# Supplementary material for: Rapid canalization of chromosome conformation-transcription fingerprints during embryogenesis revealed by fully-automated cell identity decoding with CeSCALE
Source: bioRxiv. 2025 Oct 23:2025.10.22.684035. Preprint. [Version 1] doi: 10.1101/2025.10.22.684035 (PMC12633259; doi:10.1101/2025.10.22.684035)
Supplement: Supplement 1 — Supplementary Data 1. List of stages and corresponding cell patterns along with number of embryos and images available for each in the annotated live imaging data. Supplementary Data 2. List of stages and corresponding cell patterns along with number of embryos and images available for stages and cell patterns with more than 40 images. Supplementary Data 3. HTML file for data exploration of live imaging data accuracy. Supplementary Data 4. HTML file for data exploration of live imaging data confidence. Supplementary Data 5. HTML file for data exploration of fixed imaging data confidence. Supplementary Data 6. HTML file for data exploration of 8-cell KDE. Supplementary Data 7. HTML file for data exploration of 15-cell KDE. Supplementary Data 8. HTML file for data exploration of 24-cell KDE. Supplementary Data 9. Probe locations and sequences for chromosome tracing. Supplementary Data 10. RNA smFISH probe sequences. Supplementary Data 11. Chromosome traces annotated by cell id. Supplementary Data 12. Correspondence file between chromosome traces and scRNA-seq cell IDs used for metaloci analysis. Supplementary Data 13. Reference ages for scRNA-seq cell IDs used for metaloci analysis. [file media-1.zip]

Archive with 14 entries (13 files):
- Supplementary Information/
- Supplementary Information/Supplementary Data 1.txt
- Supplementary Information/Supplementary Data 10.xlsx
- Supplementary Information/Supplementary Data 11.mat
- Supplementary Information/Supplementary Data 12.csv
- Supplementary Information/Supplementary Data 13.csv
- Supplementary Information/Supplementary Data 2.txt
- Supplementary Information/Supplementary Data 3.html
- Supplementary Information/Supplementary Data 4.html
- Supplementary Information/Supplementary Data 5.html
- Supplementary Information/Supplementary Data 6.html
- Supplementary Information/Supplementary Data 7.html
- Supplementary Information/Supplementary Data 8.html
- Supplementary Information/Supplementary Data 9.xlsx
