# Supplementary material for: Rapid canalization of chromosome conformation-transcription fingerprints during embryogenesis revealed by fully-automated cell identity decoding with CeSCALE
Source: bioRxiv. 2025 Oct 23:2025.10.22.684035. Preprint. [Version 1] doi: 10.1101/2025.10.22.684035 (PMC12633259; doi:10.1101/2025.10.22.684035)
Supplement: Supplement 1 — Supplementary Data 1. List of stages and corresponding cell patterns along with number of embryos and images available for each in the annotated live imaging data. Supplementary Data 2. List of stages and corresponding cell patterns along with number of embryos and images available for stages and cell patterns with more than 40 images. Supplementary Data 3. HTML file for data exploration of live imaging data accuracy. Supplementary Data 4. HTML file for data exploration of live imaging data confidence. Supplementary Data 5. HTML file for data exploration of fixed imaging data confidence. Supplementary Data 6. HTML file for data exploration of 8-cell KDE. Supplementary Data 7. HTML file for data exploration of 15-cell KDE. Supplementary Data 8. HTML file for data exploration of 24-cell KDE. Supplementary Data 9. Probe locations and sequences for chromosome tracing. Supplementary Data 10. RNA smFISH probe sequences. Supplementary Data 11. Chromosome traces annotated by cell id. Supplementary Data 12. Correspondence file between chromosome traces and scRNA-seq cell IDs used for metaloci analysis. Supplementary Data 13. Reference ages for scRNA-seq cell IDs used for metaloci analysis. [file media-1.zip › Supplementary Information/Supplementary Data 1.txt]

Age:  4
Number of patterns:  1
-----------------
Pattern:  P2 EMS ABp ABa
Number of embryos:  48
Number of images:  350
-----------------
-----------------
Age:  5
Number of patterns:  2
-----------------
Pattern:  P2 EMS ABp ABar ABal
Number of embryos:  3
Number of images:  3
Pattern:  P2 EMS ABpr ABpl ABa
Number of embryos:  1
Number of images:  1
-----------------
-----------------
Age:  6
Number of patterns:  1
-----------------
Pattern:  P2 EMS ABpr ABpl ABar ABal
Number of embryos:  48
Number of images:  132
-----------------
-----------------
Age:  7
Number of patterns:  1
-----------------
Pattern:  P2 MS E ABpr ABpl ABar ABal
Number of embryos:  48
Number of images:  133
-----------------
-----------------
Age:  8
Number of patterns:  1
-----------------
Pattern:  P3 MS E C ABpr ABpl ABar ABal
Number of embryos:  48
Number of images:  272
-----------------
-----------------
Age:  9
Number of patterns:  3
-----------------
Pattern:  P3 MS E C ABpr ABpl ABar ABalp ABala
Number of embryos:  3
Number of images:  3
Pattern:  P3 MS E C ABpr ABpl ABarp ABara ABal
Number of embryos:  4
Number of images:  4
Pattern:  P3 MS E C ABprp ABpra ABpl ABar ABal
Number of embryos:  5
Number of images:  5
-----------------
-----------------
Age:  10
Number of patterns:  4
-----------------
Pattern:  P3 MS E C ABpr ABpl ABarp ABara ABalp ABala
Number of embryos:  2
Number of images:  2
Pattern:  P3 MS E C ABpr ABplp ABpla ABar ABalp ABala
Number of embryos:  1
Number of images:  1
Pattern:  P3 MS E C ABpr ABplp ABpla ABarp ABara ABal
Number of embryos:  1
Number of images:  1
Pattern:  P3 MS E C ABprp ABpra ABplp ABpla ABar ABal
Number of embryos:  4
Number of images:  4
-----------------
-----------------
Age:  11
Number of patterns:  4
-----------------
Pattern:  P3 MS E C ABpr ABplp ABpla ABarp ABara ABalp ABala
Number of embryos:  1
Number of images:  1
Pattern:  P3 MS E C ABprp ABpra ABpl ABarp ABara ABalp ABala
Number of embryos:  1
Number of images:  1
Pattern:  P3 MS E C ABprp ABpra ABplp ABpla ABar ABalp ABala
Number of embryos:  4
Number of images:  4
Pattern:  P3 MS E C ABprp ABpra ABplp ABpla ABarp ABara ABal
Number of embryos:  2
Number of images:  2
-----------------
-----------------
Age:  12
Number of patterns:  1
-----------------
Pattern:  P3 MS E C ABprp ABpra ABplp ABpla ABarp ABara ABalp ABala
Number of embryos:  48
Number of images:  211
-----------------
-----------------
Age:  13
Number of patterns:  1
-----------------
Pattern:  P3 MSp MSa E C ABprp ABpra ABplp ABpla ABarp ABara ABalp ABala
Number of embryos:  42
Number of images:  47
-----------------
-----------------
Age:  14
Number of patterns:  1
-----------------
Pattern:  P3 MSp MSa Ep Ea C ABprp ABpra ABplp ABpla ABarp ABara ABalp ABala
Number of embryos:  48
Number of images:  126
-----------------
-----------------
Age:  15
Number of patterns:  1
-----------------
Pattern:  P3 MSp MSa Ep Ea Cp Ca ABprp ABpra ABplp ABpla ABarp ABara ABalp ABala
Number of embryos:  48
Number of images:  224
-----------------
-----------------
Age:  16
Number of patterns:  5
-----------------
Pattern:  P3 MSp MSa Ep Ea Cp Ca ABprp ABpra ABplp ABpla ABarpp ABarpa ABara ABalp ABala
Number of embryos:  1
Number of images:  1
Pattern:  P3 MSp MSa Ep Ea Cp Ca ABprp ABpra ABplp ABplap ABplaa ABarp ABara ABalp ABala
Number of embryos:  2
Number of images:  2
Pattern:  P3 MSp MSa Ep Ea Cp Ca ABprp ABprap ABpraa ABplp ABpla ABarp ABara ABalp ABala
Number of embryos:  1
Number of images:  1
Pattern:  P3 MSp MSa Ep Ea Cp Ca ABprpp ABprpa ABpra ABplp ABpla ABarp ABara ABalp ABala
Number of embryos:  1
Number of images:  1
Pattern:  P4 MSp MSa Ep Ea D Cp Ca ABprp ABpra ABplp ABpla ABarp ABara ABalp ABala
Number of embryos:  7
Number of images:  7
-----------------
-----------------
Age:  17
Number of patterns:  2
-----------------
Pattern:  P3 MSp MSa Ep Ea Cp Ca ABprp ABpra ABplp ABpla ABarp ABarap ABaraa ABalp ABalap ABalaa
Number of embryos:  1
Number of images:  1
Pattern:  P3 MSp MSa Ep Ea Cp Ca ABprp ABprap ABpraa ABplp ABplap ABplaa ABarp ABara ABalp ABala
Number of embryos:  3
Number of images:  3
-----------------
-----------------
Age:  18
Number of patterns:  7
-----------------
Pattern:  P3 MSp MSa Ep Ea Cp Ca ABprp ABpra ABplp ABplap ABplaa ABarpp ABarpa ABara ABalpp ABalpa ABala
Number of embryos:  1
Number of images:  1
Pattern:  P3 MSp MSa Ep Ea Cp Ca ABprp ABpra ABplp ABplap ABplaa ABarpp ABarpa ABarap ABaraa ABalp ABala
Number of embryos:  1
Number of images:  1
Pattern:  P3 MSp MSa Ep Ea Cp Ca ABprp ABprap ABpraa ABplp ABplap ABplaa ABarpp ABarpa ABara ABalp ABala
Number of embryos:  1
Number of images:  1
Pattern:  P3 MSp MSa Ep Ea Cp Ca ABprpp ABprpa ABprap ABpraa ABplp ABplap ABplaa ABarp ABara ABalp ABala
Number of embryos:  1
Number of images:  1
Pattern:  P4 MSp MSa Ep Ea D Cp Ca ABprp ABpra ABplp ABpla ABarpp ABarpa ABarap ABaraa ABalp ABala
Number of embryos:  1
Number of images:  1
Pattern:  P4 MSp MSa Ep Ea D Cp Ca ABprp ABpra ABplpp ABplpa ABplap ABplaa ABarp ABara ABalp ABala
Number of embryos:  1
Number of images:  1
Pattern:  P4 MSp MSa Ep Ea D Cp Ca ABprp ABprap ABpraa ABplp ABplap ABplaa ABarp ABara ABalp ABala
Number of embryos:  2
Number of images:  2
-----------------
-----------------
Age:  19
Number of patterns:  4
-----------------
Pattern:  P3 MSp MSa Ep Ea Cp Ca ABprp ABpra ABplp ABplap ABplaa ABarp ABarap ABaraa ABalpp ABalpa ABalap ABalaa
Number of embryos:  1
Number of images:  1
Pattern:  P3 MSp MSa Ep Ea Cp Ca ABprp ABprap ABpraa ABplp ABplap ABplaa ABarpp ABarpa ABara ABalpp ABalpa ABala
Number of embryos:  1
Number of images:  1
Pattern:  P3 MSp MSa Ep Ea Cp Ca ABprp ABprap ABpraa ABplpp ABplpa ABplap ABplaa ABarpp ABarpa ABara ABalp ABala
Number of embryos:  1
Number of images:  1
Pattern:  P4 MSp MSa Ep Ea D Cp Ca ABprp ABprap ABpraa ABplp ABplap ABplaa ABarpp ABarpa ABara ABalp ABala
Number of embryos:  1
Number of images:  1
-----------------
-----------------
Age:  20
Number of patterns:  3
-----------------
Pattern:  P3 MSp MSa Ep Ea Cp Ca ABprp ABpra ABplp ABplap ABplaa ABarpp ABarpa ABarap ABaraa ABalpp ABalpa ABalap ABalaa
Number of embryos:  1
Number of images:  1
Pattern:  P3 MSp MSa Ep Ea Cp Ca ABprp ABprap ABpraa ABplp ABplap ABplaa ABarpp ABarpa ABarap ABaraa ABalpp ABalpa ABala
Number of embryos:  2
Number of images:  2
Pattern:  P4 MSp MSa Ep Ea D Cp Ca ABprp ABprap ABpraa ABplpp ABplpa ABplap ABplaa ABarpp ABarpa ABara ABalp ABala
Number of embryos:  1
Number of images:  1
-----------------
-----------------
Age:  21
Number of patterns:  4
-----------------
Pattern:  P3 MSp MSa Ep Ea Cp Ca ABprp ABprap ABpraa ABplp ABplap ABplaa ABarpp ABarpa ABarap ABaraa ABalpp ABalpa ABalap ABalaa
Number of embryos:  3
Number of images:  3
Pattern:  P3 MSp MSa Ep Ea Cp Ca ABprp ABprap ABpraa ABplpp ABplpa ABplap ABplaa ABarpp ABarpa ABarap ABaraa ABalpp ABalpa ABala
Number of embryos:  1
Number of images:  1
Pattern:  P4 MSp MSa Ep Ea D Cp Ca ABprp ABprap ABpraa ABplpp ABplpa ABplap ABplaa ABarp ABarap ABaraa ABalpp ABalpa ABala
Number of embryos:  1
Number of images:  1
Pattern:  P4 MSp MSa Ep Ea D Cp Ca ABprp ABprap ABpraa ABplpp ABplpa ABplap ABplaa ABarpp ABarpa ABarap ABaraa ABalp ABala
Number of embryos:  1
Number of images:  1
-----------------
-----------------
Age:  22
Number of patterns:  2
-----------------
Pattern:  P4 MSp MSa Ep Ea D Cp Ca ABprp ABprap ABpraa ABplpp ABplpa ABplap ABplaa ABarpp ABarpa ABarap ABaraa ABalp ABalap ABalaa
Number of embryos:  1
Number of images:  1
Pattern:  P4 MSp MSa Ep Ea D Cp Ca ABprp ABprap ABpraa ABplpp ABplpa ABplap ABplaa ABarpp ABarpa ABarap ABaraa ABalpp ABalpa ABala
Number of embryos:  2
Number of images:  2
-----------------
-----------------
Age:  23
Number of patterns:  3
-----------------
Pattern:  P3 MSp MSa Ep Ea Cp Ca ABprpp ABprpa ABprap ABpraa ABplpp ABplpa ABplap ABplaa ABarpp ABarpa ABarap ABaraa ABalpp ABalpa ABalap ABalaa
Number of embryos:  11
Number of images:  15
Pattern:  P4 MSp MSa Ep Ea D Cp Ca ABprp ABprap ABpraa ABplpp ABplpa ABplap ABplaa ABarpp ABarpa ABarap ABaraa ABalpp ABalpa ABalap ABalaa
Number of embryos:  2
Number of images:  2
Pattern:  P4 MSp MSa Ep Ea D Cp Ca ABprpp ABprpa ABprap ABpraa ABplpp ABplpa ABplap ABplaa ABarpp ABarpa ABarap ABaraa ABalpp ABalpa ABala
Number of embryos:  1
Number of images:  1
-----------------
-----------------
Age:  24
Number of patterns:  1
-----------------
Pattern:  P4 MSp MSa Ep Ea D Cp Ca ABprpp ABprpa ABprap ABpraa ABplpp ABplpa ABplap ABplaa ABarpp ABarpa ABarap ABaraa ABalpp ABalpa ABalap ABalaa
Number of embryos:  48
Number of images:  333
-----------------
-----------------
Age:  25
Number of patterns:  2
-----------------
Pattern:  P4 MSp MSap MSaa Ep Ea D Cp Ca ABprpp ABprpa ABprap ABpraa ABplpp ABplpa ABplap ABplaa ABarpp ABarpa ABarap ABaraa ABalpp ABalpa ABalap ABalaa
Number of embryos:  9
Number of images:  9
Pattern:  P4 MSpp MSpa MSa Ep Ea D Cp Ca ABprpp ABprpa ABprap ABpraa ABplpp ABplpa ABplap ABplaa ABarpp ABarpa ABarap ABaraa ABalpp ABalpa ABalap ABalaa
Number of embryos:  4
Number of images:  4
-----------------
-----------------
Age:  26
Number of patterns:  1
-----------------
Pattern:  P4 MSpp MSpa MSap MSaa Ep Ea D Cp Ca ABprpp ABprpa ABprap ABpraa ABplpp ABplpa ABplap ABplaa ABarpp ABarpa ABarap ABaraa ABalpp ABalpa ABalap ABalaa
Number of embryos:  48
Number of images:  275
-----------------
-----------------
Age:  27
Number of patterns:  2
-----------------
Pattern:  P4 MSpp MSpa MSap MSaa Ep Ea D Cp Cap Caa ABprpp ABprpa ABprap ABpraa ABplpp ABplpa ABplap ABplaa ABarpp ABarpa ABarap ABaraa ABalpp ABalpa ABalap ABalaa
Number of embryos:  16
Number of images:  17
Pattern:  P4 MSpp MSpa MSap MSaa Ep Ea D Cpp Cpa Ca ABprpp ABprpa ABprap ABpraa ABplpp ABplpa ABplap ABplaa ABarpp ABarpa ABarap ABaraa ABalpp ABalpa ABalap ABalaa
Number of embryos:  10
Number of images:  10
-----------------
-----------------
Age:  28
Number of patterns:  1
-----------------
Pattern:  P4 MSpp MSpa MSap MSaa Ep Ea D Cpp Cpa Cap Caa ABprpp ABprpa ABprap ABpraa ABplpp ABplpa ABplap ABplaa ABarpp ABarpa ABarap ABaraa ABalpp ABalpa ABalap ABalaa
Number of embryos:  48
Number of images:  225
-----------------
-----------------
Age:  29
Number of patterns:  7
-----------------
Pattern:  P4 MSpp MSpa MSap MSaa Ep Ea D Cpp Cpa Cap Caa ABprpp ABprpa ABprap ABpraa ABplpp ABplpa ABplap ABplaa ABarpp ABarpa ABarap ABaraa ABalpp ABalpap ABalpaa ABalap ABalaa
Number of embryos:  1
Number of images:  1
Pattern:  P4 MSpp MSpa MSap MSaa Ep Ea D Cpp Cpa Cap Caa ABprpp ABprpa ABprap ABpraa ABplpp ABplpa ABplap ABplaa ABarpp ABarpa ABarapp ABarapa ABaraa ABalpp ABalpa ABalap ABalaa
Number of embryos:  1
Number of images:  1
Pattern:  P4 MSpp MSpa MSap MSaa Ep Ea D Cpp Cpa Cap Caa ABprpp ABprpa ABprap ABpraa ABplpp ABplpa ABplap ABplaap ABplaaa ABarpp ABarpa ABarap ABaraa ABalpp ABalpa ABalap ABalaa
Number of embryos:  2
Number of images:  2
Pattern:  P4 MSpp MSpa MSap MSaa Ep Ea D Cpp Cpa Cap Caa ABprpp ABprpa ABprap ABpraa ABplpp ABplpa ABplapp ABplapa ABplaa ABarpp ABarpa ABarap ABaraa ABalpp ABalpa ABalap ABalaa
Number of embryos:  3
Number of images:  3
Pattern:  P4 MSpp MSpa MSap MSaa Ep Ea D Cpp Cpa Cap Caa ABprpp ABprpa ABprap ABpraap ABpraaa ABplpp ABplpa ABplap ABplaa ABarpp ABarpa ABarap ABaraa ABalpp ABalpa ABalap ABalaa
Number of embryos:  1
Number of images:  1
Pattern:  P4 MSpp MSpa MSap MSaa Ep Ea D Cpp Cpa Cap Caa ABprpp ABprpa ABprapp ABprapa ABpraa ABplpp ABplpa ABplap ABplaa ABarpp ABarpa ABarap ABaraa ABalpp ABalpa ABalap ABalaa
Number of embryos:  2
Number of images:  2
Pattern:  P4 MSpp MSpa MSap MSaa Ep Ea D Cpp Cpa Cap Caa ABprpp ABprpap ABprpaa ABprap ABpraa ABplpp ABplpa ABplap ABplaa ABarpp ABarpa ABarap ABaraa ABalpp ABalpa ABalap ABalaa
Number of embryos:  1
Number of images:  1
-----------------
-----------------
Age:  30
Number of patterns:  5
-----------------
Pattern:  P4 MSpp MSpa MSap MSaa Ep Ea D Cpp Cpa Cap Caa ABprpp ABprpa ABprap ABpraa ABplpp ABplpa ABplap ABplaa ABarpp ABarpa ABarapp ABarapa ABaraap ABaraaa ABalpp ABalpa ABalap ABalaa
Number of embryos:  1
Number of images:  1
Pattern:  P4 MSpp MSpa MSap MSaa Ep Ea D Cpp Cpa Cap Caa ABprpp ABprpa ABprap ABpraa ABplpp ABplpa ABplap ABplaap ABplaaa ABarpp ABarpa ABarap ABaraa ABalpp ABalpap ABalpaa ABalap ABalaa
Number of embryos:  1
Number of images:  1
Pattern:  P4 MSpp MSpa MSap MSaa Ep Ea D Cpp Cpa Cap Caa ABprpp ABprpa ABprap ABpraa ABplpp ABplpa ABplap ABplaap ABplaaa ABarpp ABarpa ABarapp ABarapa ABaraa ABalpp ABalpa ABalap ABalaa
Number of embryos:  1
Number of images:  1
Pattern:  P4 MSpp MSpa MSap MSaa Ep Ea D Cpp Cpa Cap Caa ABprpp ABprpa ABprap ABpraa ABplpp ABplpa ABplapp ABplapa ABplaap ABplaaa ABarpp ABarpa ABarap ABaraa ABalpp ABalpa ABalap ABalaa
Number of embryos:  6
Number of images:  6
Pattern:  P4 MSpp MSpa MSap MSaa Ep Ea D Cpp Cpa Cap Caa ABprpp ABprpa ABprap ABpraap ABpraaa ABplpp ABplpa ABplap ABplaap ABplaaa ABarpp ABarpa ABarap ABaraa ABalpp ABalpa ABalap ABalaa
Number of embryos:  2
Number of images:  2
-----------------
-----------------
Age:  31
Number of patterns:  8
-----------------
Pattern:  P4 MSpp MSpa MSap MSaa Ep Ea D Cpp Cpa Cap Caa ABprpp ABprpa ABprap ABpraa ABplpp ABplpa ABplap ABplaap ABplaaa ABarpp ABarpa ABarapp ABarapa ABaraap ABaraaa ABalpp ABalpa ABalap ABalaa
Number of embryos:  1
Number of images:  1
Pattern:  P4 MSpp MSpa MSap MSaa Ep Ea D Cpp Cpa Cap Caa ABprpp ABprpa ABprap ABpraa ABplpp ABplpa ABplapp ABplapa ABplaap ABplaaa ABarpp ABarpa ABarap ABaraa ABalpp ABalpap ABalpaa ABalap ABalaa
Number of embryos:  1
Number of images:  1
Pattern:  P4 MSpp MSpa MSap MSaa Ep Ea D Cpp Cpa Cap Caa ABprpp ABprpa ABprap ABpraa ABplpp ABplpa ABplapp ABplapa ABplaap ABplaaa ABarpp ABarpa ABarap ABaraap ABaraaa ABalpp ABalpa ABalap ABalaa
Number of embryos:  1
Number of images:  1
Pattern:  P4 MSpp MSpa MSap MSaa Ep Ea D Cpp Cpa Cap Caa ABprpp ABprpa ABprap ABpraa ABplpp ABplpa ABplapp ABplapa ABplaap ABplaaa ABarpp ABarpa ABarapp ABarapa ABaraa ABalpp ABalpa ABalap ABalaa
Number of embryos:  1
Number of images:  1
Pattern:  P4 MSpp MSpa MSap MSaa Ep Ea D Cpp Cpa Cap Caa ABprpp ABprpa ABprap ABpraa ABplpp ABplpap ABplpaa ABplap ABplaa ABarpp ABarpa ABarapp ABarapa ABaraa ABalpp ABalpap ABalpaa ABalap ABalaa
Number of embryos:  1
Number of images:  1
Pattern:  P4 MSpp MSpa MSap MSaa Ep Ea D Cpp Cpa Cap Caa ABprpp ABprpa ABprap ABpraap ABpraaa ABplpp ABplpa ABplapp ABplapa ABplaa ABarpp ABarpa ABarap ABaraap ABaraaa ABalpp ABalpa ABalap ABalaa
Number of embryos:  1
Number of images:  1
Pattern:  P4 MSpp MSpa MSap MSaa Ep Ea D Cpp Cpa Cap Caa ABprpp ABprpa ABprapp ABprapa ABpraap ABpraaa ABplpp ABplpa ABplap ABplaa ABarpp ABarpa ABarap ABaraa ABalpp ABalpap ABalpaa ABalap ABalaa
Number of embryos:  1
Number of images:  2
Pattern:  P4 MSpp MSpa MSap MSaa Ep Ea D Cpp Cpa Cap Caa ABprppp ABprppa ABprpap ABprpaa ABprap ABpraap ABpraaa ABplpp ABplpa ABplap ABplaa ABarpp ABarpa ABarap ABaraa ABalpp ABalpa ABalap ABalaa
Number of embryos:  1
Number of images:  1
-----------------
-----------------
Age:  32
Number of patterns:  5
-----------------
Pattern:  P4 MSpp MSpa MSap MSaa Ep Ea D Cpp Cpa Cap Caa ABprpp ABprpa ABprap ABpraap ABpraaa ABplpp ABplpa ABplap ABplaap ABplaaa ABarpp ABarpa ABarapp ABarapa ABaraap ABaraaa ABalpp ABalpa ABalap ABalaa
Number of embryos:  1
Number of images:  1
Pattern:  P4 MSpp MSpa MSap MSaa Ep Ea D Cpp Cpa Cap Caa ABprpp ABprpa ABprapp ABprapa ABpraa ABplpp ABplpa ABplapp ABplapa ABplaap ABplaaa ABarpp ABarpa ABarap ABaraap ABaraaa ABalpp ABalpa ABalap ABalaa
Number of embryos:  1
Number of images:  1
Pattern:  P4 MSpp MSpa MSap MSaa Ep Ea D Cpp Cpa Cap Caa ABprpp ABprpa ABprapp ABprapa ABpraap ABpraaa ABplpp ABplpa ABplap ABplaap ABplaaa ABarpp ABarpa ABarap ABaraap ABaraaa ABalpp ABalpa ABalap ABalaa
Number of embryos:  1
Number of images:  1
Pattern:  P4 MSpp MSpa MSap MSaa Ep Ea D Cpp Cpa Cap Caa ABprpp ABprpa ABprapp ABprapa ABpraap ABpraaa ABplpp ABplpa ABplapp ABplapa ABplaa ABarpp ABarpa ABarapp ABarapa ABaraa ABalpp ABalpa ABalap ABalaa
Number of embryos:  1
Number of images:  1
Pattern:  P4 MSpp MSpa MSap MSaa Ep Ea D Cpp Cpa Cap Caa ABprpp ABprpa ABprapp ABprapa ABpraap ABpraaa ABplpp ABplpa ABplapp ABplapa ABplaap ABplaaa ABarpp ABarpa ABarap ABaraa ABalpp ABalpa ABalap ABalaa
Number of embryos:  3
Number of images:  3
-----------------
-----------------
Age:  33
Number of patterns:  8
-----------------
Pattern:  P4 MSpp MSpa MSap MSaa Ep Ea D Cpp Cpa Cap Caa ABprpp ABprpa ABprap ABpraap ABpraaa ABplpp ABplpa ABplapp ABplapa ABplaap ABplaaa ABarpp ABarpa ABarap ABaraap ABaraaa ABalpp ABalpap ABalpaa ABalap ABalaa
Number of embryos:  1
Number of images:  1
Pattern:  P4 MSpp MSpa MSap MSaa Ep Ea D Cpp Cpa Cap Caa ABprpp ABprpa ABprapp ABprapa ABpraa ABplpp ABplpa ABplapp ABplapa ABplaap ABplaaa ABarpp ABarpa ABarapp ABarapa ABaraap ABaraaa ABalpp ABalpa ABalap ABalaa
Number of embryos:  1
Number of images:  1
Pattern:  P4 MSpp MSpa MSap MSaa Ep Ea D Cpp Cpa Cap Caa ABprpp ABprpa ABprapp ABprapa ABpraap ABpraaa ABplpp ABplpa ABplap ABplaa ABarpp ABarpa ABarap ABaraap ABaraaa ABalppp ABalppa ABalpap ABalpaa ABalap ABalaa
Number of embryos:  1
Number of images:  1
Pattern:  P4 MSpp MSpa MSap MSaa Ep Ea D Cpp Cpa Cap Caa ABprpp ABprpa ABprapp ABprapa ABpraap ABpraaa ABplpp ABplpa ABplap ABplaap ABplaaa ABarpp ABarpa ABarap ABaraa ABalppp ABalppa ABalpa ABalapp ABalapa ABalaa
Number of embryos:  1
Number of images:  1
Pattern:  P4 MSpp MSpa MSap MSaa Ep Ea D Cpp Cpa Cap Caa ABprpp ABprpa ABprapp ABprapa ABpraap ABpraaa ABplpp ABplpa ABplap ABplaap ABplaaa ABarpp ABarpa ABarap ABaraa ABalppp ABalppa ABalpap ABalpaa ABalap ABalaa
Number of embryos:  1
Number of images:  1
Pattern:  P4 MSpp MSpa MSap MSaa Ep Ea D Cpp Cpa Cap Caa ABprpp ABprpa ABprapp ABprapa ABpraap ABpraaa ABplpp ABplpa ABplapp ABplapa ABplaap ABplaaa ABarpp ABarpa ABarap ABaraa ABalpp ABalpa ABalapp ABalapa ABalaa
Number of embryos:  1
Number of images:  1
Pattern:  P4 MSpp MSpa MSap MSaa Ep Ea D Cpp Cpa Cap Caa ABprpp ABprpa ABprapp ABprapa ABpraap ABpraaa ABplpp ABplpa ABplapp ABplapa ABplaap ABplaaa ABarpp ABarpa ABarap ABaraap ABaraaa ABalpp ABalpa ABalap ABalaa
Number of embryos:  1
Number of images:  1
Pattern:  P4 MSpp MSpa MSap MSaa Ep Ea D Cpp Cpa Cap Caa ABprpp ABprpap ABprpaa ABprapp ABprapa ABpraap ABpraaa ABplpp ABplpap ABplpaa ABplap ABplaap ABplaaa ABarpp ABarpa ABarap ABaraa ABalpp ABalpa ABalap ABalaa
Number of embryos:  1
Number of images:  1
-----------------
-----------------
Age:  34
Number of patterns:  4
-----------------
Pattern:  P4 MSpp MSpa MSap MSaa Ep Ea D Cpp Cpa Cap Caa ABprpp ABprpa ABprap ABpraa ABplpp ABplpa ABplapp ABplapa ABplaap ABplaaa ABarpp ABarpa ABarapp ABarapa ABaraap ABaraaa ABalppp ABalppa ABalpap ABalpaa ABalap ABalaa
Number of embryos:  1
Number of images:  1
Pattern:  P4 MSpp MSpa MSap MSaa Ep Ea D Cpp Cpa Cap Caa ABprpp ABprpa ABprap ABpraap ABpraaa ABplpp ABplpap ABplpaa ABplapp ABplapa ABplaap ABplaaa ABarpp ABarpa ABarapp ABarapa ABaraap ABaraaa ABalpp ABalpa ABalap ABalaa
Number of embryos:  1
Number of images:  1
Pattern:  P4 MSpp MSpa MSap MSaa Ep Ea D Cpp Cpa Cap Caa ABprpp ABprpa ABprapp ABprapa ABpraap ABpraaa ABplpp ABplpa ABplapp ABplapa ABplaap ABplaaa ABarpp ABarpa ABarapp ABarapa ABaraap ABaraaa ABalpp ABalpa ABalap ABalaa
Number of embryos:  3
Number of images:  3
Pattern:  P4 MSpp MSpa MSap MSaa Ep Ea D Cpp Cpa Cap Caa ABprpp ABprpa ABprapp ABprapa ABpraap ABpraaa ABplpp ABplpap ABplpaa ABplapp ABplapa ABplaap ABplaaa ABarpp ABarpa ABarap ABaraa ABalpp ABalpap ABalpaa ABalap ABalaa
Number of embryos:  1
Number of images:  1
-----------------
-----------------
Age:  35
Number of patterns:  4
-----------------
Pattern:  P4 MSpp MSpa MSap MSaa Ep Ea D Cpp Cpa Cap Caa ABprpp ABprpa ABprapp ABprapa ABpraap ABpraaa ABplpp ABplpa ABplapp ABplapa ABplaap ABplaaa ABarpp ABarpa ABarapp ABarapa ABaraa ABalpp ABalpap ABalpaa ABalapp ABalapa ABalaa
Number of embryos:  1
Number of images:  1
Pattern:  P4 MSpp MSpa MSap MSaa Ep Ea D Cpp Cpa Cap Caa ABprpp ABprpa ABprapp ABprapa ABpraap ABpraaa ABplpp ABplpa ABplapp ABplapa ABplaap ABplaaa ABarpp ABarpap ABarpaa ABarap ABaraap ABaraaa ABalpp ABalpa ABalapp ABalapa ABalaa
Number of embryos:  1
Number of images:  1
Pattern:  P4 MSpp MSpa MSap MSaa Ep Ea D Cpp Cpa Cap Caa ABprpp ABprpa ABprapp ABprapa ABpraap ABpraaa ABplpp ABplpap ABplpaa ABplapp ABplapa ABplaap ABplaaa ABarpp ABarpa ABarapp ABarapa ABaraa ABalpp ABalpap ABalpaa ABalap ABalaa
Number of embryos:  1
Number of images:  1
Pattern:  P4 MSpp MSpa MSap MSaa Ep Ea D Cpp Cpa Cap Caa ABprpp ABprpap ABprpaa ABprap ABpraa ABplpp ABplpa ABplapp ABplapa ABplaap ABplaaa ABarpp ABarpa ABarapp ABarapa ABaraap ABaraaa ABalppp ABalppa ABalpap ABalpaa ABalap ABalaa
Number of embryos:  1
Number of images:  1
-----------------
-----------------
Age:  36
Number of patterns:  3
-----------------
Pattern:  P4 MSpp MSpa MSap MSaa Ep Ea D Cpp Cpa Cap Caa ABprpp ABprpa ABprapp ABprapa ABpraap ABpraaa ABplpp ABplpa ABplapp ABplapa ABplaap ABplaaa ABarpp ABarpa ABarapp ABarapa ABaraap ABaraaa ABalpp ABalpap ABalpaa ABalapp ABalapa ABalaa
Number of embryos:  1
Number of images:  1
Pattern:  P4 MSpp MSpa MSap MSaa Ep Ea D Cpp Cpa Cap Caa ABprpp ABprpa ABprapp ABprapa ABpraap ABpraaa ABplpp ABplpap ABplpaa ABplapp ABplapa ABplaap ABplaaa ABarpp ABarpa ABarapp ABarapa ABaraa ABalpp ABalpap ABalpaa ABalapp ABalapa ABalaa
Number of embryos:  1
Number of images:  1
Pattern:  P4 MSpp MSpa MSap MSaa Ep Ea D Cpp Cpa Cap Caa ABprpp ABprpap ABprpaa ABprap ABpraap ABpraaa ABplpp ABplpa ABplapp ABplapa ABplaap ABplaaa ABarpp ABarpa ABarapp ABarapa ABaraa ABalppp ABalppa ABalpap ABalpaa ABalapp ABalapa ABalaa
Number of embryos:  1
Number of images:  1
-----------------
-----------------
Age:  37
Number of patterns:  7
-----------------
Pattern:  P4 MSpp MSpa MSap MSaa Ep Ea D Cpp Cpa Cap Caa ABprpp ABprpa ABprapp ABprapa ABpraap ABpraaa ABplpp ABplpa ABplapp ABplapa ABplaap ABplaaa ABarpp ABarpap ABarpaa ABarapp ABarapa ABaraap ABaraaa ABalppp ABalppa ABalpap ABalpaa ABalap ABalaa
Number of embryos:  2
Number of images:  2
Pattern:  P4 MSpp MSpa MSap MSaa Ep Ea D Cpp Cpa Cap Caa ABprpp ABprpa ABprapp ABprapa ABpraap ABpraaa ABplpp ABplpa ABplapp ABplapa ABplaap ABplaaa ABarppp ABarppa ABarpap ABarpaa ABarap ABaraa ABalpp ABalpap ABalpaa ABalapp ABalapa ABalaap ABalaaa
Number of embryos:  1
Number of images:  1
Pattern:  P4 MSpp MSpa MSap MSaa Ep Ea D Cpp Cpa Cap Caa ABprpp ABprpa ABprapp ABprapa ABpraap ABpraaa ABplpp ABplpa ABplapp ABplapa ABplaap ABplaaa ABarppp ABarppa ABarpap ABarpaa ABarapp ABarapa ABaraap ABaraaa ABalpp ABalpap ABalpaa ABalap ABalaa
Number of embryos:  1
Number of images:  1
Pattern:  P4 MSpp MSpa MSap MSaa Ep Ea D Cpp Cpa Cap Caa ABprpp ABprpa ABprapp ABprapa ABpraap ABpraaa ABplpp ABplpap ABplpaa ABplapp ABplapa ABplaap ABplaaa ABarpp ABarpa ABarapp ABarapa ABaraap ABaraaa ABalppp ABalppa ABalpap ABalpaa ABalap ABalaa
Number of embryos:  3
Number of images:  3
Pattern:  P4 MSpp MSpa MSap MSaa Ep Ea D Cpp Cpa Cap Caa ABprpp ABprpap ABprpaa ABprapp ABprapa ABpraap ABpraaa ABplpp ABplpa ABplapp ABplapa ABplaap ABplaaa ABarpp ABarpa ABarapp ABarapa ABaraap ABaraaa ABalppp ABalppa ABalpap ABalpaa ABalap ABalaa
Number of embryos:  1
Number of images:  1
Pattern:  P4 MSpp MSpa MSap MSaa Ep Ea D Cpp Cpa Cap Caa ABprppp ABprppa ABprpap ABprpaa ABprap ABpraap ABpraaa ABplpp ABplpa ABplapp ABplapa ABplaap ABplaaa ABarpp ABarpa ABarapp ABarapa ABaraap ABaraaa ABalpp ABalpap ABalpaa ABalap ABalaap ABalaaa
Number of embryos:  1
Number of images:  1
Pattern:  P4 MSpp MSpa MSap MSaa Ep Ea D Cpp Cpa Cap Caa ABprppp ABprppa ABprpap ABprpaa ABprapp ABprapa ABpraa ABplpp ABplpap ABplpaa ABplapp ABplapa ABplaap ABplaaa ABarpp ABarpa ABarap ABaraap ABaraaa ABalpp ABalpa ABalapp ABalapa ABalaap ABalaaa
Number of embryos:  1
Number of images:  1
-----------------
-----------------
Age:  38
Number of patterns:  6
-----------------
Pattern:  P4 MSpp MSpa MSap MSaa Ep Ea D Cpp Cpa Cap Caa ABprpp ABprpa ABprapp ABprapa ABpraap ABpraaa ABplpp ABplpa ABplapp ABplapa ABplaap ABplaaa ABarpp ABarpap ABarpaa ABarapp ABarapa ABaraap ABaraaa ABalppp ABalppa ABalpap ABalpaa ABalapp ABalapa ABalaa
Number of embryos:  1
Number of images:  1
Pattern:  P4 MSpp MSpa MSap MSaa Ep Ea D Cpp Cpa Cap Caa ABprpp ABprpa ABprapp ABprapa ABpraap ABpraaa ABplpp ABplpa ABplapp ABplapa ABplaap ABplaaa ABarppp ABarppa ABarpap ABarpaa ABarapp ABarapa ABaraap ABaraaa ABalppp ABalppa ABalpap ABalpaa ABalap ABalaa
Number of embryos:  1
Number of images:  1
Pattern:  P4 MSpp MSpa MSap MSaa Ep Ea D Cpp Cpa Cap Caa ABprpp ABprpa ABprapp ABprapa ABpraap ABpraaa ABplpp ABplpap ABplpaa ABplapp ABplapa ABplaap ABplaaa ABarpp ABarpap ABarpaa ABarapp ABarapa ABaraap ABaraaa ABalppp ABalppa ABalpap ABalpaa ABalap ABalaa
Number of embryos:  1
Number of images:  1
Pattern:  P4 MSpp MSpa MSap MSaa Ep Ea D Cpp Cpa Cap Caa ABprpp ABprpa ABprapp ABprapa ABpraap ABpraaa ABplppp ABplppa ABplpap ABplpaa ABplapp ABplapa ABplaap ABplaaa ABarpp ABarpap ABarpaa ABarapp ABarapa ABaraap ABaraaa ABalpp ABalpap ABalpaa ABalap ABalaa
Number of embryos:  1
Number of images:  1
Pattern:  P4 MSpp MSpa MSap MSaa Ep Ea D Cpp Cpa Cap Caa ABprpp ABprpap ABprpaa ABprapp ABprapa ABpraap ABpraaa ABplpp ABplpap ABplpaa ABplapp ABplapa ABplaap ABplaaa ABarpp ABarpa ABarapp ABarapa ABaraap ABaraaa ABalppp ABalppa ABalpap ABalpaa ABalap ABalaa
Number of embryos:  1
Number of images:  1
Pattern:  P4 MSpp MSpa MSap MSaa Ep Ea D Cpp Cpa Cap Caa ABprppp ABprppa ABprpap ABprpaa ABprapp ABprapa ABpraap ABpraaa ABplppp ABplppa ABplpap ABplpaa ABplapp ABplapa ABplaap ABplaaa ABarpp ABarpap ABarpaa ABarapp ABarapa ABaraa ABalpp ABalpa ABalap ABalaa
Number of embryos:  1
Number of images:  1
-----------------
-----------------
Age:  39
Number of patterns:  7
-----------------
Pattern:  P4 MSpp MSpa MSap MSaa Ep Ea D Cpp Cpa Cap Caa ABprpp ABprpa ABprapp ABprapa ABpraap ABpraaa ABplpp ABplpap ABplpaa ABplapp ABplapa ABplaap ABplaaa ABarpp ABarpa ABarapp ABarapa ABaraap ABaraaa ABalppp ABalppa ABalpap ABalpaa ABalapp ABalapa ABalaap ABalaaa
Number of embryos:  1
Number of images:  1
Pattern:  P4 MSpp MSpa MSap MSaa Ep Ea D Cpp Cpa Cap Caa ABprpp ABprpa ABprapp ABprapa ABpraap ABpraaa ABplpp ABplpap ABplpaa ABplapp ABplapa ABplaap ABplaaa ABarpp ABarpap ABarpaa ABarapp ABarapa ABaraap ABaraaa ABalpp ABalpap ABalpaa ABalapp ABalapa ABalaap ABalaaa
Number of embryos:  1
Number of images:  1
Pattern:  P4 MSpp MSpa MSap MSaa Ep Ea D Cpp Cpa Cap Caa ABprpp ABprpa ABprapp ABprapa ABpraap ABpraaa ABplpp ABplpap ABplpaa ABplapp ABplapa ABplaap ABplaaa ABarpp ABarpap ABarpaa ABarapp ABarapa ABaraap ABaraaa ABalppp ABalppa ABalpap ABalpaa ABalapp ABalapa ABalaa
Number of embryos:  1
Number of images:  1
Pattern:  P4 MSpp MSpa MSap MSaa Ep Ea D Cpp Cpa Cap Caa ABprpp ABprpa ABprapp ABprapa ABpraap ABpraaa ABplppp ABplppa ABplpap ABplpaa ABplapp ABplapa ABplaap ABplaaa ABarpp ABarpap ABarpaa ABarapp ABarapa ABaraap ABaraaa ABalpp ABalpa ABalapp ABalapa ABalaap ABalaaa
Number of embryos:  1
Number of images:  1
Pattern:  P4 MSpp MSpa MSap MSaa Ep Ea D Cpp Cpa Cap Caa ABprpp ABprpap ABprpaa ABprap ABpraap ABpraaa ABplpp ABplpap ABplpaa ABplapp ABplapa ABplaap ABplaaa ABarpp ABarpap ABarpaa ABarapp ABarapa ABaraap ABaraaa ABalppp ABalppa ABalpap ABalpaa ABalapp ABalapa ABalaa
Number of embryos:  1
Number of images:  1
Pattern:  P4 MSpp MSpa MSap MSaa Ep Ea D Cpp Cpa Cap Caa ABprpp ABprpap ABprpaa ABprapp ABprapa ABpraap ABpraaa ABplpp ABplpap ABplpaa ABplapp ABplapa ABplaap ABplaaa ABarpp ABarpa ABarap ABaraap ABaraaa ABalppp ABalppa ABalpap ABalpaa ABalapp ABalapa ABalaap ABalaaa
Number of embryos:  1
Number of images:  1
Pattern:  P4 MSpp MSpa MSap MSaa Ep Ea D Cpp Cpa Cap Caa ABprpp ABprpap ABprpaa ABprapp ABprapa ABpraap ABpraaa ABplpp ABplpap ABplpaa ABplapp ABplapa ABplaap ABplaaa ABarpp ABarpap ABarpaa ABarapp ABarapa ABaraap ABaraaa ABalpp ABalpap ABalpaa ABalapp ABalapa ABalaa
Number of embryos:  1
Number of images:  1
-----------------
-----------------
Age:  40
Number of patterns:  5
-----------------
Pattern:  P4 MSpp MSpa MSap MSaa Ep Ea D Cpp Cpa Cap Caa ABprpp ABprpap ABprpaa ABprapp ABprapa ABpraap ABpraaa ABplpp ABplpap ABplpaa ABplapp ABplapa ABplaap ABplaaa ABarpp ABarpa ABarapp ABarapa ABaraap ABaraaa ABalppp ABalppa ABalpap ABalpaa ABalapp ABalapa ABalaap ABalaaa
Number of embryos:  1
Number of images:  1
Pattern:  P4 MSpp MSpa MSap MSaa Ep Ea D Cpp Cpa Cap Caa ABprpp ABprpap ABprpaa ABprapp ABprapa ABpraap ABpraaa ABplppp ABplppa ABplpap ABplpaa ABplapp ABplapa ABplaa ABarpp ABarpap ABarpaa ABarapp ABarapa ABaraap ABaraaa ABalppp ABalppa ABalpap ABalpaa ABalap ABalaap ABalaaa
Number of embryos:  1
Number of images:  1
Pattern:  P4 MSpp MSpa MSap MSaa Ep Ea D Cpp Cpa Cap Caa ABprpp ABprpap ABprpaa ABprapp ABprapa ABpraap ABpraaa ABplppp ABplppa ABplpap ABplpaa ABplapp ABplapa ABplaap ABplaaa ABarpp ABarpa ABarapp ABarapa ABaraap ABaraaa ABalpp ABalpap ABalpaa ABalapp ABalapa ABalaap ABalaaa
Number of embryos:  1
Number of images:  1
Pattern:  P4 MSpp MSpa MSap MSaa Ep Ea D Cpp Cpa Cap Caa ABprppp ABprppa ABprpap ABprpaa ABprapp ABprapa ABpraap ABpraaa ABplpp ABplpap ABplpaa ABplapp ABplapa ABplaap ABplaaa ABarpp ABarpa ABarapp ABarapa ABaraap ABaraaa ABalpp ABalpap ABalpaa ABalapp ABalapa ABalaap ABalaaa
Number of embryos:  1
Number of images:  1
Pattern:  P4 MSpp MSpa MSap MSaa Ep Ea D Cpp Cpa Cap Caa ABprppp ABprppa ABprpap ABprpaa ABprapp ABprapa ABpraap ABpraaa ABplppp ABplppa ABplpap ABplpaa ABplapp ABplapa ABplaap ABplaaa ABarpp ABarpap ABarpaa ABarapp ABarapa ABaraap ABaraaa ABalpp ABalpap ABalpaa ABalap ABalaa
Number of embryos:  1
Number of images:  1
-----------------
-----------------
Age:  41
Number of patterns:  10
-----------------
Pattern:  P4 MSpp MSpa MSap MSaa Ep Ea D Cpp Cpa Cap Caa ABprpp ABprpa ABprapp ABprapa ABpraap ABpraaa ABplppp ABplppa ABplpap ABplpaa ABplapp ABplapa ABplaap ABplaaa ABarpp ABarpap ABarpaa ABarapp ABarapa ABaraap ABaraaa ABalppp ABalppa ABalpap ABalpaa ABalapp ABalapa ABalaap ABalaaa
Number of embryos:  1
Number of images:  1
Pattern:  P4 MSpp MSpa MSap MSaa Ep Ea D Cpp Cpa Cap Caa ABprpp ABprpap ABprpaa ABprapp ABprapa ABpraap ABpraaa ABplpp ABplpa ABplapp ABplapa ABplaap ABplaaa ABarppp ABarppa ABarpap ABarpaa ABarapp ABarapa ABaraap ABaraaa ABalppp ABalppa ABalpap ABalpaa ABalapp ABalapa ABalaap ABalaaa
Number of embryos:  1
Number of images:  1
Pattern:  P4 MSpp MSpa MSap MSaa Ep Ea D Cpp Cpa Cap Caa ABprpp ABprpap ABprpaa ABprapp ABprapa ABpraap ABpraaa ABplpp ABplpap ABplpaa ABplapp ABplapa ABplaap ABplaaa ABarpp ABarpap ABarpaa ABarapp ABarapa ABaraap ABaraaa ABalppp ABalppa ABalpap ABalpaa ABalapp ABalapa ABalaap ABalaaa
Number of embryos:  1
Number of images:  1
Pattern:  P4 MSpp MSpa MSap MSaa Ep Ea D Cpp Cpa Cap Caa ABprpp ABprpap ABprpaa ABprapp ABprapa ABpraap ABpraaa ABplppp ABplppa ABplpap ABplpaa ABplapp ABplapa ABplaap ABplaaa ABarpp ABarpa ABarapp ABarapa ABaraap ABaraaa ABalppp ABalppa ABalpap ABalpaa ABalapp ABalapa ABalaap ABalaaa
Number of embryos:  2
Number of images:  2
Pattern:  P4 MSpp MSpa MSap MSaa Ep Ea D Cpp Cpa Cap Caa ABprppp ABprppa ABprpa ABprapp ABprapa ABpraap ABpraaa ABplppp ABplppa ABplpap ABplpaa ABplapp ABplapa ABplaap ABplaaa ABarpp ABarpa ABarapp ABarapa ABaraap ABaraaa ABalppp ABalppa ABalpap ABalpaa ABalapp ABalapa ABalaap ABalaaa
Number of embryos:  1
Number of images:  1
Pattern:  P4 MSpp MSpa MSap MSaa Ep Ea D Cpp Cpa Cap Caa ABprppp ABprppa ABprpap ABprpaa ABprapp ABprapa ABpraap ABpraaa ABplpp ABplpa ABplapp ABplapa ABplaap ABplaaa ABarpp ABarpap ABarpaa ABarapp ABarapa ABaraap ABaraaa ABalppp ABalppa ABalpap ABalpaa ABalapp ABalapa ABalaap ABalaaa
Number of embryos:  1
Number of images:  1
Pattern:  P4 MSpp MSpa MSap MSaa Ep Ea D Cpp Cpa Cap Caa ABprppp ABprppa ABprpap ABprpaa ABprapp ABprapa ABpraap ABpraaa ABplpp ABplpa ABplapp ABplapa ABplaap ABplaaa ABarppp ABarppa ABarpap ABarpaa ABarapp ABarapa ABaraap ABaraaa ABalpp ABalpap ABalpaa ABalapp ABalapa ABalaap ABalaaa
Number of embryos:  1
Number of images:  1
Pattern:  P4 MSpp MSpa MSap MSaa Ep Ea D Cpp Cpa Cap Caa ABprppp ABprppa ABprpap ABprpaa ABprapp ABprapa ABpraap ABpraaa ABplpp ABplpap ABplpaa ABplapp ABplapa ABplaap ABplaaa ABarpp ABarpa ABarapp ABarapa ABaraap ABaraaa ABalppp ABalppa ABalpap ABalpaa ABalapp ABalapa ABalaap ABalaaa
Number of embryos:  1
Number of images:  1
Pattern:  P4 MSpp MSpa MSap MSaa Ep Ea D Cpp Cpa Cap Caa ABprppp ABprppa ABprpap ABprpaa ABprapp ABprapa ABpraap ABpraaa ABplpp ABplpap ABplpaa ABplapp ABplapa ABplaap ABplaaa ABarpp ABarpap ABarpaa ABarapp ABarapa ABaraap ABaraaa ABalpp ABalpap ABalpaa ABalapp ABalapa ABalaap ABalaaa
Number of embryos:  1
Number of images:  1
Pattern:  P4 MSpp MSpa MSap MSaa Ep Ea D Cpp Cpa Cap Caa ABprppp ABprppa ABprpap ABprpaa ABprapp ABprapa ABpraap ABpraaa ABplppp ABplppa ABplpap ABplpaa ABplapp ABplapa ABplaap ABplaaa ABarpp ABarpap ABarpaa ABarapp ABarapa ABaraap ABaraaa ABalppp ABalppa ABalpap ABalpaa ABalap ABalaa
Number of embryos:  1
Number of images:  1
-----------------
-----------------
Age:  42
Number of patterns:  9
-----------------
Pattern:  P4 MSpp MSpa MSap MSaa Ep Ea D Cpp Cpa Cap Caa ABprpp ABprpap ABprpaa ABprapp ABprapa ABpraap ABpraaa ABplpp ABplpap ABplpaa ABplapp ABplapa ABplaap ABplaaa ABarppp ABarppa ABarpap ABarpaa ABarapp ABarapa ABaraap ABaraaa ABalppp ABalppa ABalpap ABalpaa ABalapp ABalapa ABalaap ABalaaa
Number of embryos:  1
Number of images:  1
Pattern:  P4 MSpp MSpa MSap MSaa Ep Ea D Cpp Cpa Cap Caa ABprpp ABprpap ABprpaa ABprapp ABprapa ABpraap ABpraaa ABplppp ABplppa ABplpap ABplpaa ABplapp ABplapa ABplaap ABplaaa ABarpp ABarpap ABarpaa ABarapp ABarapa ABaraap ABaraaa ABalppp ABalppa ABalpap ABalpaa ABalapp ABalapa ABalaap ABalaaa
Number of embryos:  3
Number of images:  3
Pattern:  P4 MSpp MSpa MSap MSaa Ep Ea D Cpp Cpa Cap Caa ABprpp ABprpap ABprpaa ABprapp ABprapa ABpraap ABpraaa ABplppp ABplppa ABplpap ABplpaa ABplapp ABplapa ABplaap ABplaaa ABarppp ABarppa ABarpap ABarpaa ABarap ABaraap ABaraaa ABalppp ABalppa ABalpap ABalpaa ABalapp ABalapa ABalaap ABalaaa
Number of embryos:  1
Number of images:  1
Pattern:  P4 MSpp MSpa MSap MSaa Ep Ea D Cpp Cpa Cap Caa ABprpp ABprpap ABprpaa ABprapp ABprapa ABpraap ABpraaa ABplppp ABplppa ABplpap ABplpaa ABplapp ABplapa ABplaap ABplaaa ABarppp ABarppa ABarpap ABarpaa ABarapp ABarapa ABaraap ABaraaa ABalppp ABalppa ABalpap ABalpaa ABalap ABalaap ABalaaa
Number of embryos:  1
Number of images:  1
Pattern:  P4 MSpp MSpa MSap MSaa Ep Ea D Cpp Cpa Cap Caa ABprppp ABprppa ABprpap ABprpaa ABprapp ABprapa ABpraap ABpraaa ABplpp ABplpa ABplapp ABplapa ABplaap ABplaaa ABarppp ABarppa ABarpap ABarpaa ABarapp ABarapa ABaraap ABaraaa ABalppp ABalppa ABalpap ABalpaa ABalapp ABalapa ABalaap ABalaaa
Number of embryos:  1
Number of images:  1
Pattern:  P4 MSpp MSpa MSap MSaa Ep Ea D Cpp Cpa Cap Caa ABprppp ABprppa ABprpap ABprpaa ABprapp ABprapa ABpraap ABpraaa ABplpp ABplpap ABplpaa ABplapp ABplapa ABplaap ABplaaa ABarpp ABarpap ABarpaa ABarapp ABarapa ABaraap ABaraaa ABalppp ABalppa ABalpap ABalpaa ABalapp ABalapa ABalaap ABalaaa
Number of embryos:  2
Number of images:  2
Pattern:  P4 MSpp MSpa MSap MSaa Ep Ea D Cpp Cpa Cap Caa ABprppp ABprppa ABprpap ABprpaa ABprapp ABprapa ABpraap ABpraaa ABplppp ABplppa ABplpap ABplpaa ABplapp ABplapa ABplaap ABplaaa ABarpp ABarpa ABarapp ABarapa ABaraap ABaraaa ABalppp ABalppa ABalpap ABalpaa ABalapp ABalapa ABalaap ABalaaa
Number of embryos:  2
Number of images:  2
Pattern:  P4 MSpp MSpa MSap MSaa Ep Ea D Cpp Cpa Cap Caa ABprppp ABprppa ABprpap ABprpaa ABprapp ABprapa ABpraap ABpraaa ABplppp ABplppa ABplpap ABplpaa ABplapp ABplapa ABplaap ABplaaa ABarpp ABarpap ABarpaa ABarapp ABarapa ABaraap ABaraaa ABalppp ABalppa ABalpap ABalpaa ABalapp ABalapa ABalaa
Number of embryos:  2
Number of images:  2
Pattern:  P4 MSpp MSpa MSap MSaa Ep Ea D Cpp Cpa Cap Caa ABprppp ABprppa ABprpap ABprpaa ABprapp ABprapa ABpraap ABpraaa ABplppp ABplppa ABplpap ABplpaa ABplapp ABplapa ABplaap ABplaaa ABarppp ABarppa ABarpa ABarapp ABarapa ABaraap ABaraaa ABalpp ABalpap ABalpaa ABalapp ABalapa ABalaap ABalaaa
Number of embryos:  1
Number of images:  1
-----------------
-----------------
Age:  43
Number of patterns:  6
-----------------
Pattern:  P4 MSpp MSpa MSap MSaa Ep Ea D Cpp Cpa Cap Caa ABprpp ABprpap ABprpaa ABprapp ABprapa ABpraap ABpraaa ABplppp ABplppa ABplpap ABplpaa ABplapp ABplapa ABplaap ABplaaa ABarppp ABarppa ABarpap ABarpaa ABarapp ABarapa ABaraap ABaraaa ABalppp ABalppa ABalpap ABalpaa ABalapp ABalapa ABalaap ABalaaa
Number of embryos:  5
Number of images:  6
Pattern:  P4 MSpp MSpa MSap MSaa Ep Ea D Cpp Cpa Cap Caa ABprppp ABprppa ABprpap ABprpaa ABprapp ABprapa ABpraap ABpraaa ABplpp ABplpap ABplpaa ABplapp ABplapa ABplaap ABplaaa ABarppp ABarppa ABarpap ABarpaa ABarapp ABarapa ABaraap ABaraaa ABalppp ABalppa ABalpap ABalpaa ABalapp ABalapa ABalaap ABalaaa
Number of embryos:  3
Number of images:  4
Pattern:  P4 MSpp MSpa MSap MSaa Ep Ea D Cpp Cpa Cap Caa ABprppp ABprppa ABprpap ABprpaa ABprapp ABprapa ABpraap ABpraaa ABplppp ABplppa ABplpap ABplpaa ABplapp ABplapa ABplaap ABplaaa ABarpp ABarpap ABarpaa ABarapp ABarapa ABaraap ABaraaa ABalppp ABalppa ABalpap ABalpaa ABalapp ABalapa ABalaap ABalaaa
Number of embryos:  11
Number of images:  12
Pattern:  P4 MSpp MSpa MSap MSaa Ep Ea D Cpp Cpa Cap Caa ABprppp ABprppa ABprpap ABprpaa ABprapp ABprapa ABpraap ABpraaa ABplppp ABplppa ABplpap ABplpaa ABplapp ABplapa ABplaap ABplaaa ABarppp ABarppa ABarpa ABarapp ABarapa ABaraap ABaraaa ABalppp ABalppa ABalpap ABalpaa ABalapp ABalapa ABalaap ABalaaa
Number of embryos:  1
Number of images:  1
Pattern:  P4 MSpp MSpa MSap MSaa Ep Ea D Cpp Cpa Cap Caa ABprppp ABprppa ABprpap ABprpaa ABprapp ABprapa ABpraap ABpraaa ABplppp ABplppa ABplpap ABplpaa ABplapp ABplapa ABplaap ABplaaa ABarppp ABarppa ABarpap ABarpaa ABarapp ABarapa ABaraap ABaraaa ABalpp ABalpap ABalpaa ABalapp ABalapa ABalaap ABalaaa
Number of embryos:  1
Number of images:  1
Pattern:  P4 MSpp MSpa MSap MSaa Ep Ea D Cpp Cpa Cap Caa ABprppp ABprppa ABprpap ABprpaa ABprapp ABprapa ABpraap ABpraaa ABplppp ABplppa ABplpap ABplpaa ABplapp ABplapa ABplaap ABplaaa ABarppp ABarppa ABarpap ABarpaa ABarapp ABarapa ABaraap ABaraaa ABalppp ABalppa ABalpap ABalpaa ABalapp ABalapa ABalaa
Number of embryos:  1
Number of images:  1
-----------------
-----------------
Age:  44
Number of patterns:  3
-----------------
Pattern:  P4 MSpp MSpa MSap MSaa Ep Ea D Cpp Cpa Cap Caa ABprppp ABprppa ABprpap ABprpaa ABprapp ABprapa ABpraap ABpraaa ABplppp ABplppa ABplpap ABplpaa ABplapp ABplapa ABplaap ABplaaa ABarppp ABarppa ABarpap ABarpaa ABarapp ABarapa ABaraap ABaraaa ABalppp ABalppa ABalpap ABalpaa ABalapp ABalapa ABalaap ABalaaa
Number of embryos:  43
Number of images:  124
Pattern:  P4 MSpp MSpa MSap MSaa Ep Ear Eal D Cpp Cpa Cap Caa ABprppp ABprppa ABprpap ABprpaa ABprapp ABprapa ABpraap ABpraaa ABplpp ABplpap ABplpaa ABplapp ABplapa ABplaap ABplaaa ABarppp ABarppa ABarpap ABarpaa ABarapp ABarapa ABaraap ABaraaa ABalppp ABalppa ABalpap ABalpaa ABalapp ABalapa ABalaap ABalaaa
Number of embryos:  1
Number of images:  1
Pattern:  P4 MSpp MSpa MSap MSaa Ep Ear Eal D Cpp Cpa Cap Caa ABprppp ABprppa ABprpap ABprpaa ABprapp ABprapa ABpraap ABpraaa ABplppp ABplppa ABplpap ABplpaa ABplapp ABplapa ABplaap ABplaaa ABarpp ABarpap ABarpaa ABarapp ABarapa ABaraap ABaraaa ABalppp ABalppa ABalpap ABalpaa ABalapp ABalapa ABalaap ABalaaa
Number of embryos:  1
Number of images:  1
-----------------
-----------------
Age:  45
Number of patterns:  3
-----------------
Pattern:  P4 MSpp MSpa MSap MSaa Ep Ea Dp Da Cpp Cpa Cap Caa ABprppp ABprppa ABprpap ABprpaa ABprapp ABprapa ABpraap ABpraaa ABplppp ABplppa ABplpap ABplpaa ABplapp ABplapa ABplaap ABplaaa ABarppp ABarppa ABarpap ABarpaa ABarapp ABarapa ABaraap ABaraaa ABalppp ABalppa ABalpap ABalpaa ABalapp ABalapa ABalaap ABalaaa
Number of embryos:  2
Number of images:  3
Pattern:  P4 MSpp MSpa MSap MSaa Ep Ear Eal D Cpp Cpa Cap Caa ABprppp ABprppa ABprpap ABprpaa ABprapp ABprapa ABpraap ABpraaa ABplppp ABplppa ABplpap ABplpaa ABplapp ABplapa ABplaap ABplaaa ABarppp ABarppa ABarpap ABarpaa ABarapp ABarapa ABaraap ABaraaa ABalppp ABalppa ABalpap ABalpaa ABalapp ABalapa ABalaap ABalaaa
Number of embryos:  32
Number of images:  49
Pattern:  P4 MSpp MSpa MSap MSaa Epr Epl Ea D Cpp Cpa Cap Caa ABprppp ABprppa ABprpap ABprpaa ABprapp ABprapa ABpraap ABpraaa ABplppp ABplppa ABplpap ABplpaa ABplapp ABplapa ABplaap ABplaaa ABarppp ABarppa ABarpap ABarpaa ABarapp ABarapa ABaraap ABaraaa ABalppp ABalppa ABalpap ABalpaa ABalapp ABalapa ABalaap ABalaaa
Number of embryos:  2
Number of images:  3
-----------------
-----------------
Age:  46
Number of patterns:  3
-----------------
Pattern:  P4 MSpp MSpa MSap MSaa Ep Ear Eal Dp Da Cpp Cpa Cap Caa ABprppp ABprppa ABprpap ABprpaa ABprapp ABprapa ABpraap ABpraaa ABplppp ABplppa ABplpap ABplpaa ABplapp ABplapa ABplaap ABplaaa ABarppp ABarppa ABarpap ABarpaa ABarapp ABarapa ABaraap ABaraaa ABalppp ABalppa ABalpap ABalpaa ABalapp ABalapa ABalaap ABalaaa
Number of embryos:  4
Number of images:  7
Pattern:  P4 MSpp MSpa MSap MSaa Epr Epl Ear Eal D Cpp Cpa Cap Caa ABprppp ABprppa ABprpap ABprpaa ABprapp ABprapa ABpraap ABpraaa ABplppp ABplppa ABplpap ABplpaa ABplapp ABplapa ABplaap ABplaaa ABarppp ABarppa ABarpap ABarpaa ABarapp ABarapa ABaraap ABaraaa ABalppp ABalppa ABalpap ABalpaa ABalapp ABalapa ABalaap ABalaaa
Number of embryos:  36
Number of images:  74
Pattern:  P4 MSpp MSpa MSap MSaap MSaaa Ep Ear Eal D Cpp Cpa Cap Caa ABprppp ABprppa ABprpap ABprpaa ABprapp ABprapa ABpraap ABpraaa ABplppp ABplppa ABplpap ABplpaa ABplapp ABplapa ABplaap ABplaaa ABarppp ABarppa ABarpap ABarpaa ABarapp ABarapa ABaraap ABaraaa ABalppp ABalppa ABalpap ABalpaa ABalapp ABalapa ABalaap ABalaaa
Number of embryos:  1
Number of images:  1
-----------------
-----------------
Age:  47
Number of patterns:  4
-----------------
Pattern:  P4 MSpp MSpa MSap MSaa Epr Epl Ear Eal Dp Da Cpp Cpa Cap Caa ABprppp ABprppa ABprpap ABprpaa ABprapp ABprapa ABpraap ABpraaa ABplppp ABplppa ABplpap ABplpaa ABplapp ABplapa ABplaap ABplaaa ABarppp ABarppa ABarpap ABarpaa ABarapp ABarapa ABaraap ABaraaa ABalppp ABalppa ABalpap ABalpaa ABalapp ABalapa ABalaap ABalaaa
Number of embryos:  15
Number of images:  18
Pattern:  P4 MSpp MSpa MSap MSaap MSaaa Ep Ear Eal Dp Da Cpp Cpa Cap Caa ABprppp ABprppa ABprpap ABprpaa ABprapp ABprapa ABpraap ABpraaa ABplppp ABplppa ABplpap ABplpaa ABplapp ABplapa ABplaap ABplaaa ABarppp ABarppa ABarpap ABarpaa ABarapp ABarapa ABaraap ABaraaa ABalppp ABalppa ABalpap ABalpaa ABalapp ABalapa ABalaap ABalaaa
Number of embryos:  2
Number of images:  2
Pattern:  P4 MSpp MSpa MSap MSaap MSaaa Epr Epl Ear Eal D Cpp Cpa Cap Caa ABprppp ABprppa ABprpap ABprpaa ABprapp ABprapa ABpraap ABpraaa ABplppp ABplppa ABplpap ABplpaa ABplapp ABplapa ABplaap ABplaaa ABarppp ABarppa ABarpap ABarpaa ABarapp ABarapa ABaraap ABaraaa ABalppp ABalppa ABalpap ABalpaa ABalapp ABalapa ABalaap ABalaaa
Number of embryos:  5
Number of images:  5
Pattern:  P4 MSpp MSpap MSpaa MSap MSaa Epr Epl Ear Eal D Cpp Cpa Cap Caa ABprppp ABprppa ABprpap ABprpaa ABprapp ABprapa ABpraap ABpraaa ABplppp ABplppa ABplpap ABplpaa ABplapp ABplapa ABplaap ABplaaa ABarppp ABarppa ABarpap ABarpaa ABarapp ABarapa ABaraap ABaraaa ABalppp ABalppa ABalpap ABalpaa ABalapp ABalapa ABalaap ABalaaa
Number of embryos:  6
Number of images:  7
-----------------
-----------------
Age:  48
Number of patterns:  3
-----------------
Pattern:  P4 MSpp MSpa MSap MSaap MSaaa Epr Epl Ear Eal Dp Da Cpp Cpa Cap Caa ABprppp ABprppa ABprpap ABprpaa ABprapp ABprapa ABpraap ABpraaa ABplppp ABplppa ABplpap ABplpaa ABplapp ABplapa ABplaap ABplaaa ABarppp ABarppa ABarpap ABarpaa ABarapp ABarapa ABaraap ABaraaa ABalppp ABalppa ABalpap ABalpaa ABalapp ABalapa ABalaap ABalaaa
Number of embryos:  8
Number of images:  9
Pattern:  P4 MSpp MSpap MSpaa MSap MSaa Epr Epl Ear Eal Dp Da Cpp Cpa Cap Caa ABprppp ABprppa ABprpap ABprpaa ABprapp ABprapa ABpraap ABpraaa ABplppp ABplppa ABplpap ABplpaa ABplapp ABplapa ABplaap ABplaaa ABarppp ABarppa ABarpap ABarpaa ABarapp ABarapa ABaraap ABaraaa ABalppp ABalppa ABalpap ABalpaa ABalapp ABalapa ABalaap ABalaaa
Number of embryos:  2
Number of images:  3
Pattern:  P4 MSpp MSpap MSpaa MSap MSaap MSaaa Epr Epl Ear Eal D Cpp Cpa Cap Caa ABprppp ABprppa ABprpap ABprpaa ABprapp ABprapa ABpraap ABpraaa ABplppp ABplppa ABplpap ABplpaa ABplapp ABplapa ABplaap ABplaaa ABarppp ABarppa ABarpap ABarpaa ABarapp ABarapa ABaraap ABaraaa ABalppp ABalppa ABalpap ABalpaa ABalapp ABalapa ABalaap ABalaaa
Number of embryos:  19
Number of images:  22
-----------------
-----------------
Age:  49
Number of patterns:  2
-----------------
Pattern:  P4 MSpp MSpap MSpaa MSap MSaap MSaaa Epr Epl Ear Eal Dp Da Cpp Cpa Cap Caa ABprppp ABprppa ABprpap ABprpaa ABprapp ABprapa ABpraap ABpraaa ABplppp ABplppa ABplpap ABplpaa ABplapp ABplapa ABplaap ABplaaa ABarppp ABarppa ABarpap ABarpaa ABarapp ABarapa ABaraap ABaraaa ABalppp ABalppa ABalpap ABalpaa ABalapp ABalapa ABalaap ABalaaa
Number of embryos:  29
Number of images:  40
Pattern:  P4 MSpp MSpap MSpaa MSapp MSapa MSaap MSaaa Epr Epl Ear Eal D Cpp Cpa Cap Caa ABprppp ABprppa ABprpap ABprpaa ABprapp ABprapa ABpraap ABpraaa ABplppp ABplppa ABplpap ABplpaa ABplapp ABplapa ABplaap ABplaaa ABarppp ABarppa ABarpap ABarpaa ABarapp ABarapa ABaraap ABaraaa ABalppp ABalppa ABalpap ABalpaa ABalapp ABalapa ABalaap ABalaaa
Number of embryos:  2
Number of images:  2
-----------------
-----------------
Age:  50
Number of patterns:  3
-----------------
Pattern:  P4 MSpp MSpap MSpaa MSapp MSapa MSaap MSaaa Epr Epl Ear Eal Dp Da Cpp Cpa Cap Caa ABprppp ABprppa ABprpap ABprpaa ABprapp ABprapa ABpraap ABpraaa ABplppp ABplppa ABplpap ABplpaa ABplapp ABplapa ABplaap ABplaaa ABarppp ABarppa ABarpap ABarpaa ABarapp ABarapa ABaraap ABaraaa ABalppp ABalppa ABalpap ABalpaa ABalapp ABalapa ABalaap ABalaaa
Number of embryos:  16
Number of images:  23
Pattern:  P4 MSppp MSppa MSpap MSpaa MSap MSaap MSaaa Epr Epl Ear Eal Dp Da Cpp Cpa Cap Caa ABprppp ABprppa ABprpap ABprpaa ABprapp ABprapa ABpraap ABpraaa ABplppp ABplppa ABplpap ABplpaa ABplapp ABplapa ABplaap ABplaaa ABarppp ABarppa ABarpap ABarpaa ABarapp ABarapa ABaraap ABaraaa ABalppp ABalppa ABalpap ABalpaa ABalapp ABalapa ABalaap ABalaaa
Number of embryos:  9
Number of images:  10
Pattern:  P4 MSppp MSppa MSpap MSpaa MSapp MSapa MSaap MSaaa Epr Epl Ear Eal D Cpp Cpa Cap Caa ABprppp ABprppa ABprpap ABprpaa ABprapp ABprapa ABpraap ABpraaa ABplppp ABplppa ABplpap ABplpaa ABplapp ABplapa ABplaap ABplaaa ABarppp ABarppa ABarpap ABarpaa ABarapp ABarapa ABaraap ABaraaa ABalppp ABalppa ABalpap ABalpaa ABalapp ABalapa ABalaap ABalaaa
Number of embryos:  3
Number of images:  9
-----------------
-----------------
Age:  51
Number of patterns:  1
-----------------
Pattern:  P4 MSppp MSppa MSpap MSpaa MSapp MSapa MSaap MSaaa Epr Epl Ear Eal Dp Da Cpp Cpa Cap Caa ABprppp ABprppa ABprpap ABprpaa ABprapp ABprapa ABpraap ABpraaa ABplppp ABplppa ABplpap ABplpaa ABplapp ABplapa ABplaap ABplaaa ABarppp ABarppa ABarpap ABarpaa ABarapp ABarapa ABaraap ABaraaa ABalppp ABalppa ABalpap ABalpaa ABalapp ABalapa ABalaap ABalaaa
Number of embryos:  48
Number of images:  327
-----------------
-----------------
Age:  52
Number of patterns:  3
-----------------
Pattern:  P4 MSppp MSppa MSpap MSpaa MSapp MSapa MSaap MSaaa Epr Epl Ear Eal Dp Da Cpp Cpa Cap Caa ABprppp ABprppa ABprpap ABprpaa ABprapp ABprapa ABpraap ABpraaa ABplppp ABplppa ABplpap ABplpaa ABplapp ABplapa ABplaapp ABplaapa ABplaaa ABarppp ABarppa ABarpap ABarpaa ABarapp ABarapa ABaraap ABaraaa ABalppp ABalppa ABalpap ABalpaa ABalapp ABalapa ABalaap ABalaaa
Number of embryos:  1
Number of images:  2
Pattern:  P4 MSppp MSppa MSpap MSpaa MSapp MSapa MSaap MSaaa Epr Epl Ear Eal Dp Da Cpp Cpa Cap Caap Caaa ABprppp ABprppa ABprpap ABprpaa ABprapp ABprapa ABpraap ABpraaa ABplppp ABplppa ABplpap ABplpaa ABplapp ABplapa ABplaap ABplaaa ABarppp ABarppa ABarpap ABarpaa ABarapp ABarapa ABaraap ABaraaa ABalppp ABalppa ABalpap ABalpaa ABalapp ABalapa ABalaap ABalaaa
Number of embryos:  11
Number of images:  13
Pattern:  P4 MSppp MSppa MSpap MSpaa MSapp MSapa MSaap MSaaa Epr Epl Ear Eal Dp Da Cpp Cpap Cpaa Cap Caa ABprppp ABprppa ABprpap ABprpaa ABprapp ABprapa ABpraap ABpraaa ABplppp ABplppa ABplpap ABplpaa ABplapp ABplapa ABplaap ABplaaa ABarppp ABarppa ABarpap ABarpaa ABarapp ABarapa ABaraap ABaraaa ABalppp ABalppa ABalpap ABalpaa ABalapp ABalapa ABalaap ABalaaa
Number of embryos:  27
Number of images:  43
-----------------
-----------------
Age:  53
Number of patterns:  2
-----------------
Pattern:  P4 MSppp MSppa MSpap MSpaa MSapp MSapa MSaap MSaaa Epr Epl Ear Eal Dp Da Cpp Cpap Cpaa Cap Caa ABprppp ABprppa ABprpap ABprpaa ABprapp ABprapa ABpraap ABpraaa ABplppp ABplppa ABplpap ABplpaa ABplapp ABplapa ABplaapp ABplaapa ABplaaa ABarppp ABarppa ABarpap ABarpaa ABarapp ABarapa ABaraap ABaraaa ABalppp ABalppa ABalpap ABalpaa ABalapp ABalapa ABalaap ABalaaa
Number of embryos:  1
Number of images:  1
Pattern:  P4 MSppp MSppa MSpap MSpaa MSapp MSapa MSaap MSaaa Epr Epl Ear Eal Dp Da Cpp Cpap Cpaa Cap Caap Caaa ABprppp ABprppa ABprpap ABprpaa ABprapp ABprapa ABpraap ABpraaa ABplppp ABplppa ABplpap ABplpaa ABplapp ABplapa ABplaap ABplaaa ABarppp ABarppa ABarpap ABarpaa ABarapp ABarapa ABaraap ABaraaa ABalppp ABalppa ABalpap ABalpaa ABalapp ABalapa ABalaap ABalaaa
Number of embryos:  38
Number of images:  66
-----------------
-----------------
Age:  54
Number of patterns:  3
-----------------
Pattern:  P4 MSppp MSppa MSpap MSpaa MSapp MSapa MSaap MSaaa Epr Epl Ear Eal Dp Da Cpp Cpap Cpaa Cap Caap Caaa ABprppp ABprppa ABprpap ABprpaa ABprapp ABprapa ABpraap ABpraaa ABplppp ABplppa ABplpap ABplpaa ABplapp ABplapa ABplaap ABplaaa ABarppp ABarppa ABarpap ABarpaap ABarpaaa ABarapp ABarapa ABaraap ABaraaa ABalppp ABalppa ABalpap ABalpaa ABalapp ABalapa ABalaap ABalaaa
Number of embryos:  2
Number of images:  2
Pattern:  P4 MSppp MSppa MSpap MSpaa MSapp MSapa MSaap MSaaa Epr Epl Ear Eal Dp Da Cpp Cpap Cpaa Cap Caap Caaa ABprppp ABprppa ABprpap ABprpaa ABprapp ABprapa ABpraap ABpraaa ABplppp ABplppa ABplpap ABplpaa ABplapp ABplapa ABplaapp ABplaapa ABplaaa ABarppp ABarppa ABarpap ABarpaa ABarapp ABarapa ABaraap ABaraaa ABalppp ABalppa ABalpap ABalpaa ABalapp ABalapa ABalaap ABalaaa
Number of embryos:  11
Number of images:  11
Pattern:  P4 MSppp MSppa MSpap MSpaa MSapp MSapa MSaap MSaaa Epr Epl Ear Eal Dp Da Cppp Cppa Cpap Cpaa Cap Caap Caaa ABprppp ABprppa ABprpap ABprpaa ABprapp ABprapa ABpraap ABpraaa ABplppp ABplppa ABplpap ABplpaa ABplapp ABplapa ABplaap ABplaaa ABarppp ABarppa ABarpap ABarpaa ABarapp ABarapa ABaraap ABaraaa ABalppp ABalppa ABalpap ABalpaa ABalapp ABalapa ABalaap ABalaaa
Number of embryos:  14
Number of images:  18
-----------------
-----------------
Age:  55
Number of patterns:  9
-----------------
Pattern:  P4 MSppp MSppa MSpap MSpaa MSapp MSapa MSaap MSaaa Epr Epl Ear Eal Dp Da Cpp Cpap Cpaa Cap Caap Caaa ABprppp ABprppa ABprpap ABprpaa ABprapp ABprapa ABpraap ABpraaa ABplppp ABplppa ABplpap ABplpaa ABplapp ABplapa ABplaap ABplaaa ABarppp ABarppa ABarpapp ABarpapa ABarpaap ABarpaaa ABarapp ABarapa ABaraap ABaraaa ABalppp ABalppa ABalpap ABalpaa ABalapp ABalapa ABalaap ABalaaa
Number of embryos:  1
Number of images:  1
Pattern:  P4 MSppp MSppa MSpap MSpaa MSapp MSapa MSaap MSaaa Epr Epl Ear Eal Dp Da Cpp Cpap Cpaa Cap Caap Caaa ABprppp ABprppa ABprpap ABprpaa ABprapp ABprapa ABpraap ABpraaa ABplppp ABplppa ABplpap ABplpaa ABplapp ABplapa ABplaapp ABplaapa ABplaaap ABplaaaa ABarppp ABarppa ABarpap ABarpaa ABarapp ABarapa ABaraap ABaraaa ABalppp ABalppa ABalpap ABalpaa ABalapp ABalapa ABalaap ABalaaa
Number of embryos:  1
Number of images:  1
Pattern:  P4 MSppp MSppa MSpap MSpaa MSapp MSapa MSaap MSaaa Epr Epl Ear Eal Dp Da Cpp Cpap Cpaa Cap Caap Caaa ABprppp ABprppa ABprpap ABprpaa ABprapp ABprapa ABpraap ABpraaa ABplppp ABplppa ABplpap ABplpaa ABplapp ABplapap ABplapaa ABplaapp ABplaapa ABplaaa ABarppp ABarppa ABarpap ABarpaa ABarapp ABarapa ABaraap ABaraaa ABalppp ABalppa ABalpap ABalpaa ABalapp ABalapa ABalaap ABalaaa
Number of embryos:  1
Number of images:  1
Pattern:  P4 MSppp MSppa MSpap MSpaa MSapp MSapa MSaap MSaaa Epr Epl Ear Eal Dp Da Cpp Cpap Cpaa Cap Caap Caaa ABprppp ABprppa ABprpap ABprpaa ABprapp ABprapa ABpraapp ABpraapa ABpraaa ABplppp ABplppa ABplpap ABplpaa ABplapp ABplapa ABplaapp ABplaapa ABplaaa ABarppp ABarppa ABarpap ABarpaa ABarapp ABarapa ABaraap ABaraaa ABalppp ABalppa ABalpap ABalpaa ABalapp ABalapa ABalaap ABalaaa
Number of embryos:  1
Number of images:  1
Pattern:  P4 MSppp MSppa MSpap MSpaa MSapp MSapa MSaap MSaaa Epr Epl Ear Eal Dp Da Cppp Cppa Cpap Cpaa Cap Caap Caaa ABprppp ABprppa ABprpap ABprpaa ABprapp ABprapa ABpraap ABpraaa ABplppp ABplppa ABplpap ABplpaa ABplapp ABplapa ABplaap ABplaaa ABarppp ABarppa ABarpap ABarpaa ABarapp ABarapa ABaraap ABaraaa ABalppp ABalppa ABalpapp ABalpapa ABalpaa ABalapp ABalapa ABalaap ABalaaa
Number of embryos:  1
Number of images:  1
Pattern:  P4 MSppp MSppa MSpap MSpaa MSapp MSapa MSaap MSaaa Epr Epl Ear Eal Dp Da Cppp Cppa Cpap Cpaa Cap Caap Caaa ABprppp ABprppa ABprpap ABprpaa ABprapp ABprapa ABpraap ABpraaa ABplppp ABplppa ABplpap ABplpaa ABplapp ABplapa ABplaap ABplaaa ABarppp ABarppa ABarpap ABarpaap ABarpaaa ABarapp ABarapa ABaraap ABaraaa ABalppp ABalppa ABalpap ABalpaa ABalapp ABalapa ABalaap ABalaaa
Number of embryos:  1
Number of images:  1
Pattern:  P4 MSppp MSppa MSpap MSpaa MSapp MSapa MSaap MSaaa Epr Epl Ear Eal Dp Da Cppp Cppa Cpap Cpaa Cap Caap Caaa ABprppp ABprppa ABprpap ABprpaa ABprapp ABprapa ABpraap ABpraaa ABplppp ABplppa ABplpap ABplpaa ABplapp ABplapa ABplaapp ABplaapa ABplaaa ABarppp ABarppa ABarpap ABarpaa ABarapp ABarapa ABaraap ABaraaa ABalppp ABalppa ABalpap ABalpaa ABalapp ABalapa ABalaap ABalaaa
Number of embryos:  1
Number of images:  1
Pattern:  P4 MSppp MSppa MSpap MSpaa MSapp MSapa MSaap MSaaa Epr Epl Ear Eal Dp Da Cppp Cppa Cpap Cpaa Cap Caap Caaa ABprppp ABprppa ABprpap ABprpaa ABprapp ABprapa ABpraapp ABpraapa ABpraaa ABplppp ABplppa ABplpap ABplpaa ABplapp ABplapa ABplaap ABplaaa ABarppp ABarppa ABarpap ABarpaa ABarapp ABarapa ABaraap ABaraaa ABalppp ABalppa ABalpap ABalpaa ABalapp ABalapa ABalaap ABalaaa
Number of embryos:  2
Number of images:  2
Pattern:  P4 MSppp MSppa MSpap MSpaa MSapp MSapa MSaap MSaaa Epr Epl Ear Eal Dp Da Cppp Cppa Cpap Cpaa Capp Capa Caap Caaa ABprppp ABprppa ABprpap ABprpaa ABprapp ABprapa ABpraap ABpraaa ABplppp ABplppa ABplpap ABplpaa ABplapp ABplapa ABplaap ABplaaa ABarppp ABarppa ABarpap ABarpaa ABarapp ABarapa ABaraap ABaraaa ABalppp ABalppa ABalpap ABalpaa ABalapp ABalapa ABalaap ABalaaa
Number of embryos:  2
Number of images:  3
-----------------
-----------------
Age:  56
Number of patterns:  5
-----------------
Pattern:  P4 MSppp MSppa MSpap MSpaa MSapp MSapa MSaap MSaaa Epr Epl Ear Eal Dp Da Cpp Cpap Cpaa Cap Caap Caaa ABprppp ABprppa ABprpap ABprpaa ABprapp ABprapa ABpraap ABpraaa ABplppp ABplppa ABplpap ABplpaa ABplappp ABplappa ABplapap ABplapaa ABplaapp ABplaapa ABplaaa ABarppp ABarppa ABarpap ABarpaa ABarapp ABarapa ABaraap ABaraaa ABalppp ABalppa ABalpap ABalpaa ABalapp ABalapa ABalaap ABalaaa
Number of embryos:  2
Number of images:  2
Pattern:  P4 MSppp MSppa MSpap MSpaa MSapp MSapa MSaap MSaaa Epr Epl Ear Eal Dp Da Cpp Cpap Cpaa Cap Caap Caaa ABprppp ABprppa ABprpap ABprpaa ABprapp ABprapap ABprapaa ABpraap ABpraaa ABplppp ABplppa ABplpap ABplpaa ABplapp ABplapap ABplapaa ABplaapp ABplaapa ABplaaa ABarppp ABarppa ABarpap ABarpaa ABarapp ABarapa ABaraap ABaraaa ABalppp ABalppa ABalpap ABalpaa ABalapp ABalapa ABalaap ABalaaa
Number of embryos:  1
Number of images:  1
Pattern:  P4 MSppp MSppa MSpap MSpaa MSapp MSapa MSaap MSaaa Epr Epl Ear Eal Dp Da Cpp Cpap Cpaa Cap Caap Caaa ABprppp ABprppa ABprpap ABprpaa ABprappp ABprappa ABprapa ABpraapp ABpraapa ABpraaa ABplppp ABplppa ABplpap ABplpaa ABplapp ABplapap ABplapaa ABplaap ABplaaa ABarppp ABarppa ABarpap ABarpaa ABarapp ABarapa ABaraap ABaraaa ABalppp ABalppa ABalpap ABalpaa ABalapp ABalapa ABalaap ABalaaa
Number of embryos:  1
Number of images:  1
Pattern:  P4 MSppp MSppa MSpap MSpaa MSapp MSapa MSaap MSaaa Epr Epl Ear Eal Dp Da Cppp Cppa Cpap Cpaa Capp Capa Caap Caaa ABprppp ABprppa ABprpap ABprpaa ABprapp ABprapa ABpraap ABpraaa ABplppp ABplppa ABplpap ABplpaa ABplapp ABplapa ABplaapp ABplaapa ABplaaa ABarppp ABarppa ABarpap ABarpaa ABarapp ABarapa ABaraap ABaraaa ABalppp ABalppa ABalpap ABalpaa ABalapp ABalapa ABalaap ABalaaa
Number of embryos:  1
Number of images:  1
Pattern:  P4 MSppp MSppa MSpap MSpaa MSapp MSapa MSaap MSaaa Epr Epl Ear Eal Dp Da Cppp Cppa Cpap Cpaa Capp Capa Caap Caaa ABprppp ABprppa ABprpap ABprpaa ABprapp ABprapa ABpraapp ABpraapa ABpraaa ABplppp ABplppa ABplpap ABplpaa ABplapp ABplapa ABplaap ABplaaa ABarppp ABarppa ABarpap ABarpaa ABarapp ABarapa ABaraap ABaraaa ABalppp ABalppa ABalpap ABalpaa ABalapp ABalapa ABalaap ABalaaa
Number of embryos:  1
Number of images:  1
-----------------
-----------------
Age:  57
Number of patterns:  8
-----------------
Pattern:  P4 MSppp MSppa MSpap MSpaa MSapp MSapa MSaap MSaaa Epr Epl Ear Eal Dp Da Cpp Cpap Cpaa Cap Caap Caaa ABprppp ABprppa ABprpap ABprpaa ABprapp ABprapa ABpraap ABpraaa ABplppp ABplppa ABplpap ABplpaa ABplappp ABplappa ABplapap ABplapaa ABplaapp ABplaapa ABplaaa ABarppp ABarppa ABarpap ABarpaa ABarapp ABarapa ABaraapp ABaraapa ABaraaa ABalppp ABalppa ABalpap ABalpaa ABalapp ABalapa ABalaap ABalaaa
Number of embryos:  1
Number of images:  1
Pattern:  P4 MSppp MSppa MSpap MSpaa MSapp MSapa MSaap MSaaa Epr Epl Ear Eal Dp Da Cpp Cpap Cpaa Cap Caap Caaa ABprppp ABprppa ABprpap ABprpaa ABprapp ABprapa ABpraap ABpraaa ABplppp ABplppa ABplpap ABplpaa ABplappp ABplappa ABplapap ABplapaa ABplaapp ABplaapa ABplaaap ABplaaaa ABarppp ABarppa ABarpap ABarpaa ABarapp ABarapa ABaraap ABaraaa ABalppp ABalppa ABalpap ABalpaa ABalapp ABalapa ABalaap ABalaaa
Number of embryos:  2
Number of images:  2
Pattern:  P4 MSppp MSppa MSpap MSpaa MSapp MSapa MSaap MSaaa Epr Epl Ear Eal Dp Da Cpp Cpap Cpaa Cap Caap Caaa ABprppp ABprppa ABprpap ABprpaa ABprapp ABprapa ABpraap ABpraaa ABplppp ABplppa ABplpapp ABplpapa ABplpaa ABplapp ABplapap ABplapaa ABplaapp ABplaapa ABplaaa ABarppp ABarppa ABarpap ABarpaap ABarpaaa ABarapp ABarapa ABaraap ABaraaa ABalppp ABalppa ABalpap ABalpaa ABalapp ABalapa ABalaap ABalaaa
Number of embryos:  1
Number of images:  1
Pattern:  P4 MSppp MSppa MSpap MSpaa MSapp MSapa MSaap MSaaa Epr Epl Ear Eal Dp Da Cppp Cppa Cpap Cpaa Cap Caap Caaa ABprppp ABprppa ABprpap ABprpaa ABprapp ABprapa ABpraap ABpraaa ABplppp ABplppa ABplpap ABplpaa ABplapp ABplapap ABplapaa ABplaapp ABplaapa ABplaaa ABarppp ABarppa ABarpap ABarpaa ABarapp ABarapa ABaraapp ABaraapa ABaraaa ABalppp ABalppa ABalpap ABalpaa ABalapp ABalapa ABalaap ABalaaa
Number of embryos:  1
Number of images:  1
Pattern:  P4 MSppp MSppa MSpap MSpaa MSapp MSapa MSaap MSaaa Epr Epl Ear Eal Dp Da Cppp Cppa Cpap Cpaa Cap Caap Caaa ABprppp ABprppa ABprpap ABprpaa ABprapp ABprapa ABpraap ABpraaa ABplppp ABplppa ABplpap ABplpaa ABplappp ABplappa ABplapap ABplapaa ABplaapp ABplaapa ABplaaa ABarppp ABarppa ABarpap ABarpaa ABarapp ABarapa ABaraap ABaraaa ABalppp ABalppa ABalpap ABalpaa ABalapp ABalapa ABalaap ABalaaa
Number of embryos:  2
Number of images:  2
Pattern:  P4 MSppp MSppa MSpap MSpaa MSapp MSapa MSaap MSaaa Epr Epl Ear Eal Dp Da Cppp Cppa Cpap Cpaa Capp Capa Caap Caaa ABprppp ABprppa ABprpap ABprpaa ABprapp ABprapa ABpraap ABpraaa ABplppp ABplppa ABplpap ABplpaa ABplapp ABplapa ABplaapp ABplaapa ABplaaa ABarppp ABarppa ABarpap ABarpaap ABarpaaa ABarapp ABarapa ABaraap ABaraaa ABalppp ABalppa ABalpap ABalpaa ABalapp ABalapa ABalaap ABalaaa
Number of embryos:  1
Number of images:  1
Pattern:  P4 MSppp MSppa MSpap MSpaa MSapp MSapa MSaap MSaaa Epr Epl Ear Eal Dp Da Cppp Cppa Cpap Cpaa Capp Capa Caap Caaa ABprppp ABprppa ABprpap ABprpaa ABprapp ABprapa ABpraap ABpraaa ABplppp ABplppa ABplpap ABplpaa ABplapp ABplapap ABplapaa ABplaap ABplaaa ABarppp ABarppa ABarpap ABarpaap ABarpaaa ABarapp ABarapa ABaraap ABaraaa ABalppp ABalppa ABalpap ABalpaa ABalapp ABalapa ABalaap ABalaaa
Number of embryos:  1
Number of images:  1
Pattern:  P4 MSppp MSppa MSpap MSpaa MSapp MSapa MSaap MSaaa Epr Epl Ear Eal Dp Da Cppp Cppa Cpap Cpaa Capp Capa Caap Caaa ABprppp ABprppa ABprpap ABprpaa ABprapp ABprapa ABpraap ABpraaa ABplppp ABplppa ABplpap ABplpaa ABplapp ABplapap ABplapaa ABplaapp ABplaapa ABplaaa ABarppp ABarppa ABarpap ABarpaa ABarapp ABarapa ABaraap ABaraaa ABalppp ABalppa ABalpap ABalpaa ABalapp ABalapa ABalaap ABalaaa
Number of embryos:  1
Number of images:  1
-----------------
-----------------
Age:  58
Number of patterns:  14
-----------------
Pattern:  P4 MSppp MSppa MSpap MSpaa MSapp MSapa MSaap MSaaa Epr Epl Ear Eal Dp Da Cpp Cpap Cpaa Cap Caap Caaa ABprppp ABprppa ABprpap ABprpaa ABprapp ABprapa ABpraap ABpraaa ABplppp ABplppa ABplpap ABplpaa ABplappp ABplappa ABplapap ABplapaa ABplaapp ABplaapa ABplaaap ABplaaaa ABarppp ABarppa ABarpap ABarpaa ABarapp ABarapa ABaraap ABaraaa ABalppp ABalppa ABalpapp ABalpapa ABalpaa ABalapp ABalapa ABalaap ABalaaa
Number of embryos:  1
Number of images:  1
Pattern:  P4 MSppp MSppa MSpap MSpaa MSapp MSapa MSaap MSaaa Epr Epl Ear Eal Dp Da Cpp Cpap Cpaa Cap Caap Caaa ABprppp ABprppa ABprpap ABprpaa ABprapp ABprapa ABpraapp ABpraapa ABpraaa ABplppp ABplppa ABplpap ABplpaa ABplapp ABplapap ABplapaa ABplaapp ABplaapa ABplaaap ABplaaaa ABarppp ABarppa ABarpap ABarpaap ABarpaaa ABarapp ABarapa ABaraap ABaraaa ABalppp ABalppa ABalpap ABalpaa ABalapp ABalapa ABalaap ABalaaa
Number of embryos:  1
Number of images:  1
Pattern:  P4 MSppp MSppa MSpap MSpaa MSapp MSapa MSaap MSaaa Epr Epl Ear Eal Dp Da Cpp Cpap Cpaa Cap Caap Caaa ABprppp ABprppa ABprpap ABprpaa ABprapp ABprapa ABpraapp ABpraapa ABpraaa ABplppp ABplppa ABplpap ABplpaa ABplappp ABplappa ABplapap ABplapaa ABplaapp ABplaapa ABplaaa ABarppp ABarppa ABarpap ABarpaap ABarpaaa ABarapp ABarapa ABaraap ABaraaa ABalppp ABalppa ABalpap ABalpaa ABalapp ABalapa ABalaap ABalaaa
Number of embryos:  1
Number of images:  1
Pattern:  P4 MSppp MSppa MSpap MSpaa MSapp MSapa MSaap MSaaa Epr Epl Ear Eal Dp Da Cpp Cpap Cpaa Cap Caap Caaa ABprppp ABprppa ABprpap ABprpaa ABprapp ABprapa ABpraapp ABpraapa ABpraaap ABpraaaa ABplppp ABplppa ABplpap ABplpaa ABplappp ABplappa ABplapap ABplapaa ABplaapp ABplaapa ABplaaa ABarppp ABarppa ABarpap ABarpaa ABarapp ABarapa ABaraap ABaraaa ABalppp ABalppa ABalpap ABalpaa ABalapp ABalapa ABalaap ABalaaa
Number of embryos:  1
Number of images:  1
Pattern:  P4 MSppp MSppa MSpap MSpaa MSapp MSapa MSaap MSaaa Epr Epl Ear Eal Dp Da Cpp Cpap Cpaa Cap Caap Caaa ABprppp ABprppa ABprpap ABprpaa ABprapp ABprapap ABprapaa ABpraapp ABpraapa ABpraaa ABplppp ABplppa ABplpapp ABplpapa ABplpaa ABplapp ABplapa ABplaapp ABplaapa ABplaaap ABplaaaa ABarppp ABarppa ABarpap ABarpaa ABarapp ABarapa ABaraap ABaraaa ABalppp ABalppa ABalpap ABalpaa ABalapp ABalapa ABalaap ABalaaa
Number of embryos:  1
Number of images:  1
Pattern:  P4 MSppp MSppa MSpap MSpaa MSapp MSapa MSaap MSaaa Epr Epl Ear Eal Dp Da Cpp Cpap Cpaa Cap Caap Caaa ABprppp ABprppa ABprpap ABprpaa ABprappp ABprappa ABprapa ABpraap ABpraaa ABplppp ABplppa ABplpap ABplpaa ABplapp ABplapap ABplapaa ABplaapp ABplaapa ABplaaa ABarppp ABarppa ABarpapp ABarpapa ABarpaap ABarpaaa ABarapp ABarapa ABaraap ABaraaa ABalppp ABalppa ABalpap ABalpaa ABalapp ABalapa ABalaap ABalaaa
Number of embryos:  1
Number of images:  1
Pattern:  P4 MSppp MSppa MSpap MSpaa MSapp MSapa MSaap MSaaa Epr Epl Ear Eal Dp Da Cppp Cppa Cpap Cpaa Cap Caap Caaa ABprppp ABprppa ABprpap ABprpaa ABprapp ABprapa ABpraap ABpraaa ABplppp ABplppa ABplpap ABplpaa ABplapp ABplapa ABplaapp ABplaapa ABplaaa ABarppp ABarppa ABarpap ABarpaap ABarpaaa ABarapp ABarapa ABaraap ABaraaa ABalppp ABalppa ABalpapp ABalpapa ABalpaap ABalpaaa ABalapp ABalapa ABalaap ABalaaa
Number of embryos:  1
Number of images:  1
Pattern:  P4 MSppp MSppa MSpap MSpaa MSapp MSapa MSaap MSaaa Epr Epl Ear Eal Dp Da Cppp Cppa Cpap Cpaa Cap Caap Caaa ABprppp ABprppa ABprpap ABprpaa ABprapp ABprapa ABpraap ABpraaa ABplppp ABplppa ABplpap ABplpaa ABplapp ABplapap ABplapaa ABplaapp ABplaapa ABplaaap ABplaaaa ABarppp ABarppa ABarpap ABarpaap ABarpaaa ABarapp ABarapa ABaraap ABaraaa ABalppp ABalppa ABalpap ABalpaa ABalapp ABalapa ABalaap ABalaaa
Number of embryos:  1
Number of images:  1
Pattern:  P4 MSppp MSppa MSpap MSpaa MSapp MSapa MSaap MSaaa Epr Epl Ear Eal Dp Da Cppp Cppa Cpap Cpaa Cap Caap Caaa ABprppp ABprppa ABprpap ABprpaa ABprapp ABprapa ABpraap ABpraaa ABplppp ABplppa ABplpap ABplpaa ABplappp ABplappa ABplapap ABplapaa ABplaapp ABplaapa ABplaaap ABplaaaa ABarppp ABarppa ABarpap ABarpaa ABarapp ABarapa ABaraap ABaraaa ABalppp ABalppa ABalpap ABalpaa ABalapp ABalapa ABalaap ABalaaa
Number of embryos:  1
Number of images:  1
Pattern:  P4 MSppp MSppa MSpap MSpaa MSapp MSapa MSaap MSaaa Epr Epl Ear Eal Dp Da Cppp Cppa Cpap Cpaa Cap Caap Caaa ABprppp ABprppa ABprpap ABprpaa ABprapp ABprapap ABprapaa ABpraap ABpraaa ABplppp ABplppa ABplpap ABplpaa ABplappp ABplappa ABplapa ABplaapp ABplaapa ABplaaap ABplaaaa ABarppp ABarppa ABarpap ABarpaa ABarapp ABarapa ABaraap ABaraaa ABalppp ABalppa ABalpap ABalpaa ABalapp ABalapa ABalaap ABalaaa
Number of embryos:  1
Number of images:  1
Pattern:  P4 MSppp MSppa MSpap MSpaa MSapp MSapa MSaap MSaaa Epr Epl Ear Eal Dp Da Cppp Cppa Cpap Cpaa Cap Caap Caaa ABprppp ABprppa ABprpap ABprpaa ABprapp ABprapap ABprapaa ABpraapp ABpraapa ABpraaa ABplppp ABplppa ABplpapp ABplpapa ABplpaa ABplapp ABplapa ABplaapp ABplaapa ABplaaa ABarppp ABarppa ABarpap ABarpaa ABarapp ABarapa ABaraap ABaraaa ABalppp ABalppa ABalpap ABalpaa ABalapp ABalapa ABalaap ABalaaa
Number of embryos:  1
Number of images:  1
Pattern:  P4 MSppp MSppa MSpap MSpaa MSapp MSapa MSaap MSaaa Epr Epl Ear Eal Dp Da Cppp Cppa Cpap Cpaa Cap Caap Caaa ABprppp ABprppa ABprpapp ABprpapa ABprpaa ABprapp ABprapa ABpraap ABpraaa ABplppp ABplppa ABplpap ABplpaa ABplapp ABplapa ABplaapp ABplaapa ABplaaa ABarppp ABarppa ABarpap ABarpaa ABarapp ABarapa ABaraap ABaraaa ABalppp ABalppa ABalpapp ABalpapa ABalpaap ABalpaaa ABalapp ABalapa ABalaap ABalaaa
Number of embryos:  1
Number of images:  1
Pattern:  P4 MSppp MSppa MSpap MSpaa MSapp MSapa MSaap MSaaa Epr Epl Ear Eal Dp Da Cppp Cppa Cpap Cpaa Capp Capa Caap Caaa ABprppp ABprppa ABprpap ABprpaa ABprapp ABprapa ABpraap ABpraaa ABplppp ABplppa ABplpapp ABplpapa ABplpaa ABplapp ABplapa ABplaap ABplaaa ABarppp ABarppa ABarpap ABarpaap ABarpaaa ABarapp ABarapa ABaraap ABaraaa ABalppp ABalppa ABalpapp ABalpapa ABalpaa ABalapp ABalapa ABalaap ABalaaa
Number of embryos:  1
Number of images:  1
Pattern:  P4 MSppp MSppa MSpap MSpaa MSapp MSapa MSaap MSaaa Epr Epl Ear Eal Dp Da Cppp Cppa Cpap Cpaa Capp Capa Caap Caaa ABprppp ABprppa ABprpap ABprpaa ABprapp ABprapap ABprapaa ABpraap ABpraaa ABplppp ABplppa ABplpap ABplpaa ABplapp ABplapap ABplapaa ABplaap ABplaaa ABarppp ABarppa ABarpap ABarpaap ABarpaaa ABarapp ABarapa ABaraap ABaraaa ABalppp ABalppa ABalpap ABalpaa ABalapp ABalapa ABalaap ABalaaa
Number of embryos:  1
Number of images:  1
-----------------
-----------------
Age:  59
Number of patterns:  14
-----------------
Pattern:  P4 MSppp MSppa MSpap MSpaa MSapp MSapa MSaap MSaaa Epr Epl Ear Eal Dp Da Cpp Cpap Cpaa Cap Caap Caaa ABprppp ABprppa ABprpap ABprpaa ABprapp ABprapa ABpraap ABpraaa ABplppp ABplppa ABplpapp ABplpapa ABplpaa ABplappp ABplappa ABplapap ABplapaa ABplaapp ABplaapa ABplaaap ABplaaaa ABarppp ABarppa ABarpap ABarpaa ABarapp ABarapa ABaraap ABaraaa ABalppp ABalppa ABalpapp ABalpapa ABalpaa ABalapp ABalapa ABalaap ABalaaa
Number of embryos:  1
Number of images:  1
Pattern:  P4 MSppp MSppa MSpap MSpaa MSapp MSapa MSaap MSaaa Epr Epl Ear Eal Dp Da Cpp Cpap Cpaa Cap Caap Caaa ABprppp ABprppa ABprpap ABprpaa ABprapp ABprapa ABpraap ABpraaap ABpraaaa ABplppp ABplppa ABplpap ABplpaa ABplappp ABplappa ABplapap ABplapaa ABplaapp ABplaapa ABplaaa ABarppp ABarppa ABarpap ABarpaa ABarapp ABarapa ABaraap ABaraaa ABalppp ABalppa ABalpapp ABalpapa ABalpaap ABalpaaa ABalapp ABalapa ABalaap ABalaaa
Number of embryos:  1
Number of images:  1
Pattern:  P4 MSppp MSppa MSpap MSpaa MSapp MSapa MSaap MSaaa Epr Epl Ear Eal Dp Da Cpp Cpap Cpaa Cap Caap Caaa ABprppp ABprppa ABprpap ABprpaa ABprapp ABprapa ABpraapp ABpraapa ABpraaa ABplppp ABplppa ABplpap ABplpaa ABplappp ABplappa ABplapap ABplapaa ABplaapp ABplaapa ABplaaa ABarppp ABarppa ABarpap ABarpaap ABarpaaa ABarapp ABarapa ABaraap ABaraaa ABalppp ABalppa ABalpapp ABalpapa ABalpaa ABalapp ABalapa ABalaap ABalaaa
Number of embryos:  1
Number of images:  1
Pattern:  P4 MSppp MSppa MSpap MSpaa MSapp MSapa MSaap MSaaa Epr Epl Ear Eal Dp Da Cpp Cpap Cpaa Cap Caap Caaa ABprppp ABprppa ABprpap ABprpaa ABprapp ABprapap ABprapaa ABpraapp ABpraapa ABpraaa ABplppp ABplppa ABplpapp ABplpapa ABplpaa ABplapp ABplapap ABplapaa ABplaapp ABplaapa ABplaaa ABarppp ABarppa ABarpap ABarpaap ABarpaaa ABarapp ABarapa ABaraap ABaraaa ABalppp ABalppa ABalpap ABalpaa ABalapp ABalapa ABalaap ABalaaa
Number of embryos:  1
Number of images:  1
Pattern:  P4 MSppp MSppa MSpap MSpaa MSapp MSapa MSaap MSaaa Epr Epl Ear Eal Dp Da Cpp Cpap Cpaa Capp Capa Caap Caaa ABprppp ABprppa ABprpap ABprpaa ABprapp ABprapa ABpraapp ABpraapa ABpraaa ABplppp ABplppa ABplpap ABplpaa ABplapp ABplapap ABplapaa ABplaapp ABplaapa ABplaaa ABarppp ABarppa ABarpap ABarpaap ABarpaaa ABarapp ABarapa ABaraap ABaraaa ABalppp ABalppa ABalpapp ABalpapa ABalpaa ABalapp ABalapa ABalaap ABalaaa
Number of embryos:  1
Number of images:  1
Pattern:  P4 MSppp MSppa MSpap MSpaa MSapp MSapa MSaap MSaaa Epr Epl Ear Eal Dp Da Cppp Cppa Cpap Cpaa Cap Caap Caaa ABprppp ABprppa ABprpap ABprpaa ABprapp ABprapa ABpraap ABpraaa ABplppp ABplppa ABplpap ABplpaa ABplappp ABplappa ABplapap ABplapaa ABplaapp ABplaapa ABplaaa ABarppp ABarppa ABarpap ABarpaap ABarpaaa ABarapp ABarapa ABaraapp ABaraapa ABaraaa ABalppp ABalppa ABalpap ABalpaa ABalapp ABalapa ABalaap ABalaaa
Number of embryos:  1
Number of images:  1
Pattern:  P4 MSppp MSppa MSpap MSpaa MSapp MSapa MSaap MSaaa Epr Epl Ear Eal Dp Da Cppp Cppa Cpap Cpaa Cap Caap Caaa ABprppp ABprppa ABprpap ABprpaa ABprapp ABprapa ABpraap ABpraaa ABplppp ABplppa ABplpap ABplpaa ABplappp ABplappa ABplapap ABplapaa ABplaapp ABplaapa ABplaaa ABarppp ABarppa ABarpapp ABarpapa ABarpaap ABarpaaa ABarapp ABarapa ABaraap ABaraaa ABalppp ABalppa ABalpap ABalpaa ABalapp ABalapa ABalaap ABalaaa
Number of embryos:  1
Number of images:  1
Pattern:  P4 MSppp MSppa MSpap MSpaa MSapp MSapa MSaap MSaaa Epr Epl Ear Eal Dp Da Cppp Cppa Cpap Cpaa Cap Caap Caaa ABprppp ABprppa ABprpap ABprpaa ABprapp ABprapa ABpraapp ABpraapa ABpraaa ABplppp ABplppa ABplpap ABplpaa ABplappp ABplappa ABplapap ABplapaa ABplaapp ABplaapa ABplaaa ABarppp ABarppa ABarpap ABarpaap ABarpaaa ABarapp ABarapa ABaraap ABaraaa ABalppp ABalppa ABalpap ABalpaa ABalapp ABalapa ABalaap ABalaaa
Number of embryos:  1
Number of images:  1
Pattern:  P4 MSppp MSppa MSpap MSpaa MSapp MSapa MSaap MSaaa Epr Epl Ear Eal Dp Da Cppp Cppa Cpap Cpaa Cap Caap Caaa ABprppp ABprppa ABprpap ABprpaa ABprapp ABprapa ABpraapp ABpraapa ABpraaa ABplppp ABplppa ABplpap ABplpaa ABplappp ABplappa ABplapap ABplapaa ABplaapp ABplaapa ABplaaap ABplaaaa ABarppp ABarppa ABarpap ABarpaa ABarapp ABarapa ABaraap ABaraaa ABalppp ABalppa ABalpap ABalpaa ABalapp ABalapa ABalaap ABalaaa
Number of embryos:  2
Number of images:  2
Pattern:  P4 MSppp MSppa MSpap MSpaa MSapp MSapa MSaap MSaaa Epr Epl Ear Eal Dp Da Cppp Cppa Cpap Cpaa Cap Caap Caaa ABprppp ABprppa ABprpap ABprpaa ABprapp ABprapap ABprapaa ABpraap ABpraaa ABplppp ABplppa ABplpap ABplpaa ABplapp ABplapap ABplapaa ABplaapp ABplaapa ABplaaa ABarppp ABarppa ABarpap ABarpaap ABarpaaa ABarapp ABarapa ABaraap ABaraaa ABalppp ABalppa ABalpapp ABalpapa ABalpaa ABalapp ABalapa ABalaap ABalaaa
Number of embryos:  1
Number of images:  1
Pattern:  P4 MSppp MSppa MSpap MSpaa MSapp MSapa MSaap MSaaa Epr Epl Ear Eal Dp Da Cppp Cppa Cpap Cpaa Cap Caap Caaa ABprppp ABprppa ABprpap ABprpaa ABprappp ABprappa ABprapap ABprapaa ABpraapp ABpraapa ABpraaa ABplppp ABplppa ABplpap ABplpaa ABplapp ABplapa ABplaap ABplaaa ABarppp ABarppa ABarpap ABarpaap ABarpaaa ABarapp ABarapa ABaraap ABaraaa ABalppp ABalppa ABalpapp ABalpapa ABalpaa ABalapp ABalapa ABalaap ABalaaa
Number of embryos:  1
Number of images:  1
Pattern:  P4 MSppp MSppa MSpap MSpaa MSapp MSapa MSaap MSaaa Epr Epl Ear Eal Dp Da Cppp Cppa Cpap Cpaa Capp Capa Caap Caaa ABprppp ABprppa ABprpap ABprpaa ABprapp ABprapa ABpraap ABpraaa ABplppp ABplppa ABplpap ABplpaa ABplappp ABplappa ABplapap ABplapaa ABplaapp ABplaapa ABplaaap ABplaaaa ABarppp ABarppa ABarpap ABarpaa ABarapp ABarapa ABaraap ABaraaa ABalppp ABalppa ABalpap ABalpaa ABalapp ABalapa ABalaap ABalaaa
Number of embryos:  1
Number of images:  1
Pattern:  P4 MSppp MSppa MSpap MSpaa MSapp MSapa MSaap MSaaa Epr Epl Ear Eal Dp Da Cppp Cppa Cpap Cpaa Capp Capa Caap Caaa ABprppp ABprppa ABprpap ABprpaa ABprapp ABprapa ABpraapp ABpraapa ABpraaa ABplppp ABplppa ABplpap ABplpaa ABplapp ABplapa ABplaapp ABplaapa ABplaaap ABplaaaa ABarppp ABarppa ABarpap ABarpaa ABarapp ABarapa ABaraap ABaraaa ABalppp ABalppa ABalpapp ABalpapa ABalpaa ABalapp ABalapa ABalaap ABalaaa
Number of embryos:  1
Number of images:  1
Pattern:  P4 MSppp MSppa MSpap MSpaa MSapp MSapa MSaap MSaaa Epr Epl Ear Eal Dp Da Cppp Cppa Cpap Cpaa Capp Capa Caap Caaa ABprppp ABprppa ABprpapp ABprpapa ABprpaap ABprpaaa ABprapp ABprapa ABpraapp ABpraapa ABpraaa ABplppp ABplppa ABplpap ABplpaa ABplapp ABplapa ABplaapp ABplaapa ABplaaa ABarppp ABarppa ABarpap ABarpaa ABarapp ABarapa ABaraap ABaraaa ABalppp ABalppa ABalpap ABalpaa ABalapp ABalapa ABalaap ABalaaa
Number of embryos:  1
Number of images:  1
-----------------
-----------------
Age:  60
Number of patterns:  7
-----------------
Pattern:  P4 MSppp MSppa MSpap MSpaa MSapp MSapa MSaap MSaaa Epr Epl Ear Eal Dp Da Cppp Cppa Cpap Cpaa Cap Caap Caaa ABprppp ABprppa ABprpap ABprpaa ABprapp ABprapa ABpraapp ABpraapa ABpraaa ABplppp ABplppa ABplpap ABplpaa ABplappp ABplappa ABplapap ABplapaa ABplaapp ABplaapa ABplaaa ABarppp ABarppa ABarpapp ABarpapa ABarpaap ABarpaaa ABarapp ABarapa ABaraap ABaraaa ABalppp ABalppa ABalpap ABalpaa ABalapp ABalapa ABalaap ABalaaa
Number of embryos:  1
Number of images:  1
Pattern:  P4 MSppp MSppa MSpap MSpaa MSapp MSapa MSaap MSaaa Epr Epl Ear Eal Dp Da Cppp Cppa Cpap Cpaa Cap Caap Caaa ABprppp ABprppa ABprpap ABprpaa ABprapp ABprapap ABprapaa ABpraap ABpraaa ABplppp ABplppa ABplpap ABplpaa ABplapp ABplapap ABplapaa ABplaapp ABplaapa ABplaaap ABplaaaa ABarppp ABarppa ABarpapp ABarpapa ABarpaap ABarpaaa ABarapp ABarapa ABaraap ABaraaa ABalppp ABalppa ABalpap ABalpaa ABalapp ABalapa ABalaap ABalaaa
Number of embryos:  1
Number of images:  1
Pattern:  P4 MSppp MSppa MSpap MSpaa MSapp MSapa MSaap MSaaa Epr Epl Ear Eal Dp Da Cppp Cppa Cpap Cpaa Cap Caap Caaa ABprppp ABprppa ABprpap ABprpaa ABprapp ABprapap ABprapaa ABpraapp ABpraapa ABpraaa ABplppp ABplppa ABplpap ABplpaa ABplappp ABplappa ABplapap ABplapaa ABplaapp ABplaapa ABplaaap ABplaaaa ABarppp ABarppa ABarpap ABarpaa ABarapp ABarapa ABaraap ABaraaa ABalppp ABalppa ABalpap ABalpaa ABalapp ABalapa ABalaap ABalaaa
Number of embryos:  1
Number of images:  1
Pattern:  P4 MSppp MSppa MSpap MSpaa MSapp MSapa MSaap MSaaa Epr Epl Ear Eal Dp Da Cppp Cppa Cpap Cpaa Capp Capa Caap Caaa ABprppp ABprppa ABprpap ABprpaa ABprapp ABprapa ABpraap ABpraaa ABplppp ABplppa ABplpap ABplpaa ABplapp ABplapa ABplaapp ABplaapa ABplaaa ABarppp ABarppa ABarpap ABarpaap ABarpaaa ABarappp ABarappa ABarapap ABarapaa ABaraapp ABaraapa ABaraaa ABalppp ABalppa ABalpap ABalpaa ABalapp ABalapa ABalaap ABalaaa
Number of embryos:  1
Number of images:  1
Pattern:  P4 MSppp MSppa MSpap MSpaa MSapp MSapa MSaap MSaaa Epr Epl Ear Eal Dp Da Cppp Cppa Cpap Cpaa Capp Capa Caap Caaa ABprppp ABprppa ABprpap ABprpaa ABprapp ABprapa ABpraap ABpraaa ABplppp ABplppa ABplpap ABplpaa ABplapp ABplapap ABplapaa ABplaapp ABplaapa ABplaaa ABarppp ABarppa ABarpapp ABarpapa ABarpaap ABarpaaa ABarapp ABarapa ABaraapp ABaraapa ABaraaa ABalppp ABalppa ABalpap ABalpaa ABalapp ABalapa ABalaap ABalaaa
Number of embryos:  1
Number of images:  1
Pattern:  P4 MSppp MSppa MSpap MSpaa MSapp MSapa MSaap MSaaa Epr Epl Ear Eal Dp Da Cppp Cppa Cpap Cpaa Capp Capa Caap Caaa ABprppp ABprppa ABprpap ABprpaa ABprapp ABprapa ABpraapp ABpraapa ABpraaa ABplppp ABplppa ABplpap ABplpaa ABplapp ABplapa ABplaapp ABplaapa ABplaaa ABarppp ABarppa ABarpap ABarpaa ABarapp ABarapa ABaraap ABaraaa ABalpppp ABalpppa ABalppa ABalpapp ABalpapa ABalpaap ABalpaaa ABalapp ABalapa ABalaap ABalaaa
Number of embryos:  1
Number of images:  1
Pattern:  P4 MSppp MSppa MSpap MSpaa MSapp MSapa MSaap MSaaa Epr Epl Ear Eal Dp Da Cppp Cppa Cpap Cpaa Capp Capa Caap Caaa ABprppp ABprppa ABprpap ABprpaa ABprapp ABprapap ABprapaa ABpraapp ABpraapa ABpraaa ABplppp ABplppa ABplpap ABplpaa ABplapp ABplapap ABplapaa ABplaapp ABplaapa ABplaaa ABarppp ABarppa ABarpap ABarpaap ABarpaaa ABarapp ABarapa ABaraap ABaraaa ABalppp ABalppa ABalpap ABalpaa ABalapp ABalapa ABalaap ABalaaa
Number of embryos:  1
Number of images:  1
-----------------
-----------------
Age:  61
Number of patterns:  2
-----------------
Pattern:  P4 MSppp MSppa MSpap MSpaa MSapp MSapa MSaap MSaaa Epr Epl Ear Eal Dp Da Cppp Cppa Cpap Cpaa Cap Caap Caaa ABprppp ABprppa ABprpap ABprpaa ABprapp ABprapa ABpraap ABpraaa ABplppp ABplppa ABplpap ABplpaa ABplapp ABplapa ABplaapp ABplaapa ABplaaap ABplaaaa ABarppp ABarppa ABarpap ABarpaa ABarapp ABarapap ABarapaa ABaraapp ABaraapa ABaraaa ABalpppp ABalpppa ABalppa ABalpapp ABalpapa ABalpaap ABalpaaa ABalapp ABalapa ABalaap ABalaaa
Number of embryos:  1
Number of images:  1
Pattern:  P4 MSppp MSppa MSpap MSpaa MSapp MSapa MSaap MSaaa Epr Epl Ear Eal Dp Da Cppp Cppa Cpap Cpaa Cap Caap Caaa ABprppp ABprppa ABprpapp ABprpapa ABprpaa ABprapp ABprapap ABprapaa ABpraapp ABpraapa ABpraaa ABplppp ABplppa ABplpap ABplpaa ABplappp ABplappa ABplapap ABplapaa ABplaapp ABplaapa ABplaaap ABplaaaa ABarppp ABarppa ABarpap ABarpaa ABarapp ABarapa ABaraap ABaraaa ABalppp ABalppa ABalpap ABalpaa ABalapp ABalapa ABalaap ABalaaa
Number of embryos:  1
Number of images:  1
-----------------
-----------------
Age:  62
Number of patterns:  5
-----------------
Pattern:  P4 MSppp MSppa MSpap MSpaa MSapp MSapa MSaap MSaaa Epr Epl Ear Eal Dp Da Cpp Cpap Cpaa Cap Caap Caaa ABprppp ABprppa ABprpap ABprpaa ABprappp ABprappa ABprapap ABprapaa ABpraapp ABpraapa ABpraaa ABplppp ABplppa ABplpap ABplpaa ABplappp ABplappa ABplapap ABplapaa ABplaapp ABplaapa ABplaaa ABarppp ABarppa ABarpap ABarpaap ABarpaaa ABarapp ABarapa ABaraap ABaraaa ABalppp ABalppa ABalpapp ABalpapa ABalpaap ABalpaaa ABalapp ABalapa ABalaap ABalaaa
Number of embryos:  1
Number of images:  1
Pattern:  P4 MSppp MSppa MSpap MSpaa MSapp MSapa MSaap MSaaa Epr Epl Ear Eal Dp Da Cpp Cpap Cpaa Cap Caap Caaa ABprppp ABprppa ABprpap ABprpaa ABprappp ABprappa ABprapap ABprapaa ABpraapp ABpraapa ABpraaa ABplppp ABplppa ABplpapp ABplpapa ABplpaa ABplappp ABplappa ABplapap ABplapaa ABplaapp ABplaapa ABplaaap ABplaaaa ABarppp ABarppa ABarpap ABarpaap ABarpaaa ABarapp ABarapa ABaraap ABaraaa ABalppp ABalppa ABalpap ABalpaa ABalapp ABalapa ABalaap ABalaaa
Number of embryos:  1
Number of images:  1
Pattern:  P4 MSppp MSppa MSpap MSpaa MSapp MSapa MSaap MSaaa Epr Epl Ear Eal Dp Da Cppp Cppa Cpap Cpaa Cap Caap Caaa ABprppp ABprppa ABprpap ABprpaa ABprapp ABprapa ABpraap ABpraaa ABplppp ABplppa ABplpapp ABplpapa ABplpaa ABplappp ABplappa ABplapap ABplapaa ABplaapp ABplaapa ABplaaa ABarppp ABarppa ABarpap ABarpaap ABarpaaa ABarapp ABarapa ABaraapp ABaraapa ABaraaa ABalppp ABalppa ABalpap ABalpaap ABalpaaa ABalappp ABalappa ABalapa ABalaap ABalaaa
Number of embryos:  1
Number of images:  1
Pattern:  P4 MSppp MSppa MSpap MSpaa MSapp MSapa MSaap MSaaa Epr Epl Ear Eal Dp Da Cppp Cppa Cpap Cpaa Cap Caap Caaa ABprppp ABprppa ABprpap ABprpaa ABprappp ABprappa ABprapap ABprapaa ABpraapp ABpraapa ABpraaa ABplppp ABplppa ABplpap ABplpaa ABplapp ABplapa ABplaapp ABplaapa ABplaaa ABarppp ABarppa ABarpapp ABarpapa ABarpaap ABarpaaa ABarapp ABarapa ABaraap ABaraaa ABalppp ABalppa ABalpapp ABalpapa ABalpaap ABalpaaa ABalapp ABalapa ABalaap ABalaaa
Number of embryos:  1
Number of images:  1
Pattern:  P4 MSppp MSppa MSpap MSpaa MSapp MSapa MSaap MSaaa Epr Epl Ear Eal Dp Da Cppp Cppa Cpap Cpaa Capp Capa Caap Caaa ABprppp ABprppa ABprpap ABprpaa ABprapp ABprapap ABprapaa ABpraapp ABpraapa ABpraaa ABplppp ABplppa ABplpap ABplpaa ABplapp ABplapap ABplapaa ABplaapp ABplaapa ABplaaap ABplaaaa ABarppp ABarppa ABarpap ABarpaa ABarapp ABarapa ABaraap ABaraaa ABalpppp ABalpppa ABalppa ABalpapp ABalpapa ABalpaa ABalapp ABalapa ABalaap ABalaaa
Number of embryos:  1
Number of images:  1
-----------------
-----------------
Age:  63
Number of patterns:  7
-----------------
Pattern:  P4 MSppp MSppa MSpap MSpaa MSapp MSapa MSaap MSaaa Epr Epl Ear Eal Dp Da Cpp Cpap Cpaa Cap Caap Caaa ABprppp ABprppa ABprpap ABprpaa ABprapp ABprapap ABprapaa ABpraapp ABpraapa ABpraaa ABplppp ABplppa ABplpap ABplpaa ABplappp ABplappa ABplapap ABplapaa ABplaapp ABplaapa ABplaaap ABplaaaa ABarppp ABarppap ABarppaa ABarpapp ABarpapa ABarpaap ABarpaaa ABarapp ABarapa ABaraapp ABaraapa ABaraaa ABalppp ABalppa ABalpap ABalpaa ABalapp ABalapa ABalaap ABalaaa
Number of embryos:  1
Number of images:  1
Pattern:  P4 MSppp MSppa MSpap MSpaa MSapp MSapa MSaap MSaaa Epr Epl Ear Eal Dp Da Cpp Cpap Cpaa Cap Caap Caaa ABprppp ABprppa ABprpap ABprpaa ABprappp ABprappa ABprapap ABprapaa ABpraap ABpraaa ABplppp ABplppa ABplpap ABplpaa ABplappp ABplappa ABplapap ABplapaa ABplaapp ABplaapa ABplaaap ABplaaaa ABarppp ABarppap ABarppaa ABarpap ABarpaap ABarpaaa ABarapp ABarapa ABaraapp ABaraapa ABaraaap ABaraaaa ABalppp ABalppa ABalpap ABalpaa ABalapp ABalapa ABalaap ABalaaa
Number of embryos:  1
Number of images:  1
Pattern:  P4 MSppp MSppa MSpap MSpaa MSapp MSapa MSaap MSaaa Epr Epl Ear Eal Dp Da Cppp Cppa Cpap Cpaa Cap Caap Caaa ABprppp ABprppa ABprpap ABprpaa ABprapp ABprapap ABprapaa ABpraap ABpraaa ABplpppp ABplpppa ABplppa ABplpapp ABplpapa ABplpaa ABplappp ABplappa ABplapap ABplapaa ABplaapp ABplaapa ABplaaap ABplaaaa ABarppp ABarppa ABarpapp ABarpapa ABarpaa ABarapp ABarapa ABaraapp ABaraapa ABaraaa ABalppp ABalppa ABalpap ABalpaa ABalapp ABalapa ABalaap ABalaaa
Number of embryos:  1
Number of images:  1
Pattern:  P4 MSppp MSppa MSpap MSpaa MSapp MSapa MSaap MSaaa Epr Epl Ear Eal Dp Da Cppp Cppa Cpap Cpaa Cap Caap Caaa ABprppp ABprppa ABprpap ABprpaa ABprappp ABprappa ABprapap ABprapaa ABpraapp ABpraapa ABpraaap ABpraaaa ABplppp ABplppa ABplpap ABplpaa ABplappp ABplappa ABplapap ABplapaa ABplaapp ABplaapa ABplaaap ABplaaaa ABarppp ABarppa ABarpap ABarpaa ABarapp ABarapa ABaraap ABaraaa ABalppp ABalppa ABalpap ABalpaap ABalpaaa ABalapp ABalapa ABalaap ABalaaa
Number of embryos:  1
Number of images:  1
Pattern:  P4 MSppp MSppa MSpap MSpaa MSapp MSapa MSaap MSaaa Epr Epl Ear Eal Dp Da Cppp Cppa Cpap Cpaa Cap Caap Caaa ABprppp ABprppa ABprpap ABprpaa ABprappp ABprappa ABprapap ABprapaa ABpraapp ABpraapa ABpraaap ABpraaaa ABplppp ABplppa ABplpap ABplpaa ABplappp ABplappa ABplapap ABplapaa ABplaapp ABplaapa ABplaaap ABplaaaa ABarppp ABarppa ABarpap ABarpaa ABarapp ABarapa ABaraap ABaraaap ABaraaaa ABalppp ABalppa ABalpap ABalpaa ABalapp ABalapa ABalaap ABalaaa
Number of embryos:  1
Number of images:  1
Pattern:  P4 MSppp MSppa MSpap MSpaa MSapp MSapa MSaap MSaaa Epr Epl Ear Eal Dp Da Cppp Cppa Cpap Cpaa Capp Capa Caap Caaa ABprppp ABprppa ABprpap ABprpaa ABprappp ABprappa ABprapap ABprapaa ABpraapp ABpraapa ABpraaa ABplppp ABplppa ABplpap ABplpaa ABplappp ABplappa ABplapap ABplapaa ABplaapp ABplaapa ABplaaa ABarppp ABarppa ABarpapp ABarpapa ABarpaap ABarpaaa ABarapp ABarapa ABaraap ABaraaa ABalppp ABalppa ABalpap ABalpaa ABalapp ABalapa ABalaap ABalaaa
Number of embryos:  1
Number of images:  1
Pattern:  P4 MSppp MSppa MSpap MSpaa MSapp MSapa MSaap MSaaa Epr Epl Ear Eal Dp Da Cppp Cppa Cpap Cpaa Capp Capa Caap Caaa ABprppp ABprppa ABprpap ABprpaa ABprappp ABprappa ABprapap ABprapaa ABpraapp ABpraapa ABpraaap ABpraaaa ABplppp ABplppa ABplpap ABplpaa ABplappp ABplappa ABplapap ABplapaa ABplaapp ABplaapa ABplaaap ABplaaaa ABarppp ABarppa ABarpap ABarpaa ABarapp ABarapa ABaraap ABaraaa ABalppp ABalppa ABalpap ABalpaa ABalapp ABalapa ABalaap ABalaaa
Number of embryos:  1
Number of images:  1
-----------------
-----------------
Age:  64
Number of patterns:  6
-----------------
Pattern:  P4 MSppp MSppa MSpap MSpaa MSapp MSapa MSaap MSaaa Epr Epl Ear Eal Dp Da Cpp Cpap Cpaa Cap Caap Caaa ABprppp ABprppa ABprpap ABprpaa ABprappp ABprappa ABprapap ABprapaa ABpraapp ABpraapa ABpraaa ABplppp ABplppa ABplpapp ABplpapa ABplpaap ABplpaaa ABplappp ABplappa ABplapap ABplapaa ABplaapp ABplaapa ABplaaap ABplaaaa ABarppp ABarppa ABarpap ABarpaa ABarapp ABarapa ABaraap ABaraaa ABalpppp ABalpppa ABalppa ABalpapp ABalpapa ABalpaa ABalapp ABalapa ABalaap ABalaaa
Number of embryos:  1
Number of images:  1
Pattern:  P4 MSppp MSppa MSpap MSpaa MSapp MSapa MSaap MSaaa Epr Epl Ear Eal Dp Da Cpp Cpap Cpaa Cap Caap Caaa ABprppp ABprppa ABprpapp ABprpapa ABprpaa ABprapp ABprapa ABpraapp ABpraapa ABpraaa ABplppp ABplppa ABplpapp ABplpapa ABplpaa ABplappp ABplappa ABplapap ABplapaa ABplaapp ABplaapa ABplaaap ABplaaaa ABarppp ABarppap ABarppaa ABarpapp ABarpapa ABarpaap ABarpaaa ABarapp ABarapa ABaraap ABaraaa ABalppp ABalppa ABalpap ABalpaa ABalappp ABalappa ABalapa ABalaap ABalaaa
Number of embryos:  1
Number of images:  1
Pattern:  P4 MSppp MSppa MSpap MSpaa MSapp MSapa MSaap MSaaa Epr Epl Ear Eal Dp Da Cppp Cppa Cpap Cpaa Cap Caap Caaa ABprppp ABprppa ABprpap ABprpaa ABprappp ABprappa ABprapap ABprapaa ABpraap ABpraaa ABplppp ABplppa ABplpapp ABplpapa ABplpaap ABplpaaa ABplappp ABplappa ABplapap ABplapaa ABplaapp ABplaapa ABplaaap ABplaaaa ABarppp ABarppa ABarpap ABarpaa ABarapp ABarapa ABaraap ABaraaa ABalppp ABalppa ABalpapp ABalpapa ABalpaap ABalpaaa ABalapp ABalapa ABalaap ABalaaa
Number of embryos:  1
Number of images:  1
Pattern:  P4 MSppp MSppa MSpap MSpaa MSapp MSapa MSaap MSaaa Epr Epl Ear Eal Dp Da Cppp Cppa Cpap Cpaa Cap Caap Caaa ABprppp ABprppa ABprpap ABprpaa ABprappp ABprappa ABprapap ABprapaa ABpraapp ABpraapa ABpraaap ABpraaaa ABplppp ABplppa ABplpapp ABplpapa ABplpaa ABplappp ABplappa ABplapap ABplapaa ABplaapp ABplaapa ABplaaa ABarppp ABarppa ABarpapp ABarpapa ABarpaap ABarpaaa ABarapp ABarapa ABaraap ABaraaa ABalppp ABalppa ABalpap ABalpaa ABalapp ABalapa ABalaap ABalaaa
Number of embryos:  1
Number of images:  1
Pattern:  P4 MSppp MSppa MSpap MSpaa MSapp MSapa MSaap MSaaa Epr Epl Ear Eal Dp Da Cppp Cppa Cpap Cpaa Cap Caap Caaa ABprppp ABprppa ABprpapp ABprpapa ABprpaa ABprappp ABprappa ABprapap ABprapaa ABpraapp ABpraapa ABpraaa ABplppp ABplppa ABplpapp ABplpapa ABplpaa ABplappp ABplappa ABplapap ABplapaa ABplaapp ABplaapa ABplaaap ABplaaaa ABarppp ABarppa ABarpap ABarpaap ABarpaaa ABarapp ABarapa ABaraap ABaraaa ABalppp ABalppa ABalpap ABalpaa ABalapp ABalapa ABalaap ABalaaa
Number of embryos:  1
Number of images:  1
Pattern:  P4 MSppp MSppa MSpap MSpaa MSapp MSapa MSaap MSaaa Epr Epl Ear Eal Dp Da Cppp Cppa Cpap Cpaa Capp Capa Caap Caaa ABprppp ABprppa ABprpap ABprpaa ABprapp ABprapa ABpraapp ABpraapa ABpraaa ABplppp ABplppa ABplpapp ABplpapa ABplpaa ABplappp ABplappa ABplapap ABplapaa ABplaapp ABplaapa ABplaaap ABplaaaa ABarppp ABarppa ABarpapp ABarpapa ABarpaap ABarpaaa ABarapp ABarapa ABaraapp ABaraapa ABaraaa ABalppp ABalppa ABalpap ABalpaa ABalapp ABalapa ABalaap ABalaaa
Number of embryos:  1
Number of images:  1
-----------------
-----------------
Age:  65
Number of patterns:  2
-----------------
Pattern:  P4 MSppp MSppa MSpap MSpaa MSapp MSapa MSaap MSaaa Epr Epl Ear Eal Dp Da Cppp Cppa Cpap Cpaa Cap Caap Caaa ABprppp ABprppa ABprpapp ABprpapa ABprpaa ABprappp ABprappa ABprapap ABprapaa ABpraapp ABpraapa ABpraaap ABpraaaa ABplppp ABplppa ABplpap ABplpaa ABplappp ABplappa ABplapap ABplapaa ABplaapp ABplaapa ABplaaap ABplaaaa ABarppp ABarppa ABarpap ABarpaa ABarapp ABarapa ABaraapp ABaraapa ABaraaap ABaraaaa ABalppp ABalppa ABalpap ABalpaa ABalapp ABalapa ABalaap ABalaaa
Number of embryos:  1
Number of images:  1
Pattern:  Z3 Z2 MSppp MSppa MSpap MSpaa MSapp MSapa MSaap MSaaa Epr Epl Ear Eal Dp Da Cppp Cppa Cpap Cpaa Capp Capa Caap Caaa ABprppp ABprppa ABprpap ABprpaa ABprapp ABprapap ABprapaa ABpraapp ABpraapa ABpraaa ABplppp ABplppa ABplpap ABplpaa ABplappp ABplappa ABplapa ABplaapp ABplaapa ABplaaap ABplaaaa ABarppp ABarppap ABarppaa ABarpap ABarpaap ABarpaaa ABarapp ABarapa ABaraap ABaraaa ABalpppp ABalpppa ABalppa ABalpapp ABalpapa ABalpaa ABalapp ABalapa ABalaap ABalaaa
Number of embryos:  1
Number of images:  1
-----------------
-----------------
Age:  66
Number of patterns:  4
-----------------
Pattern:  P4 MSppp MSppa MSpap MSpaa MSapp MSapa MSaap MSaaa Epr Epl Ear Eal Dp Da Cpp Cpap Cpaa Cap Caap Caaa ABprppp ABprppa ABprpap ABprpaa ABprappp ABprappa ABprapap ABprapaa ABpraapp ABpraapa ABpraaap ABpraaaa ABplppp ABplppa ABplpapp ABplpapa ABplpaap ABplpaaa ABplappp ABplappa ABplapap ABplapaa ABplaapp ABplaapa ABplaaap ABplaaaa ABarppp ABarppa ABarpap ABarpaap ABarpaaa ABarapp ABarapa ABaraap ABaraaa ABalppp ABalppa ABalpapp ABalpapa ABalpaap ABalpaaa ABalapp ABalapa ABalaap ABalaaa
Number of embryos:  1
Number of images:  1
Pattern:  P4 MSppp MSppa MSpap MSpaa MSapp MSapa MSaap MSaaa Epr Epl Ear Eal Dp Da Cppp Cppa Cpap Cpaa Cap Caap Caaa ABprppp ABprppa ABprpap ABprpaa ABprappp ABprappa ABprapa ABpraapp ABpraapa ABpraaa ABplppp ABplppa ABplpap ABplpaa ABplappp ABplappa ABplapap ABplapaa ABplaapp ABplaapa ABplaaa ABarppp ABarppa ABarpapp ABarpapa ABarpaap ABarpaaa ABarapp ABarapap ABarapaa ABaraapp ABaraapa ABaraaa ABalpppp ABalpppa ABalppa ABalpapp ABalpapa ABalpaap ABalpaaa ABalapp ABalapa ABalaap ABalaaa
Number of embryos:  1
Number of images:  1
Pattern:  P4 MSppp MSppa MSpap MSpaa MSapp MSapa MSaap MSaaa Epr Epl Ear Eal Dp Da Cppp Cppa Cpap Cpaa Capp Capa Caap Caaa ABprppp ABprppa ABprpap ABprpaa ABprappp ABprappa ABprapap ABprapaa ABpraapp ABpraapa ABpraaa ABplppp ABplppa ABplpapp ABplpapa ABplpaa ABplapp ABplapap ABplapaa ABplaapp ABplaapa ABplaaap ABplaaaa ABarppp ABarppa ABarpap ABarpaap ABarpaaa ABarapp ABarapa ABaraap ABaraaa ABalpppp ABalpppa ABalppa ABalpapp ABalpapa ABalpaap ABalpaaa ABalapp ABalapa ABalaap ABalaaa
Number of embryos:  1
Number of images:  1
Pattern:  P4 MSppp MSppa MSpap MSpaa MSapp MSapa MSaap MSaaa Epr Epl Ear Eal Dp Da Cppp Cppa Cpap Cpaa Capp Capa Caap Caaa ABprppp ABprppa ABprpapp ABprpapa ABprpaa ABprappp ABprappa ABprapap ABprapaa ABpraapp ABpraapa ABpraaa ABplppp ABplppa ABplpapp ABplpapa ABplpaa ABplappp ABplappa ABplapap ABplapaa ABplaap ABplaaa ABarppp ABarppa ABarpap ABarpaap ABarpaaa ABarapp ABarapa ABaraapp ABaraapa ABaraaa ABalppp ABalppa ABalpapp ABalpapa ABalpaa ABalapp ABalapap ABalapaa ABalaap ABalaaa
Number of embryos:  1
Number of images:  1
-----------------
-----------------
Age:  67
Number of patterns:  5
-----------------
Pattern:  P4 MSppp MSppa MSpap MSpaa MSapp MSapa MSaap MSaaa Epr Epl Ear Eal Dp Da Cppp Cppa Cpap Cpaa Cap Caap Caaa ABprppp ABprppa ABprpap ABprpaa ABprapp ABprapa ABpraapp ABpraapa ABpraaa ABplppp ABplppa ABplpapp ABplpapa ABplpaa ABplappp ABplappa ABplapap ABplapaa ABplaapp ABplaapa ABplaaap ABplaaaa ABarppp ABarppa ABarpapp ABarpapa ABarpaap ABarpaaa ABarapp ABarapa ABaraapp ABaraapa ABaraaap ABaraaaa ABalpppp ABalpppa ABalppa ABalpapp ABalpapa ABalpaap ABalpaaa ABalapp ABalapa ABalaap ABalaaa
Number of embryos:  1
Number of images:  1
Pattern:  P4 MSppp MSppa MSpap MSpaa MSapp MSapa MSaap MSaaa Epr Epl Ear Eal Dp Da Cppp Cppa Cpap Cpaa Cap Caap Caaa ABprppp ABprppa ABprpap ABprpaa ABprappp ABprappa ABprapap ABprapaa ABpraapp ABpraapa ABpraaa ABplppp ABplppa ABplpapp ABplpapa ABplpaa ABplappp ABplappa ABplapap ABplapaa ABplaapp ABplaapa ABplaaa ABarppp ABarppa ABarpapp ABarpapa ABarpaap ABarpaaa ABarappp ABarappa ABarapa ABaraapp ABaraapa ABaraaa ABalpppp ABalpppa ABalppa ABalpapp ABalpapa ABalpaa ABalapp ABalapa ABalaap ABalaaa
Number of embryos:  1
Number of images:  1
Pattern:  P4 MSppp MSppa MSpap MSpaa MSapp MSapa MSaap MSaaa Epr Epl Ear Eal Dp Da Cppp Cppa Cpap Cpaa Cap Caap Caaa ABprpppp ABprpppa ABprppa ABprpapp ABprpapa ABprpaap ABprpaaa ABprapp ABprapa ABpraapp ABpraapa ABpraaa ABplppp ABplppa ABplpap ABplpaa ABplappp ABplappa ABplapap ABplapaa ABplaapp ABplaapa ABplaaa ABarppp ABarppa ABarpapp ABarpapa ABarpaap ABarpaaa ABarapp ABarapap ABarapaa ABaraapp ABaraapa ABaraaa ABalpppp ABalpppa ABalppa ABalpapp ABalpapa ABalpaa ABalapp ABalapa ABalaap ABalaaa
Number of embryos:  1
Number of images:  1
Pattern:  P4 MSppp MSppa MSpap MSpaa MSapp MSapa MSaap MSaaa Epr Epl Ear Eal Dp Da Cppp Cppa Cpap Cpaa Capp Capa Caap Caaa ABprppp ABprppa ABprpapp ABprpapa ABprpaa ABprapp ABprapa ABpraapp ABpraapa ABpraaa ABplppp ABplppa ABplpapp ABplpapa ABplpaap ABplpaaa ABplappp ABplappa ABplapap ABplapaa ABplaapp ABplaapa ABplaaap ABplaaaa ABarppp ABarppap ABarppaa ABarpapp ABarpapa ABarpaap ABarpaaa ABarapp ABarapap ABarapaa ABaraap ABaraaa ABalppp ABalppa ABalpap ABalpaa ABalapp ABalapa ABalaap ABalaaa
Number of embryos:  1
Number of images:  1
Pattern:  P4 MSppp MSppa MSpap MSpaa MSapp MSapa MSaap MSaaa Epr Epl Ear Eal Dp Da Cppp Cppa Cpap Cpaa Capp Capa Caap Caaa ABprppp ABprppa ABprpapp ABprpapa ABprpaa ABprapp ABprapa ABpraapp ABpraapa ABpraaap ABpraaaa ABplppp ABplppa ABplpapp ABplpapa ABplpaa ABplappp ABplappa ABplapap ABplapaa ABplaapp ABplaapa ABplaaap ABplaaaa ABarppp ABarppa ABarpap ABarpaap ABarpaaa ABarapp ABarapa ABaraapp ABaraapa ABaraaa ABalpppp ABalpppa ABalppa ABalpapp ABalpapa ABalpaa ABalapp ABalapa ABalaap ABalaaa
Number of embryos:  1
Number of images:  1
-----------------
-----------------
Age:  68
Number of patterns:  6
-----------------
Pattern:  P4 MSppp MSppa MSpap MSpaa MSapp MSapa MSaap MSaaa Epr Epl Ear Eal Dp Da Cppp Cppa Cpap Cpaa Cap Caap Caaa ABprppp ABprppa ABprpap ABprpaa ABprappp ABprappa ABprapap ABprapaa ABpraapp ABpraapa ABpraaap ABpraaaa ABplppp ABplppa ABplpap ABplpaa ABplappp ABplappa ABplapap ABplapaa ABplaapp ABplaapa ABplaaap ABplaaaa ABarppp ABarppa ABarpap ABarpaap ABarpaaa ABarappp ABarappa ABarapap ABarapaa ABaraapp ABaraapa ABaraaap ABaraaaa ABalppp ABalppa ABalpapp ABalpapa ABalpaa ABalapp ABalapa ABalaap ABalaaa
Number of embryos:  1
Number of images:  1
Pattern:  P4 MSppp MSppa MSpap MSpaa MSapp MSapa MSaap MSaaa Epr Epl Ear Eal Dp Da Cppp Cppa Cpap Cpaa Cap Caap Caaa ABprppp ABprppa ABprpap ABprpaa ABprappp ABprappa ABprapap ABprapaa ABpraapp ABpraapa ABpraaap ABpraaaa ABplppp ABplppa ABplpapp ABplpapa ABplpaap ABplpaaa ABplappp ABplappa ABplapap ABplapaa ABplaapp ABplaapa ABplaaap ABplaaaa ABarppp ABarppa ABarpap ABarpaap ABarpaaa ABarapp ABarapa ABaraap ABaraaa ABalpppp ABalpppa ABalppa ABalpapp ABalpapa ABalpaap ABalpaaa ABalapp ABalapa ABalaap ABalaaa
Number of embryos:  1
Number of images:  1
Pattern:  P4 MSppp MSppa MSpap MSpaa MSapp MSapa MSaap MSaaa Epr Epl Ear Eal Dp Da Cppp Cppa Cpap Cpaa Capp Capa Caap Caaa ABprppp ABprppa ABprpap ABprpaa ABprapp ABprapa ABpraap ABpraaa ABplppp ABplppa ABplpapp ABplpapa ABplpaa ABplappp ABplappa ABplapap ABplapaa ABplaapp ABplaapa ABplaaap ABplaaaa ABarppp ABarppa ABarpapp ABarpapa ABarpaa ABarappp ABarappa ABarapap ABarapaa ABaraapp ABaraapa ABaraaap ABaraaaa ABalpppp ABalpppa ABalppa ABalpapp ABalpapa ABalpaap ABalpaaa ABalapp ABalapa ABalaap ABalaaa
Number of embryos:  1
Number of images:  1
Pattern:  P4 MSppp MSppa MSpap MSpaa MSapp MSapa MSaap MSaaa Epr Epl Ear Eal Dp Da Cppp Cppa Cpap Cpaa Capp Capa Caap Caaa ABprppp ABprppa ABprpap ABprpaa ABprappp ABprappa ABprapap ABprapaa ABpraapp ABpraapa ABpraaa ABplppp ABplppa ABplpapp ABplpapa ABplpaa ABplappp ABplappa ABplapap ABplapaa ABplaapp ABplaapa ABplaaap ABplaaaa ABarppp ABarppa ABarpapp ABarpapa ABarpaap ABarpaaa ABarapp ABarapa ABaraapp ABaraapa ABaraaa ABalppp ABalppa ABalpapp ABalpapa ABalpaa ABalapp ABalapap ABalapaa ABalaap ABalaaa
Number of embryos:  1
Number of images:  1
Pattern:  P4 MSppp MSppa MSpap MSpaa MSapp MSapa MSaap MSaaa Epr Epl Ear Eal Dp Da Cppp Cppa Cpap Cpaa Capp Capa Caap Caaa ABprppp ABprppa ABprpapp ABprpapa ABprpaa ABprapp ABprapa ABpraapp ABpraapa ABpraaa ABplppp ABplppa ABplpapp ABplpapa ABplpaap ABplpaaa ABplappp ABplappa ABplapap ABplapaa ABplaap ABplaaa ABarppp ABarppa ABarpapp ABarpapa ABarpaap ABarpaaa ABarappp ABarappa ABarapap ABarapaa ABaraapp ABaraapa ABaraaa ABalppp ABalppa ABalpapp ABalpapa ABalpaap ABalpaaa ABalapp ABalapa ABalaap ABalaaa
Number of embryos:  1
Number of images:  1
Pattern:  P4 MSppp MSppa MSpap MSpaa MSapp MSapa MSaap MSaaa Epr Epl Ear Eal Dp Da Cppp Cppa Cpap Cpaa Capp Capa Caap Caaa ABprppp ABprppa ABprpapp ABprpapa ABprpaa ABprapp ABprapap ABprapaa ABpraapp ABpraapa ABpraaap ABpraaaa ABplppp ABplppa ABplpap ABplpaa ABplappp ABplappa ABplapap ABplapaa ABplaapp ABplaapa ABplaaap ABplaaaa ABarppp ABarppa ABarpap ABarpaap ABarpaaa ABarapp ABarapa ABaraapp ABaraapa ABaraaa ABalpppp ABalpppa ABalppa ABalpapp ABalpapa ABalpaap ABalpaaa ABalapp ABalapa ABalaap ABalaaa
Number of embryos:  1
Number of images:  1
-----------------
-----------------
Age:  69
Number of patterns:  3
-----------------
Pattern:  P4 MSppp MSppa MSpap MSpaa MSapp MSapa MSaap MSaaa Epr Epl Ear Eal Dp Da Cpp Cpap Cpaa Cap Caap Caaa ABprppp ABprppa ABprpapp ABprpapa ABprpaap ABprpaaa ABprappp ABprappa ABprapap ABprapaa ABpraapp ABpraapa ABpraaa ABplppp ABplppa ABplpapp ABplpapa ABplpaap ABplpaaa ABplappp ABplappa ABplapap ABplapaa ABplaapp ABplaapa ABplaaap ABplaaaa ABarppp ABarppa ABarpapp ABarpapa ABarpaap ABarpaaa ABarapp ABarapa ABaraapp ABaraapa ABaraaa ABalpppp ABalpppa ABalppa ABalpapp ABalpapa ABalpaa ABalapp ABalapa ABalaap ABalaaa
Number of embryos:  1
Number of images:  1
Pattern:  P4 MSppp MSppa MSpap MSpaa MSapp MSapa MSaap MSaaa Epr Epl Ear Eal Dp Da Cppp Cppa Cpap Cpaa Capp Capa Caap Caaa ABprppp ABprppa ABprpap ABprpaa ABprapp ABprapap ABprapaa ABpraapp ABpraapa ABpraaa ABplppp ABplppa ABplpap ABplpaa ABplappp ABplappa ABplapap ABplapaa ABplaapp ABplaapa ABplaaap ABplaaaa ABarppp ABarppa ABarpapp ABarpapa ABarpaap ABarpaaa ABarappp ABarappa ABarapap ABarapaa ABaraapp ABaraapa ABaraaa ABalpppp ABalpppa ABalppa ABalpapp ABalpapa ABalpaap ABalpaaa ABalapp ABalapa ABalaap ABalaaa
Number of embryos:  1
Number of images:  1
Pattern:  P4 MSppp MSppa MSpap MSpaa MSapp MSapa MSaap MSaaa Epr Epl Ear Eal Dp Da Cppp Cppa Cpap Cpaa Capp Capa Caap Caaa ABprppp ABprppa ABprpap ABprpaa ABprappp ABprappa ABprapap ABprapaa ABpraapp ABpraapa ABpraaap ABpraaaa ABplppp ABplppa ABplpapp ABplpapa ABplpaap ABplpaaa ABplappp ABplappa ABplapap ABplapaa ABplaapp ABplaapa ABplaaap ABplaaaa ABarppp ABarppa ABarpapp ABarpapa ABarpaap ABarpaaa ABarapp ABarapap ABarapaa ABaraapp ABaraapa ABaraaa ABalppp ABalppa ABalpap ABalpaa ABalapp ABalapa ABalaap ABalaaa
Number of embryos:  1
Number of images:  1
-----------------
-----------------
Age:  70
Number of patterns:  6
-----------------
Pattern:  P4 MSppp MSppa MSpap MSpaa MSapp MSapa MSaap MSaaa Epr Epl Ear Eal Dp Da Cppp Cppa Cpap Cpaa Cap Caap Caaa ABprppp ABprppa ABprpap ABprpaa ABprapp ABprapa ABpraapp ABpraapa ABpraaap ABpraaaa ABplppp ABplppa ABplpapp ABplpapa ABplpaa ABplappp ABplappa ABplapap ABplapaa ABplaapp ABplaapa ABplaaap ABplaaaa ABarppp ABarppa ABarpapp ABarpapa ABarpaap ABarpaaa ABarappp ABarappa ABarapap ABarapaa ABaraapp ABaraapa ABaraaap ABaraaaa ABalpppp ABalpppa ABalppa ABalpapp ABalpapa ABalpaap ABalpaaa ABalapp ABalapa ABalaap ABalaaa
Number of embryos:  1
Number of images:  1
Pattern:  P4 MSppp MSppa MSpap MSpaa MSapp MSapa MSaap MSaaa Epr Epl Ear Eal Dp Da Cppp Cppa Cpap Cpaa Cap Caap Caaa ABprppp ABprppa ABprpap ABprpaa ABprappp ABprappa ABprapap ABprapaa ABpraapp ABpraapa ABpraaa ABplppp ABplppa ABplpapp ABplpapa ABplpaa ABplappp ABplappa ABplapap ABplapaa ABplaapp ABplaapa ABplaaap ABplaaaa ABarppp ABarppa ABarpap ABarpaap ABarpaaa ABarappp ABarappa ABarapap ABarapaa ABaraapp ABaraapa ABaraaap ABaraaaa ABalppp ABalppa ABalpapp ABalpapa ABalpaap ABalpaaa ABalapp ABalapap ABalapaa ABalaap ABalaaa
Number of embryos:  1
Number of images:  1
Pattern:  P4 MSppp MSppa MSpap MSpaa MSapp MSapa MSaap MSaaa Epr Epl Ear Eal Dp Da Cppp Cppa Cpap Cpaa Cap Caap Caaa ABprpppp ABprpppa ABprppa ABprpapp ABprpapa ABprpaa ABprappp ABprappa ABprapap ABprapaa ABpraapp ABpraapa ABpraaap ABpraaaa ABplppp ABplppa ABplpapp ABplpapa ABplpaap ABplpaaa ABplappp ABplappa ABplapap ABplapaa ABplaapp ABplaapa ABplaaap ABplaaaa ABarppp ABarppa ABarpap ABarpaap ABarpaaa ABarapp ABarapa ABaraap ABaraaa ABalppp ABalppa ABalpapp ABalpapa ABalpaap ABalpaaa ABalappp ABalappa ABalapa ABalaap ABalaaa
Number of embryos:  1
Number of images:  1
Pattern:  P4 MSppp MSppa MSpap MSpaa MSapp MSapa MSaap MSaaa Epr Epl Ear Eal Dp Da Cppp Cppa Cpap Cpaa Capp Capa Caap Caaa ABprppp ABprppa ABprpap ABprpaa ABprapp ABprapa ABpraapp ABpraapa ABpraaa ABplppp ABplppa ABplpapp ABplpapa ABplpaa ABplappp ABplappa ABplapap ABplapaa ABplaapp ABplaapa ABplaaap ABplaaaa ABarppp ABarppa ABarpapp ABarpapa ABarpaap ABarpaaa ABarappp ABarappa ABarapap ABarapaa ABaraapp ABaraapa ABaraaap ABaraaaa ABalpppp ABalpppa ABalppa ABalpapp ABalpapa ABalpaap ABalpaaa ABalapp ABalapa ABalaap ABalaaa
Number of embryos:  1
Number of images:  1
Pattern:  P4 MSppp MSppa MSpap MSpaa MSapp MSapa MSaap MSaaa Epr Epl Ear Eal Dp Da Cppp Cppa Cpap Cpaa Capp Capa Caap Caaa ABprppp ABprppa ABprpap ABprpaa ABprappp ABprappa ABprapa ABpraapp ABpraapa ABpraaa ABplppp ABplppa ABplpapp ABplpapa ABplpaa ABplappp ABplappa ABplapap ABplapaa ABplaapp ABplaapa ABplaaap ABplaaaa ABarppp ABarppa ABarpapp ABarpapa ABarpaap ABarpaaa ABarapp ABarapap ABarapaa ABaraapp ABaraapa ABaraaap ABaraaaa ABalpppp ABalpppa ABalppa ABalpapp ABalpapa ABalpaap ABalpaaa ABalapp ABalapa ABalaap ABalaaa
Number of embryos:  1
Number of images:  1
Pattern:  P4 MSppp MSppa MSpap MSpaa MSapp MSapa MSaap MSaaa Epr Epl Ear Eal Dp Da Cppp Cppa Cpap Cpaa Capp Capa Caap Caaa ABprppp ABprppa ABprpap ABprpaa ABprappp ABprappa ABprapap ABprapaa ABpraapp ABpraapa ABpraaap ABpraaaa ABplppp ABplppa ABplpapp ABplpapa ABplpaa ABplappp ABplappa ABplapap ABplapaa ABplaapp ABplaapa ABplaaap ABplaaaa ABarppp ABarppa ABarpapp ABarpapa ABarpaa ABarapp ABarapa ABaraapp ABaraapa ABaraaap ABaraaaa ABalppp ABalppa ABalpapp ABalpapa ABalpaap ABalpaaa ABalapp ABalapap ABalapaa ABalaap ABalaaa
Number of embryos:  1
Number of images:  1
-----------------
-----------------
Age:  71
Number of patterns:  3
-----------------
Pattern:  P4 MSppp MSppa MSpap MSpaa MSapp MSapa MSaap MSaaa Epr Epl Ear Eal Dp Da Cppp Cppa Cpap Cpaa Capp Capa Caap Caaa ABprppp ABprppa ABprpap ABprpaa ABprappp ABprappa ABprapap ABprapaa ABpraapp ABpraapa ABpraaa ABplpppp ABplpppa ABplppa ABplpapp ABplpapa ABplpaa ABplappp ABplappa ABplapap ABplapaa ABplaapp ABplaapa ABplaaap ABplaaaa ABarppp ABarppa ABarpap ABarpaap ABarpaaa ABarapp ABarapap ABarapaa ABaraap ABaraaa ABalpppp ABalpppa ABalppap ABalppaa ABalpapp ABalpapa ABalpaap ABalpaaa ABalappp ABalappa ABalapa ABalaap ABalaaa
Number of embryos:  1
Number of images:  1
Pattern:  P4 MSppp MSppa MSpap MSpaa MSapp MSapa MSaap MSaaa Epr Epl Ear Eal Dp Da Cppp Cppa Cpap Cpaa Capp Capa Caap Caaa ABprppp ABprppa ABprpapp ABprpapa ABprpaa ABprappp ABprappa ABprapap ABprapaa ABpraapp ABpraapa ABpraaa ABplppp ABplppa ABplpapp ABplpapa ABplpaa ABplappp ABplappa ABplapap ABplapaa ABplaapp ABplaapa ABplaaap ABplaaaa ABarpppp ABarpppa ABarppap ABarppaa ABarpapp ABarpapa ABarpaap ABarpaaa ABarapp ABarapa ABaraap ABaraaa ABalpppp ABalpppa ABalppa ABalpapp ABalpapa ABalpaap ABalpaaa ABalapp ABalapa ABalaap ABalaaa
Number of embryos:  1
Number of images:  1
Pattern:  P4 MSppp MSppa MSpap MSpaa MSapp MSapa MSaap MSaaa Epr Epl Ear Eal Dp Da Cppp Cppa Cpap Cpaa Capp Capa Caap Caaa ABprppp ABprppa ABprpapp ABprpapa ABprpaap ABprpaaa ABprappp ABprappa ABprapap ABprapaa ABpraapp ABpraapa ABpraaap ABpraaaa ABplppp ABplppa ABplpapp ABplpapa ABplpaa ABplappp ABplappa ABplapap ABplapaa ABplaapp ABplaapa ABplaaap ABplaaaa ABarppp ABarppa ABarpap ABarpaap ABarpaaa ABarapp ABarapa ABaraapp ABaraapa ABaraaap ABaraaaa ABalppp ABalppa ABalpapp ABalpapa ABalpaap ABalpaaa ABalapp ABalapa ABalaap ABalaaa
Number of embryos:  1
Number of images:  1
-----------------
-----------------
Age:  72
Number of patterns:  8
-----------------
Pattern:  P4 MSppp MSppa MSpap MSpaa MSapp MSapa MSaap MSaaa Epr Epl Ear Eal Dp Da Cppp Cppa Cpap Cpaa Cap Caap Caaa ABprppp ABprppa ABprpap ABprpaa ABprappp ABprappa ABprapap ABprapaa ABpraapp ABpraapa ABpraaap ABpraaaa ABplpppp ABplpppa ABplppa ABplpapp ABplpapa ABplpaap ABplpaaa ABplappp ABplappa ABplapap ABplapaa ABplaapp ABplaapa ABplaaap ABplaaaa ABarppp ABarppa ABarpapp ABarpapa ABarpaap ABarpaaa ABarappp ABarappa ABarapap ABarapaa ABaraapp ABaraapa ABaraaa ABalpppp ABalpppa ABalppa ABalpapp ABalpapa ABalpaa ABalapp ABalapa ABalaap ABalaaa
Number of embryos:  1
Number of images:  1
Pattern:  P4 MSppp MSppa MSpap MSpaa MSapp MSapa MSaap MSaaa Epr Epl Ear Eal Dp Da Cppp Cppa Cpap Cpaa Capp Capa Caap Caaa ABprppp ABprppa ABprpap ABprpaa ABprappp ABprappa ABprapap ABprapaa ABpraapp ABpraapa ABpraaa ABplppp ABplppa ABplpapp ABplpapa ABplpaap ABplpaaa ABplappp ABplappa ABplapap ABplapaa ABplaapp ABplaapa ABplaaap ABplaaaa ABarppp ABarppap ABarppaa ABarpapp ABarpapa ABarpaap ABarpaaa ABarapp ABarapa ABaraapp ABaraapa ABaraaap ABaraaaa ABalppp ABalppa ABalpapp ABalpapa ABalpaap ABalpaaa ABalapp ABalapap ABalapaa ABalaap ABalaaa
Number of embryos:  1
Number of images:  1
Pattern:  P4 MSppp MSppa MSpap MSpaa MSapp MSapa MSaap MSaaa Epr Epl Ear Eal Dp Da Cppp Cppa Cpap Cpaa Capp Capa Caap Caaa ABprppp ABprppa ABprpapp ABprpapa ABprpaa ABprappp ABprappa ABprapa ABpraapp ABpraapa ABpraaa ABplppp ABplppa ABplpapp ABplpapa ABplpaap ABplpaaa ABplappp ABplappa ABplapap ABplapaa ABplaapp ABplaapa ABplaaap ABplaaaa ABarpppp ABarpppa ABarppa ABarpapp ABarpapa ABarpaap ABarpaaa ABarappp ABarappa ABarapap ABarapaa ABaraap ABaraaa ABalppp ABalppa ABalpapp ABalpapa ABalpaap ABalpaaa ABalappp ABalappa ABalapa ABalaap ABalaaa
Number of embryos:  1
Number of images:  1
Pattern:  P4 MSppp MSppa MSpap MSpaa MSapp MSapa MSaap MSaaa Epr Epl Ear Eal Dp Da Cppp Cppa Cpap Cpaa Capp Capa Caap Caaa ABprppp ABprppa ABprpapp ABprpapa ABprpaa ABprappp ABprappa ABprapap ABprapaa ABpraapp ABpraapa ABpraaap ABpraaaa ABplppp ABplppa ABplpapp ABplpapa ABplpaap ABplpaaa ABplappp ABplappa ABplapap ABplapaa ABplaapp ABplaapa ABplaaap ABplaaaa ABarppp ABarppa ABarpap ABarpaap ABarpaaa ABarapp ABarapa ABaraapp ABaraapa ABaraaa ABalpppp ABalpppa ABalppap ABalppaa ABalpapp ABalpapa ABalpaap ABalpaaa ABalapp ABalapa ABalaap ABalaaa
Number of embryos:  1
Number of images:  1
Pattern:  P4 MSppp MSppa MSpap MSpaa MSapp MSapa MSaap MSaaa Epr Epl Ear Eal Dp Da Cppp Cppa Cpap Cpaa Capp Capa Caap Caaa ABprppp ABprppa ABprpapp ABprpapa ABprpaa ABprappp ABprappa ABprapap ABprapaa ABpraapp ABpraapa ABpraaap ABpraaaa ABplppp ABplppa ABplpapp ABplpapa ABplpaap ABplpaaa ABplappp ABplappa ABplapap ABplapaa ABplaapp ABplaapa ABplaaap ABplaaaa ABarppp ABarppa ABarpapp ABarpapa ABarpaap ABarpaaa ABarapp ABarapa ABaraapp ABaraapa ABaraaa ABalpppp ABalpppa ABalppa ABalpapp ABalpapa ABalpaap ABalpaaa ABalapp ABalapa ABalaap ABalaaa
Number of embryos:  1
Number of images:  1
Pattern:  P4 MSppp MSppa MSpap MSpaa MSapp MSapa MSaap MSaaa Epr Epl Ear Eal Dp Da Cppp Cppa Cpap Cpaa Capp Capa Caap Caaa ABprppp ABprppa ABprpapp ABprpapa ABprpaap ABprpaaa ABprappp ABprappa ABprapap ABprapaa ABpraapp ABpraapa ABpraaap ABpraaaa ABplppp ABplppa ABplpap ABplpaa ABplappp ABplappa ABplapap ABplapaa ABplaapp ABplaapa ABplaaap ABplaaaa ABarppp ABarppa ABarpap ABarpaap ABarpaaa ABarapp ABarapap ABarapaa ABaraapp ABaraapa ABaraaa ABalpppp ABalpppa ABalppap ABalppaa ABalpapp ABalpapa ABalpaap ABalpaaa ABalapp ABalapa ABalaap ABalaaa
Number of embryos:  1
Number of images:  1
Pattern:  P4 MSppp MSppa MSpap MSpaa MSapp MSapa MSaap MSaaa Epr Epl Ear Eal Dp Da Cppp Cppa Cpap Cpaa Capp Capa Caap Caaa ABprpppp ABprpppa ABprppa ABprpapp ABprpapa ABprpaap ABprpaaa ABprappp ABprappa ABprapap ABprapaa ABpraapp ABpraapa ABpraaap ABpraaaa ABplpppp ABplpppa ABplppa ABplpapp ABplpapa ABplpaap ABplpaaa ABplappp ABplappa ABplapap ABplapaa ABplaapp ABplaapa ABplaaap ABplaaaa ABarppp ABarppap ABarppaa ABarpapp ABarpapa ABarpaap ABarpaaa ABarapp ABarapa ABaraap ABaraaa ABalppp ABalppa ABalpap ABalpaa ABalapp ABalapa ABalaap ABalaaa
Number of embryos:  1
Number of images:  1
Pattern:  P4 MSppp MSppa MSpap MSpaa MSapp MSapa MSaap MSaaa Epr Epl Ear Eal Dp Da Cppp Cppa Cpap Cpaa Capp Capa Caap Caaa ABprpppp ABprpppa ABprppap ABprppaa ABprpapp ABprpapa ABprpaap ABprpaaa ABprappp ABprappa ABprapap ABprapaa ABpraapp ABpraapa ABpraaap ABpraaaa ABplpppp ABplpppa ABplppa ABplpapp ABplpapa ABplpaap ABplpaaa ABplappp ABplappa ABplapap ABplapaa ABplaapp ABplaapa ABplaaap ABplaaaa ABarppp ABarppa ABarpapp ABarpapa ABarpaap ABarpaaa ABarapp ABarapa ABaraap ABaraaa ABalppp ABalppa ABalpap ABalpaa ABalapp ABalapa ABalaap ABalaaa
Number of embryos:  1
Number of images:  1
-----------------
-----------------
Age:  73
Number of patterns:  4
-----------------
Pattern:  P4 MSppp MSppa MSpap MSpaa MSapp MSapa MSaap MSaaa Epr Epl Ear Eal Dp Da Cpp Cpap Cpaa Cap Caap Caaa ABprppp ABprppa ABprpapp ABprpapa ABprpaap ABprpaaa ABprappp ABprappa ABprapap ABprapaa ABpraapp ABpraapa ABpraaap ABpraaaa ABplppp ABplppa ABplpap ABplpaap ABplpaaa ABplappp ABplappa ABplapap ABplapaa ABplaapp ABplaapa ABplaaap ABplaaaa ABarppp ABarppa ABarpapp ABarpapa ABarpaap ABarpaaa ABarapp ABarapap ABarapaa ABaraapp ABaraapa ABaraaa ABalpppp ABalpppa ABalppa ABalpapp ABalpapa ABalpaap ABalpaaa ABalappp ABalappa ABalapap ABalapaa ABalaap ABalaaa
Number of embryos:  1
Number of images:  1
Pattern:  P4 MSppp MSppa MSpap MSpaa MSapp MSapa MSaap MSaaa Epr Epl Ear Eal Dp Da Cppp Cppa Cpap Cpaa Cap Caap Caaa ABprppp ABprppa ABprpapp ABprpapa ABprpaa ABprappp ABprappa ABprapap ABprapaa ABpraapp ABpraapa ABpraaap ABpraaaa ABplppp ABplppa ABplpapp ABplpapa ABplpaa ABplappp ABplappa ABplapap ABplapaa ABplaapp ABplaapa ABplaaap ABplaaaa ABarpppp ABarpppa ABarppap ABarppaa ABarpapp ABarpapa ABarpaap ABarpaaa ABarappp ABarappa ABarapap ABarapaa ABaraapp ABaraapa ABaraaap ABaraaaa ABalppp ABalppa ABalpapp ABalpapa ABalpaa ABalapp ABalapa ABalaap ABalaaa
Number of embryos:  1
Number of images:  1
Pattern:  P4 MSppp MSppa MSpap MSpaa MSapp MSapa MSaap MSaaa Epr Epl Ear Eal Dp Da Cppp Cppa Cpap Cpaa Capp Capa Caap Caaa ABprppp ABprppa ABprpapp ABprpapa ABprpaap ABprpaaa ABprappp ABprappa ABprapap ABprapaa ABpraapp ABpraapa ABpraaap ABpraaaa ABplppp ABplppa ABplpapp ABplpapa ABplpaa ABplapp ABplapap ABplapaa ABplaapp ABplaapa ABplaaap ABplaaaa ABarppp ABarppa ABarpapp ABarpapa ABarpaap ABarpaaa ABarapp ABarapap ABarapaa ABaraapp ABaraapa ABaraaap ABaraaaa ABalpppp ABalpppa ABalppa ABalpapp ABalpapa ABalpaap ABalpaaa ABalapp ABalapa ABalaap ABalaaa
Number of embryos:  1
Number of images:  1
Pattern:  P4 MSppp MSppa MSpap MSpaa MSapp MSapa MSaap MSaaa Epr Epl Ear Eal Dp Da Cppp Cppa Cpap Cpaa Capp Capa Caap Caaa ABprpppp ABprpppa ABprppa ABprpapp ABprpapa ABprpaap ABprpaaa ABprapp ABprapa ABpraap ABpraaa ABplpppp ABplpppa ABplppa ABplpapp ABplpapa ABplpaa ABplappp ABplappa ABplapap ABplapaa ABplaapp ABplaapa ABplaaap ABplaaaa ABarppp ABarppa ABarpapp ABarpapa ABarpaap ABarpaaa ABarappp ABarappa ABarapap ABarapaa ABaraapp ABaraapa ABaraaa ABalpppp ABalpppa ABalppap ABalppaa ABalpapp ABalpapa ABalpaap ABalpaaa ABalapp ABalapa ABalaap ABalaaa
Number of embryos:  1
Number of images:  1
-----------------
-----------------
Age:  74
Number of patterns:  9
-----------------
Pattern:  P4 MSppp MSppa MSpap MSpaa MSapp MSapa MSaap MSaaa Epr Epl Ear Eal Dp Da Cppp Cppa Cpap Cpaa Cap Caap Caaa ABprppp ABprppa ABprpapp ABprpapa ABprpaa ABprapp ABprapap ABprapaa ABpraapp ABpraapa ABpraaap ABpraaaa ABplppp ABplppa ABplpapp ABplpapa ABplpaa ABplappp ABplappa ABplapap ABplapaa ABplaapp ABplaapa ABplaaap ABplaaaa ABarppp ABarppa ABarpapp ABarpapa ABarpaap ABarpaaa ABarappp ABarappa ABarapap ABarapaa ABaraapp ABaraapa ABaraaap ABaraaaa ABalpppp ABalpppa ABalppap ABalppaa ABalpapp ABalpapa ABalpaap ABalpaaa ABalapp ABalapap ABalapaa ABalaap ABalaaa
Number of embryos:  1
Number of images:  1
Pattern:  P4 MSppp MSppa MSpap MSpaa MSapp MSapa MSaap MSaaa Epr Epl Ear Eal Dp Da Cppp Cppa Cpap Cpaa Cap Caap Caaa ABprppp ABprppa ABprpapp ABprpapa ABprpaa ABprappp ABprappa ABprapap ABprapaa ABpraapp ABpraapa ABpraaap ABpraaaa ABplppp ABplppa ABplpapp ABplpapa ABplpaa ABplappp ABplappa ABplapap ABplapaa ABplaapp ABplaapa ABplaaap ABplaaaa ABarpppp ABarpppa ABarppap ABarppaa ABarpapp ABarpapa ABarpaap ABarpaaa ABarappp ABarappa ABarapap ABarapaa ABaraapp ABaraapa ABaraaap ABaraaaa ABalppp ABalppa ABalpapp ABalpapa ABalpaap ABalpaaa ABalapp ABalapa ABalaap ABalaaa
Number of embryos:  1
Number of images:  1
Pattern:  P4 MSppp MSppa MSpap MSpaa MSapp MSapa MSaap MSaaa Epr Epl Ear Eal Dp Da Cppp Cppa Cpap Cpaa Cap Caap Caaa ABprpppp ABprpppa ABprppa ABprpap ABprpaa ABprappp ABprappa ABprapap ABprapaa ABpraapp ABpraapa ABpraaa ABplppp ABplppa ABplpap ABplpaa ABplappp ABplappa ABplapap ABplapaa ABplaapp ABplaapa ABplaaap ABplaaaa ABarpppp ABarpppa ABarppap ABarppaa ABarpapp ABarpapa ABarpaap ABarpaaa ABarappp ABarappa ABarapap ABarapaa ABaraapp ABaraapa ABaraaap ABaraaaa ABalppp ABalppa ABalpapp ABalpapa ABalpaap ABalpaaa ABalappp ABalappa ABalapap ABalapaa ABalaap ABalaaa
Number of embryos:  1
Number of images:  1
Pattern:  P4 MSppp MSppa MSpap MSpaa MSapp MSapa MSaap MSaaa Epr Epl Ear Eal Dp Da Cppp Cppa Cpap Cpaa Capp Capa Caap Caaa ABprppp ABprppa ABprpap ABprpaa ABprapp ABprapap ABprapaa ABpraapp ABpraapa ABpraaa ABplppp ABplppa ABplpapp ABplpapa ABplpaap ABplpaaa ABplappp ABplappa ABplapap ABplapaa ABplaapp ABplaapa ABplaaap ABplaaaa ABarppp ABarppa ABarpapp ABarpapa ABarpaap ABarpaaa ABarappp ABarappa ABarapap ABarapaa ABaraapp ABaraapa ABaraaap ABaraaaa ABalpppp ABalpppa ABalppap ABalppaa ABalpapp ABalpapa ABalpaap ABalpaaa ABalappp ABalappa ABalapa ABalaap ABalaaa
Number of embryos:  1
Number of images:  1
Pattern:  P4 MSppp MSppa MSpap MSpaa MSapp MSapa MSaap MSaaa Epr Epl Ear Eal Dp Da Cppp Cppa Cpap Cpaa Capp Capa Caap Caaa ABprppp ABprppa ABprpap ABprpaa ABprappp ABprappa ABprapap ABprapaa ABpraapp ABpraapa ABpraaa ABplppp ABplppa ABplpapp ABplpapa ABplpaa ABplappp ABplappa ABplapap ABplapaa ABplaapp ABplaapa ABplaaap ABplaaaa ABarpppp ABarpppa ABarppap ABarppaa ABarpapp ABarpapa ABarpaap ABarpaaa ABarappp ABarappa ABarapap ABarapaa ABaraapp ABaraapa ABaraaap ABaraaaa ABalpppp ABalpppa ABalppa ABalpapp ABalpapa ABalpaap ABalpaaa ABalapp ABalapa ABalaap ABalaaa
Number of embryos:  1
Number of images:  1
Pattern:  P4 MSppp MSppa MSpap MSpaa MSapp MSapa MSaap MSaaa Epr Epl Ear Eal Dp Da Cppp Cppa Cpap Cpaa Capp Capa Caap Caaa ABprppp ABprppa ABprpapp ABprpapa ABprpaa ABprappp ABprappa ABprapap ABprapaa ABpraapp ABpraapa ABpraaap ABpraaaa ABplpppp ABplpppa ABplppa ABplpapp ABplpapa ABplpaap ABplpaaa ABplappp ABplappa ABplapap ABplapaa ABplaapp ABplaapa ABplaaap ABplaaaa ABarpppp ABarpppa ABarppap ABarppaa ABarpapp ABarpapa ABarpaap ABarpaaa ABarapp ABarapap ABarapaa ABaraapp ABaraapa ABaraaa ABalppp ABalppa ABalpapp ABalpapa ABalpaa ABalapp ABalapa ABalaap ABalaaa
Number of embryos:  1
Number of images:  1
Pattern:  P4 MSppp MSppa MSpap MSpaa MSapp MSapa MSaap MSaaa Epr Epl Ear Eal Dp Da Cppp Cppa Cpap Cpaa Capp Capa Caap Caaa ABprpppp ABprpppa ABprppa ABprpapp ABprpapa ABprpaap ABprpaaa ABprappp ABprappa ABprapap ABprapaa ABpraapp ABpraapa ABpraaap ABpraaaa ABplppp ABplppa ABplpapp ABplpapa ABplpaap ABplpaaa ABplappp ABplappa ABplapap ABplapaa ABplaapp ABplaapa ABplaaap ABplaaaa ABarppp ABarppa ABarpapp ABarpapa ABarpaap ABarpaaa ABarapp ABarapa ABaraapp ABaraapa ABaraaap ABaraaaa ABalppp ABalppa ABalpapp ABalpapa ABalpaa ABalapp ABalapap ABalapaa ABalaap ABalaaa
Number of embryos:  1
Number of images:  1
Pattern:  Z3 Z2 MSppp MSppa MSpap MSpaa MSapp MSapa MSaap MSaaa Epr Epl Ear Eal Dp Da Cppp Cppa Cpap Cpaa Cap Caap Caaa ABprpppp ABprpppa ABprppa ABprpapp ABprpapa ABprpaa ABprappp ABprappa ABprapap ABprapaa ABpraapp ABpraapa ABpraaap ABpraaaa ABplpppp ABplpppa ABplppa ABplpapp ABplpapa ABplpaap ABplpaaa ABplappp ABplappa ABplapap ABplapaa ABplaapp ABplaapa ABplaaap ABplaaaa ABarppp ABarppa ABarpap ABarpaa ABarapp ABarapap ABarapaa ABaraapp ABaraapa ABaraaap ABaraaaa ABalppp ABalppa ABalpapp ABalpapa ABalpaa ABalappp ABalappa ABalapap ABalapaa ABalaap ABalaaa
Number of embryos:  1
Number of images:  1
Pattern:  Z3 Z2 MSppp MSppa MSpap MSpaa MSapp MSapa MSaap MSaaa Epr Epl Ear Eal Dp Da Cppp Cppa Cpap Cpaa Capp Capa Caap Caaa ABprppp ABprppa ABprpap ABprpaa ABprappp ABprappa ABprapap ABprapaa ABpraapp ABpraapa ABpraaa ABplpppp ABplpppa ABplppa ABplpapp ABplpapa ABplpaa ABplappp ABplappa ABplapa ABplaapp ABplaapa ABplaaap ABplaaaa ABarppp ABarppap ABarppaa ABarpap ABarpaap ABarpaaa ABarappp ABarappa ABarapap ABarapaa ABaraapp ABaraapa ABaraaap ABaraaaa ABalpppp ABalpppa ABalppa ABalpapp ABalpapa ABalpaap ABalpaaa ABalapp ABalapap ABalapaa ABalaap ABalaaa
Number of embryos:  1
Number of images:  1
-----------------
-----------------
Age:  75
Number of patterns:  1
-----------------
Pattern:  P4 MSppp MSppa MSpap MSpaa MSapp MSapa MSaap MSaaa Epr Epl Ear Eal Dp Da Cppp Cppa Cpap Cpaa Capp Capa Caap Caaa ABprppp ABprppa ABprpapp ABprpapa ABprpaap ABprpaaa ABprappp ABprappa ABprapap ABprapaa ABpraapp ABpraapa ABpraaa ABplppp ABplppa ABplpapp ABplpapa ABplpaa ABplappp ABplappa ABplapap ABplapaa ABplaapp ABplaapa ABplaaap ABplaaaa ABarpppp ABarpppa ABarppap ABarppaa ABarpapp ABarpapa ABarpaap ABarpaaa ABarapp ABarapap ABarapaa ABaraapp ABaraapa ABaraaa ABalpppp ABalpppa ABalppa ABalpapp ABalpapa ABalpaa ABalappp ABalappa ABalapap ABalapaa ABalaap ABalaaa
Number of embryos:  1
Number of images:  1
-----------------
-----------------
Age:  76
Number of patterns:  5
-----------------
Pattern:  P4 MSppp MSppa MSpap MSpaa MSapp MSapa MSaap MSaaa Epr Epl Ear Eal Dp Da Cpp Cpap Cpaa Capp Capa Caap Caaa ABprppp ABprppa ABprpapp ABprpapa ABprpaa ABprappp ABprappa ABprapap ABprapaa ABpraapp ABpraapa ABpraaap ABpraaaa ABplpppp ABplpppa ABplppa ABplpapp ABplpapa ABplpaap ABplpaaa ABplappp ABplappa ABplapap ABplapaa ABplaapp ABplaapa ABplaaap ABplaaaa ABarppp ABarppa ABarpapp ABarpapa ABarpaap ABarpaaa ABarappp ABarappa ABarapap ABarapaa ABaraapp ABaraapa ABaraaa ABalpppp ABalpppa ABalppap ABalppaa ABalpapp ABalpapa ABalpaap ABalpaaa ABalapp ABalapap ABalapaa ABalaap ABalaaa
Number of embryos:  1
Number of images:  1
Pattern:  P4 MSppp MSppa MSpap MSpaa MSapp MSapa MSaap MSaaa Epr Epl Ear Eal Dp Da Cppp Cppa Cpap Cpaa Capp Capa Caap Caaa ABprpppp ABprpppa ABprppa ABprpap ABprpaa ABprappp ABprappa ABprapa ABpraapp ABpraapa ABpraaap ABpraaaa ABplppp ABplppa ABplpapp ABplpapa ABplpaap ABplpaaa ABplappp ABplappa ABplapap ABplapaa ABplaapp ABplaapa ABplaaap ABplaaaa ABarpppp ABarpppa ABarppap ABarppaa ABarpapp ABarpapa ABarpaap ABarpaaa ABarappp ABarappa ABarapap ABarapaa ABaraapp ABaraapa ABaraaap ABaraaaa ABalpppp ABalpppa ABalppa ABalpapp ABalpapa ABalpaap ABalpaaa ABalapp ABalapa ABalaap ABalaaa
Number of embryos:  1
Number of images:  1
Pattern:  P4 MSppp MSppa MSpap MSpaa MSapp MSapa MSaap MSaaa Epr Epl Ear Eal Dp Da Cppp Cppa Cpap Cpaa Capp Capa Caap Caaa ABprpppp ABprpppa ABprppa ABprpapp ABprpapa ABprpaap ABprpaaa ABprappp ABprappa ABprapap ABprapaa ABpraapp ABpraapa ABpraaap ABpraaaa ABplppp ABplppa ABplpap ABplpaa ABplappp ABplappa ABplapap ABplapaa ABplaapp ABplaapa ABplaaap ABplaaaa ABarppp ABarppap ABarppaa ABarpapp ABarpapa ABarpaap ABarpaaa ABarapp ABarapap ABarapaa ABaraapp ABaraapa ABaraaap ABaraaaa ABalpppp ABalpppa ABalppap ABalppaa ABalpapp ABalpapa ABalpaap ABalpaaa ABalapp ABalapa ABalaap ABalaaa
Number of embryos:  1
Number of images:  1
Pattern:  P4 MSppp MSppa MSpap MSpaa MSapp MSapa MSaap MSaaa Epr Epl Ear Eal Dp Da Cppp Cppa Cpap Cpaa Capp Capa Caap Caaa ABprpppp ABprpppa ABprppa ABprpapp ABprpapa ABprpaap ABprpaaa ABprappp ABprappa ABprapap ABprapaa ABpraapp ABpraapa ABpraaap ABpraaaa ABplpppp ABplpppa ABplppa ABplpapp ABplpapa ABplpaa ABplappp ABplappa ABplapap ABplapaa ABplaapp ABplaapa ABplaaap ABplaaaa ABarppp ABarppa ABarpapp ABarpapa ABarpaap ABarpaaa ABarappp ABarappa ABarapap ABarapaa ABaraapp ABaraapa ABaraaa ABalpppp ABalpppa ABalppa ABalpapp ABalpapa ABalpaa ABalappp ABalappa ABalapa ABalaap ABalaaa
Number of embryos:  1
Number of images:  1
Pattern:  P4 MSppp MSppa MSpap MSpaa MSapp MSapa MSaap MSaaa Epr Epl Ear Eal Dp Da Cppp Cppa Cpap Cpaa Capp Capa Caap Caaa ABprpppp ABprpppa ABprppap ABprppaa ABprpapp ABprpapa ABprpaap ABprpaaa ABprappp ABprappa ABprapap ABprapaa ABpraapp ABpraapa ABpraaap ABpraaaa ABplpppp ABplpppa ABplppap ABplppaa ABplpapp ABplpapa ABplpaap ABplpaaa ABplappp ABplappa ABplapap ABplapaa ABplaapp ABplaapa ABplaaap ABplaaaa ABarppp ABarppa ABarpapp ABarpapa ABarpaap ABarpaaa ABarappp ABarappa ABarapa ABaraapp ABaraapa ABaraaa ABalpppp ABalpppa ABalppa ABalpap ABalpaa ABalapp ABalapa ABalaap ABalaaa
Number of embryos:  1
Number of images:  1
-----------------
-----------------
Age:  77
Number of patterns:  6
-----------------
Pattern:  P4 MSppp MSppa MSpap MSpaa MSapp MSapa MSaap MSaaa Epr Epl Ear Eal Dp Da Cpp Cpap Cpaa Cap Caap Caaa ABprppp ABprppa ABprpapp ABprpapa ABprpaap ABprpaaa ABprappp ABprappa ABprapap ABprapaa ABpraapp ABpraapa ABpraaap ABpraaaa ABplppp ABplppa ABplpapp ABplpapa ABplpaap ABplpaaa ABplappp ABplappa ABplapap ABplapaa ABplaapp ABplaapa ABplaaap ABplaaaa ABarppp ABarppap ABarppaa ABarpapp ABarpapa ABarpaap ABarpaaa ABarappp ABarappa ABarapap ABarapaa ABaraapp ABaraapa ABaraaap ABaraaaa ABalpppp ABalpppa ABalppa ABalpapp ABalpapa ABalpaap ABalpaaa ABalappp ABalappa ABalapap ABalapaa ABalaap ABalaaa
Number of embryos:  1
Number of images:  1
Pattern:  P4 MSppp MSppa MSpap MSpaa MSapp MSapa MSaap MSaaa Epr Epl Ear Eal Dp Da Cppp Cppa Cpap Cpaa Cap Caap Caaa ABprppp ABprppa ABprpapp ABprpapa ABprpaa ABprappp ABprappa ABprapap ABprapaa ABpraapp ABpraapa ABpraaap ABpraaaa ABplppp ABplppa ABplpapp ABplpapa ABplpaa ABplappp ABplappa ABplapap ABplapaa ABplaapp ABplaapa ABplaaap ABplaaaa ABarpppp ABarpppa ABarppap ABarppaa ABarpapp ABarpapa ABarpaap ABarpaaa ABarappp ABarappa ABarapap ABarapaa ABaraapp ABaraapa ABaraaap ABaraaaa ABalpppp ABalpppa ABalppa ABalpapp ABalpapa ABalpaap ABalpaaa ABalappp ABalappa ABalapap ABalapaa ABalaap ABalaaa
Number of embryos:  1
Number of images:  1
Pattern:  P4 MSppp MSppa MSpap MSpaa MSapp MSapa MSaap MSaaa Epr Epl Ear Eal Dp Da Cppp Cppa Cpap Cpaa Cap Caap Caaa ABprppp ABprppa ABprpapp ABprpapa ABprpaap ABprpaaa ABprappp ABprappa ABprapap ABprapaa ABpraapp ABpraapa ABpraaap ABpraaaa ABplpppp ABplpppa ABplppa ABplpapp ABplpapa ABplpaap ABplpaaa ABplappp ABplappa ABplapap ABplapaa ABplaapp ABplaapa ABplaaap ABplaaaa ABarppp ABarppap ABarppaa ABarpapp ABarpapa ABarpaap ABarpaaa ABarappp ABarappa ABarapap ABarapaa ABaraapp ABaraapa ABaraaap ABaraaaa ABalpppp ABalpppa ABalppa ABalpapp ABalpapa ABalpaap ABalpaaa ABalapp ABalapa ABalaap ABalaaa
Number of embryos:  1
Number of images:  1
Pattern:  P4 MSppp MSppa MSpap MSpaa MSapp MSapa MSaap MSaaa Epr Epl Ear Eal Dp Da Cppp Cppa Cpap Cpaa Capp Capa Caap Caaa ABprppp ABprppa ABprpap ABprpaa ABprappp ABprappa ABprapap ABprapaa ABpraapp ABpraapa ABpraaap ABpraaaa ABplppp ABplppa ABplpapp ABplpapa ABplpaap ABplpaaa ABplappp ABplappa ABplapap ABplapaa ABplaapp ABplaapa ABplaaap ABplaaaa ABarpppp ABarpppa ABarppap ABarppaa ABarpapp ABarpapa ABarpaap ABarpaaa ABarappp ABarappa ABarapap ABarapaa ABaraapp ABaraapa ABaraaap ABaraaaa ABalpppp ABalpppa ABalppa ABalpapp ABalpapa ABalpaap ABalpaaa ABalappp ABalappa ABalapa ABalaap ABalaaa
Number of embryos:  1
Number of images:  1
Pattern:  P4 MSppp MSppa MSpap MSpaa MSapp MSapa MSaap MSaaa Epr Epl Ear Eal Dp Da Cppp Cppa Cpap Cpaa Capp Capa Caap Caaa ABprppp ABprppa ABprpapp ABprpapa ABprpaa ABprappp ABprappa ABprapap ABprapaa ABpraapp ABpraapa ABpraaap ABpraaaa ABplppp ABplppa ABplpapp ABplpapa ABplpaa ABplappp ABplappa ABplapap ABplapaa ABplaapp ABplaapa ABplaaap ABplaaaa ABarpppp ABarpppa ABarppap ABarppaa ABarpapp ABarpapa ABarpaap ABarpaaa ABarappp ABarappa ABarapap ABarapaa ABaraapp ABaraapa ABaraaap ABaraaaa ABalpppp ABalpppa ABalppa ABalpapp ABalpapa ABalpaap ABalpaaa ABalapp ABalapap ABalapaa ABalaap ABalaaa
Number of embryos:  1
Number of images:  1
Pattern:  P4 MSppp MSppa MSpap MSpaa MSapp MSapa MSaap MSaaa Epr Epl Ear Eal Dp Da Cppp Cppa Cpap Cpaa Capp Capa Caap Caaa ABprppp ABprppa ABprpapp ABprpapa ABprpaap ABprpaaa ABprappp ABprappa ABprapap ABprapaa ABpraapp ABpraapa ABpraaap ABpraaaa ABplpppp ABplpppa ABplppa ABplpapp ABplpapa ABplpaap ABplpaaa ABplappp ABplappa ABplapap ABplapaa ABplaapp ABplaapa ABplaaap ABplaaaa ABarppp ABarppa ABarpapp ABarpapa ABarpaap ABarpaaa ABarapp ABarapap ABarapaa ABaraapp ABaraapa ABaraaa ABalpppp ABalpppa ABalppa ABalpapp ABalpapa ABalpaap ABalpaaa ABalappp ABalappa ABalapap ABalapaa ABalaap ABalaaa
Number of embryos:  1
Number of images:  1
-----------------
-----------------
Age:  78
Number of patterns:  7
-----------------
Pattern:  P4 MSppp MSppa MSpap MSpaa MSapp MSapa MSaap MSaaa Epr Epl Ear Eal Dp Da Cppp Cppa Cpap Cpaa Capp Capa Caap Caaa ABprppp ABprppa ABprpapp ABprpapa ABprpaa ABprappp ABprappa ABprapap ABprapaa ABpraapp ABpraapa ABpraaa ABplpppp ABplpppa ABplppa ABplpapp ABplpapa ABplpaap ABplpaaa ABplappp ABplappa ABplapap ABplapaa ABplaapp ABplaapa ABplaaap ABplaaaa ABarpppp ABarpppa ABarppap ABarppaa ABarpapp ABarpapa ABarpaap ABarpaaa ABarappp ABarappa ABarapap ABarapaa ABaraapp ABaraapa ABaraaap ABaraaaa ABalpppp ABalpppa ABalppap ABalppaa ABalpapp ABalpapa ABalpaap ABalpaaa ABalapp ABalapa ABalaap ABalaaa
Number of embryos:  1
Number of images:  1
Pattern:  P4 MSppp MSppa MSpap MSpaa MSapp MSapa MSaap MSaaa Epr Epl Ear Eal Dp Da Cppp Cppa Cpap Cpaa Capp Capa Caap Caaa ABprppp ABprppa ABprpapp ABprpapa ABprpaa ABprappp ABprappa ABprapap ABprapaa ABpraapp ABpraapa ABpraaap ABpraaaa ABplppp ABplppa ABplpapp ABplpapa ABplpaa ABplappp ABplappa ABplapap ABplapaa ABplaapp ABplaapa ABplaaap ABplaaaa ABarpppp ABarpppa ABarppap ABarppaa ABarpapp ABarpapa ABarpaap ABarpaaa ABarappp ABarappa ABarapap ABarapaa ABaraapp ABaraapa ABaraaa ABalpppp ABalpppa ABalppap ABalppaa ABalpapp ABalpapa ABalpaap ABalpaaa ABalappp ABalappa ABalapap ABalapaa ABalaap ABalaaa
Number of embryos:  1
Number of images:  1
Pattern:  P4 MSppp MSppa MSpap MSpaa MSapp MSapa MSaap MSaaa Epr Epl Ear Eal Dp Da Cppp Cppa Cpap Cpaa Capp Capa Caap Caaa ABprppp ABprppa ABprpapp ABprpapa ABprpaa ABprappp ABprappa ABprapap ABprapaa ABpraapp ABpraapa ABpraaap ABpraaaa ABplppp ABplppa ABplpapp ABplpapa ABplpaap ABplpaaa ABplappp ABplappa ABplapap ABplapaa ABplaapp ABplaapa ABplaaap ABplaaaa ABarpppp ABarpppa ABarppap ABarppaa ABarpapp ABarpapa ABarpaap ABarpaaa ABarappp ABarappa ABarapap ABarapaa ABaraapp ABaraapa ABaraaap ABaraaaa ABalpppp ABalpppa ABalppa ABalpapp ABalpapa ABalpaap ABalpaaa ABalapp ABalapap ABalapaa ABalaap ABalaaa
Number of embryos:  1
Number of images:  1
Pattern:  P4 MSppp MSppa MSpap MSpaa MSapp MSapa MSaap MSaaa Epr Epl Ear Eal Dp Da Cppp Cppa Cpap Cpaa Capp Capa Caap Caaa ABprppp ABprppa ABprpapp ABprpapa ABprpaa ABprappp ABprappa ABprapap ABprapaa ABpraapp ABpraapa ABpraaap ABpraaaa ABplpppp ABplpppa ABplppa ABplpapp ABplpapa ABplpaa ABplappp ABplappa ABplapap ABplapaa ABplaapp ABplaapa ABplaaap ABplaaaa ABarppp ABarppa ABarpapp ABarpapa ABarpaap ABarpaaa ABarappp ABarappa ABarapap ABarapaa ABaraapp ABaraapa ABaraaap ABaraaaa ABalpppp ABalpppa ABalppa ABalpapp ABalpapa ABalpaap ABalpaaa ABalappp ABalappa ABalapap ABalapaa ABalaap ABalaaap ABalaaaa
Number of embryos:  1
Number of images:  1
Pattern:  P4 MSppp MSppa MSpap MSpaa MSapp MSapa MSaap MSaaa Epr Epl Ear Eal Dp Da Cppp Cppa Cpap Cpaa Capp Capa Caap Caaa ABprppp ABprppa ABprpapp ABprpapa ABprpaap ABprpaaa ABprappp ABprappa ABprapap ABprapaa ABpraapp ABpraapa ABpraaap ABpraaaa ABplpppp ABplpppa ABplppa ABplpapp ABplpapa ABplpaap ABplpaaa ABplappp ABplappa ABplapap ABplapaa ABplaapp ABplaapa ABplaaap ABplaaaa ABarppp ABarppa ABarpapp ABarpapa ABarpaap ABarpaaa ABarapp ABarapap ABarapaa ABaraapp ABaraapa ABaraaap ABaraaaa ABalpppp ABalpppa ABalppap ABalppaa ABalpapp ABalpapa ABalpaap ABalpaaa ABalappp ABalappa ABalapa ABalaap ABalaaa
Number of embryos:  1
Number of images:  1
Pattern:  P4 MSppp MSppa MSpap MSpaa MSapp MSapa MSaap MSaaa Epr Epl Ear Eal Dp Da Cppp Cppa Cpap Cpaa Capp Capa Caap Caaa ABprpppp ABprpppa ABprppa ABprpapp ABprpapa ABprpaap ABprpaaa ABprappp ABprappa ABprapap ABprapaa ABpraapp ABpraapa ABpraaap ABpraaaa ABplpppp ABplpppa ABplppa ABplpapp ABplpapa ABplpaap ABplpaaa ABplappp ABplappa ABplapap ABplapaa ABplaapp ABplaapa ABplaaap ABplaaaa ABarpppp ABarpppa ABarppap ABarppaa ABarpapp ABarpapa ABarpaap ABarpaaa ABarapp ABarapap ABarapaa ABaraapp ABaraapa ABaraaap ABaraaaa ABalpppp ABalpppa ABalppa ABalpapp ABalpapa ABalpaa ABalapp ABalapa ABalaap ABalaaa
Number of embryos:  1
Number of images:  1
Pattern:  Z3 Z2 MSppp MSppa MSpap MSpaa MSapp MSapa MSaap MSaaa Epr Epl Ear Eal Dp Da Cppp Cppa Cpap Cpaa Capp Capa Caap Caaa ABprppp ABprppa ABprpapp ABprpapa ABprpaap ABprpaaa ABprappp ABprappa ABprapap ABprapaa ABpraapp ABpraapa ABpraaap ABpraaaa ABplpppp ABplpppa ABplppa ABplpapp ABplpapa ABplpaap ABplpaaa ABplappp ABplappa ABplapap ABplapaa ABplaapp ABplaapa ABplaaap ABplaaaa ABarpppp ABarpppa ABarppa ABarpapp ABarpapa ABarpaap ABarpaaa ABarapp ABarapa ABaraapp ABaraapa ABaraaap ABaraaaa ABalpppp ABalpppa ABalppap ABalppaa ABalpapp ABalpapa ABalpaap ABalpaaa ABalapp ABalapa ABalaap ABalaaa
Number of embryos:  1
Number of images:  1
-----------------
-----------------
Age:  79
Number of patterns:  7
-----------------
Pattern:  P4 MSppp MSppa MSpap MSpaa MSapp MSapa MSaap MSaaa Epr Epl Ear Eal Dp Da Cppp Cppa Cpap Cpaa Cap Caap Caaa ABprppp ABprppa ABprpapp ABprpapa ABprpaa ABprappp ABprappa ABprapap ABprapaa ABpraapp ABpraapa ABpraaap ABpraaaa ABplppp ABplppa ABplpapp ABplpapa ABplpaap ABplpaaa ABplappp ABplappa ABplapap ABplapaa ABplaapp ABplaapa ABplaaap ABplaaaa ABarpppp ABarpppa ABarppap ABarppaa ABarpapp ABarpapa ABarpaap ABarpaaa ABarappp ABarappa ABarapap ABarapaa ABaraapp ABaraapa ABaraaap ABaraaaa ABalpppp ABalpppa ABalppa ABalpapp ABalpapa ABalpaap ABalpaaa ABalappp ABalappa ABalapap ABalapaa ABalaap ABalaaap ABalaaaa
Number of embryos:  1
Number of images:  1
Pattern:  P4 MSppp MSppa MSpap MSpaa MSapp MSapa MSaap MSaaa Epr Epl Ear Eal Dp Da Cppp Cppa Cpap Cpaa Cap Caap Caaa ABprppp ABprppa ABprpapp ABprpapa ABprpaa ABprappp ABprappa ABprapap ABprapaa ABpraapp ABpraapa ABpraaap ABpraaaa ABplpppp ABplpppa ABplppa ABplpapp ABplpapa ABplpaap ABplpaaa ABplappp ABplappa ABplapap ABplapaa ABplaapp ABplaapa ABplaaap ABplaaaa ABarppp ABarppap ABarppaa ABarpapp ABarpapa ABarpaap ABarpaaa ABarappp ABarappa ABarapap ABarapaa ABaraapp ABaraapa ABaraaap ABaraaaa ABalpppp ABalpppa ABalppap ABalppaa ABalpapp ABalpapa ABalpaap ABalpaaa ABalappp ABalappa ABalapap ABalapaa ABalaap ABalaaa
Number of embryos:  1
Number of images:  1
Pattern:  P4 MSppp MSppa MSpap MSpaa MSapp MSapa MSaap MSaaa Epr Epl Ear Eal Dp Da Cppp Cppa Cpap Cpaa Cap Caap Caaa ABprppp ABprppa ABprpapp ABprpapa ABprpaap ABprpaaa ABprappp ABprappa ABprapap ABprapaa ABpraapp ABpraapa ABpraaap ABpraaaa ABplpppp ABplpppa ABplppa ABplpapp ABplpapa ABplpaap ABplpaaa ABplappp ABplappa ABplapap ABplapaa ABplaapp ABplaapa ABplaaap ABplaaaa ABarppp ABarppap ABarppaa ABarpapp ABarpapa ABarpaap ABarpaaa ABarappp ABarappa ABarapap ABarapaa ABaraapp ABaraapa ABaraaap ABaraaaa ABalpppp ABalpppa ABalppap ABalppaa ABalpapp ABalpapa ABalpaap ABalpaaa ABalapp ABalapap ABalapaa ABalaap ABalaaa
Number of embryos:  1
Number of images:  1
Pattern:  P4 MSppp MSppa MSpap MSpaa MSapp MSapa MSaap MSaaa Epr Epl Ear Eal Dp Da Cppp Cppa Cpap Cpaa Cap Caap Caaa ABprpppp ABprpppa ABprppa ABprpapp ABprpapa ABprpaap ABprpaaa ABprappp ABprappa ABprapap ABprapaa ABpraapp ABpraapa ABpraaa ABplpppp ABplpppa ABplppa ABplpapp ABplpapa ABplpaa ABplappp ABplappa ABplapap ABplapaa ABplaapp ABplaapa ABplaaap ABplaaaa ABarpppp ABarpppa ABarppap ABarppaa ABarpapp ABarpapa ABarpaap ABarpaaa ABarappp ABarappa ABarapap ABarapaa ABaraapp ABaraapa ABaraaap ABaraaaa ABalpppp ABalpppa ABalppap ABalppaa ABalpapp ABalpapa ABalpaap ABalpaaa ABalapp ABalapa ABalaap ABalaaap ABalaaaa
Number of embryos:  1
Number of images:  1
Pattern:  P4 MSppp MSppa MSpap MSpaa MSapp MSapa MSaap MSaaa Epr Epl Ear Eal Dp Da Cppp Cppa Cpap Cpaa Capp Capa Caap Caaa ABprppp ABprppa ABprpapp ABprpapa ABprpaap ABprpaaa ABprappp ABprappa ABprapap ABprapaa ABpraapp ABpraapa ABpraaap ABpraaaa ABplpppp ABplpppa ABplppa ABplpapp ABplpapa ABplpaap ABplpaaa ABplappp ABplappa ABplapap ABplapaa ABplaapp ABplaapa ABplaaap ABplaaaa ABarpppp ABarpppa ABarppap ABarppaa ABarpapp ABarpapa ABarpaap ABarpaaa ABarappp ABarappa ABarapap ABarapaa ABaraapp ABaraapa ABaraaap ABaraaaa ABalppp ABalppa ABalpapp ABalpapa ABalpaa ABalappp ABalappa ABalapap ABalapaa ABalaap ABalaaa
Number of embryos:  1
Number of images:  1
Pattern:  P4 MSppp MSppa MSpap MSpaa MSapp MSapa MSaap MSaaa Epr Epl Ear Eal Dp Da Cppp Cppa Cpap Cpaa Capp Capa Caap Caaa ABprpppp ABprpppa ABprppa ABprpapp ABprpapa ABprpaap ABprpaaa ABprappp ABprappa ABprapap ABprapaa ABpraapp ABpraapa ABpraaa ABplppp ABplppa ABplpapp ABplpapa ABplpaap ABplpaaa ABplappp ABplappa ABplapap ABplapaa ABplaapp ABplaapa ABplaaap ABplaaaa ABarpppp ABarpppa ABarppap ABarppaa ABarpapp ABarpapa ABarpaap ABarpaaa ABarappp ABarappa ABarapap ABarapaa ABaraapp ABaraapa ABaraaap ABaraaaa ABalpppp ABalpppa ABalppa ABalpapp ABalpapa ABalpaap ABalpaaa ABalappp ABalappa ABalapa ABalaap ABalaaa
Number of embryos:  1
Number of images:  1
Pattern:  P4 MSppp MSppa MSpap MSpaa MSapp MSapa MSaap MSaaa Epr Epl Ear Eal Dp Da Cppp Cppa Cpap Cpaa Capp Capa Caap Caaa ABprpppp ABprpppa ABprppa ABprpapp ABprpapa ABprpaap ABprpaaa ABprappp ABprappa ABprapap ABprapaa ABpraapp ABpraapa ABpraaap ABpraaaa ABplpppp ABplpppa ABplppa ABplpapp ABplpapa ABplpaap ABplpaaa ABplappp ABplappa ABplapap ABplapaa ABplaapp ABplaapa ABplaaap ABplaaaa ABarppp ABarppap ABarppaa ABarpapp ABarpapa ABarpaap ABarpaaa ABarapp ABarapa ABaraapp ABaraapa ABaraaap ABaraaaa ABalpppp ABalpppa ABalppa ABalpapp ABalpapa ABalpaap ABalpaaa ABalappp ABalappa ABalapap ABalapaa ABalaap ABalaaa
Number of embryos:  1
Number of images:  1
-----------------
-----------------
Age:  80
Number of patterns:  5
-----------------
Pattern:  P4 MSppp MSppa MSpap MSpaa MSapp MSapa MSaap MSaaa Epr Epl Ear Eal Dp Da Cppp Cppa Cpap Cpaa Cap Caap Caaa ABprppp ABprppa ABprpapp ABprpapa ABprpaap ABprpaaa ABprappp ABprappa ABprapap ABprapaa ABpraapp ABpraapa ABpraaap ABpraaaa ABplpppp ABplpppa ABplppa ABplpapp ABplpapa ABplpaap ABplpaaa ABplappp ABplappa ABplapap ABplapaa ABplaapp ABplaapa ABplaaap ABplaaaa ABarppp ABarppap ABarppaa ABarpapp ABarpapa ABarpaap ABarpaaa ABarappp ABarappa ABarapap ABarapaa ABaraapp ABaraapa ABaraaap ABaraaaa ABalpppp ABalpppa ABalppap ABalppaa ABalpapp ABalpapa ABalpaap ABalpaaa ABalappp ABalappa ABalapap ABalapaa ABalaap ABalaaa
Number of embryos:  1
Number of images:  1
Pattern:  P4 MSppp MSppa MSpap MSpaa MSapp MSapa MSaap MSaaa Epr Epl Ear Eal Dp Da Cppp Cppa Cpap Cpaa Cap Caap Caaa ABprpppp ABprpppa ABprppa ABprpapp ABprpapa ABprpaap ABprpaaa ABprappp ABprappa ABprapap ABprapaa ABpraapp ABpraapa ABpraaap ABpraaaa ABplppp ABplppa ABplpapp ABplpapa ABplpaap ABplpaaa ABplappp ABplappa ABplapap ABplapaa ABplaapp ABplaapa ABplaaap ABplaaaa ABarpppp ABarpppa ABarppap ABarppaa ABarpapp ABarpapa ABarpaap ABarpaaa ABarappp ABarappa ABarapap ABarapaa ABaraapp ABaraapa ABaraaap ABaraaaa ABalpppp ABalpppa ABalppa ABalpapp ABalpapa ABalpaap ABalpaaa ABalappp ABalappa ABalapap ABalapaa ABalaap ABalaaa
Number of embryos:  1
Number of images:  1
Pattern:  P4 MSppp MSppa MSpap MSpaa MSapp MSapa MSaap MSaaa Epr Epl Ear Eal Dp Da Cppp Cppa Cpap Cpaa Capp Capa Caap Caaa ABprpppp ABprpppa ABprppa ABprpapp ABprpapa ABprpaap ABprpaaa ABprapp ABprapap ABprapaa ABpraapp ABpraapa ABpraaap ABpraaaa ABplpppp ABplpppa ABplppa ABplpapp ABplpapa ABplpaap ABplpaaa ABplappp ABplappa ABplapap ABplapaa ABplaapp ABplaapa ABplaaap ABplaaaa ABarpppp ABarpppa ABarppap ABarppaa ABarpapp ABarpapa ABarpaap ABarpaaa ABarappp ABarappa ABarapa ABaraapp ABaraapa ABaraaap ABaraaaa ABalpppp ABalpppa ABalppa ABalpapp ABalpapa ABalpaap ABalpaaa ABalappp ABalappa ABalapap ABalapaa ABalaap ABalaaa
Number of embryos:  1
Number of images:  1
Pattern:  P4 MSppp MSppa MSpap MSpaa MSapp MSapa MSaap MSaaa Epr Epl Ear Eal Dp Da Cppp Cppa Cpap Cpaa Capp Capa Caap Caaa ABprpppp ABprpppa ABprppa ABprpapp ABprpapa ABprpaap ABprpaaa ABprappp ABprappa ABprapap ABprapaa ABpraapp ABpraapa ABpraaap ABpraaaa ABplppp ABplppa ABplpapp ABplpapa ABplpaa ABplappp ABplappa ABplapap ABplapaa ABplaapp ABplaapa ABplaaap ABplaaaa ABarpppp ABarpppa ABarppap ABarppaa ABarpapp ABarpapa ABarpaap ABarpaaa ABarappp ABarappa ABarapap ABarapaa ABaraapp ABaraapa ABaraaap ABaraaaa ABalpppp ABalpppa ABalppap ABalppaa ABalpapp ABalpapa ABalpaap ABalpaaa ABalapp ABalapap ABalapaa ABalaap ABalaaa
Number of embryos:  1
Number of images:  1
Pattern:  P4 MSppp MSppa MSpap MSpaa MSapp MSapa MSaap MSaaa Epr Epl Ear Eal Dp Da Cppp Cppa Cpap Cpaa Capp Capa Caap Caaa ABprpppp ABprpppa ABprppa ABprpapp ABprpapa ABprpaap ABprpaaa ABprappp ABprappa ABprapap ABprapaa ABpraapp ABpraapa ABpraaap ABpraaaa ABplpppp ABplpppa ABplppa ABplpapp ABplpapa ABplpaap ABplpaaa ABplappp ABplappa ABplapap ABplapaa ABplaapp ABplaapa ABplaaap ABplaaaa ABarppp ABarppa ABarpapp ABarpapa ABarpaap ABarpaaa ABarappp ABarappa ABarapap ABarapaa ABaraapp ABaraapa ABaraaap ABaraaaa ABalpppp ABalpppa ABalppa ABalpapp ABalpapa ABalpaap ABalpaaa ABalapp ABalapap ABalapaa ABalaap ABalaaap ABalaaaa
Number of embryos:  1
Number of images:  1
-----------------
-----------------
Age:  81
Number of patterns:  9
-----------------
Pattern:  P4 MSppp MSppa MSpap MSpaa MSapp MSapa MSaap MSaaa Epr Epl Ear Eal Dp Da Cppp Cppa Cpap Cpaa Cap Caap Caaa ABprppp ABprppa ABprpapp ABprpapa ABprpaap ABprpaaa ABprappp ABprappa ABprapap ABprapaa ABpraapp ABpraapa ABpraaap ABpraaaa ABplpppp ABplpppa ABplppap ABplppaa ABplpapp ABplpapa ABplpaap ABplpaaa ABplappp ABplappa ABplapap ABplapaa ABplaapp ABplaapa ABplaaap ABplaaaa ABarpppp ABarpppa ABarppap ABarppaa ABarpapp ABarpapa ABarpaap ABarpaaa ABarapp ABarapap ABarapaa ABaraapp ABaraapa ABaraaap ABaraaaa ABalpppp ABalpppa ABalppap ABalppaa ABalpapp ABalpapa ABalpaap ABalpaaa ABalappp ABalappa ABalapap ABalapaa ABalaap ABalaaa
Number of embryos:  1
Number of images:  1
Pattern:  P4 MSppp MSppa MSpap MSpaa MSapp MSapa MSaap MSaaa Epr Epl Ear Eal Dp Da Cppp Cppa Cpap Cpaa Capp Capa Caap Caaa ABprppp ABprppa ABprpapp ABprpapa ABprpaap ABprpaaa ABprappp ABprappa ABprapap ABprapaa ABpraapp ABpraapa ABpraaap ABpraaaa ABplppp ABplppa ABplpapp ABplpapa ABplpaa ABplappp ABplappa ABplapap ABplapaa ABplaapp ABplaapa ABplaaap ABplaaaa ABarpppp ABarpppa ABarppap ABarppaa ABarpapp ABarpapa ABarpaap ABarpaaa ABarappp ABarappa ABarapap ABarapaa ABaraapp ABaraapa ABaraaap ABaraaaa ABalpppp ABalpppa ABalppap ABalppaa ABalpapp ABalpapa ABalpaap ABalpaaa ABalappp ABalappa ABalapap ABalapaa ABalaap ABalaaap ABalaaaa
Number of embryos:  1
Number of images:  1
Pattern:  P4 MSppp MSppa MSpap MSpaa MSapp MSapa MSaap MSaaa Epr Epl Ear Eal Dp Da Cppp Cppa Cpap Cpaa Capp Capa Caap Caaa ABprpppp ABprpppa ABprppa ABprpapp ABprpapa ABprpaa ABprappp ABprappa ABprapap ABprapaa ABpraapp ABpraapa ABpraaap ABpraaaa ABplpppp ABplpppa ABplppa ABplpapp ABplpapa ABplpaap ABplpaaa ABplappp ABplappa ABplapap ABplapaa ABplaapp ABplaapa ABplaaap ABplaaaa ABarppp ABarppa ABarpapp ABarpapa ABarpaap ABarpaaa ABarappp ABarappa ABarapap ABarapaa ABaraapp ABaraapa ABaraaap ABaraaaa ABalpppp ABalpppa ABalppap ABalppaa ABalpapp ABalpapa ABalpaap ABalpaaa ABalappp ABalappa ABalapap ABalapaa ABalaap ABalaaap ABalaaaa
Number of embryos:  1
Number of images:  1
Pattern:  P4 MSppp MSppa MSpap MSpaa MSapp MSapa MSaap MSaaa Epr Epl Ear Eal Dp Da Cppp Cppa Cpap Cpaa Capp Capa Caap Caaa ABprpppp ABprpppa ABprppa ABprpapp ABprpapa ABprpaa ABprappp ABprappa ABprapap ABprapaa ABpraapp ABpraapa ABpraaap ABpraaaa ABplpppp ABplpppa ABplppa ABplpapp ABplpapa ABplpaap ABplpaaa ABplappp ABplappa ABplapap ABplapaa ABplaapp ABplaapa ABplaaap ABplaaaa ABarppp ABarppap ABarppaa ABarpapp ABarpapa ABarpaap ABarpaaa ABarappp ABarappa ABarapap ABarapaa ABaraapp ABaraapa ABaraaap ABaraaaa ABalpppp ABalpppa ABalppap ABalppaa ABalpapp ABalpapa ABalpaap ABalpaaa ABalappp ABalappa ABalapap ABalapaa ABalaap ABalaaa
Number of embryos:  1
Number of images:  1
Pattern:  P4 MSppp MSppa MSpap MSpaa MSapp MSapa MSaap MSaaa Epr Epl Ear Eal Dp Da Cppp Cppa Cpap Cpaa Capp Capa Caap Caaa ABprpppp ABprpppa ABprppa ABprpapp ABprpapa ABprpaap ABprpaaa ABprappp ABprappa ABprapap ABprapaa ABpraapp ABpraapa ABpraaap ABpraaaa ABplpppp ABplpppa ABplppa ABplpapp ABplpapa ABplpaa ABplappp ABplappa ABplapap ABplapaa ABplaapp ABplaapa ABplaaap ABplaaaa ABarppp ABarppap ABarppaa ABarpapp ABarpapa ABarpaap ABarpaaa ABarappp ABarappa ABarapap ABarapaa ABaraapp ABaraapa ABaraaap ABaraaaa ABalpppp ABalpppa ABalppap ABalppaa ABalpapp ABalpapa ABalpaap ABalpaaa ABalappp ABalappa ABalapap ABalapaa ABalaap ABalaaa
Number of embryos:  1
Number of images:  1
Pattern:  P4 MSppp MSppa MSpap MSpaa MSapp MSapa MSaap MSaaa Epr Epl Ear Eal Dp Da Cppp Cppa Cpap Cpaa Capp Capa Caap Caaa ABprpppp ABprpppa ABprppa ABprpapp ABprpapa ABprpaap ABprpaaa ABprappp ABprappa ABprapap ABprapaa ABpraapp ABpraapa ABpraaap ABpraaaa ABplpppp ABplpppa ABplppa ABplpapp ABplpapa ABplpaap ABplpaaa ABplappp ABplappa ABplapap ABplapaa ABplaapp ABplaapa ABplaaap ABplaaaa ABarpppp ABarpppa ABarppap ABarppaa ABarpapp ABarpapa ABarpaap ABarpaaa ABarappp ABarappa ABarapap ABarapaa ABaraapp ABaraapa ABaraaap ABaraaaa ABalpppp ABalpppa ABalppa ABalpapp ABalpapa ABalpaap ABalpaaa ABalapp ABalapap ABalapaa ABalaap ABalaaa
Number of embryos:  1
Number of images:  1
Pattern:  P4 MSppp MSppa MSpap MSpaa MSapp MSapa MSaap MSaaa Epr Epl Ear Eal Dp Da Cppp Cppa Cpap Cpaa Capp Capa Caap Caaa ABprpppp ABprpppa ABprppap ABprppaa ABprpapp ABprpapa ABprpaap ABprpaaa ABprappp ABprappa ABprapap ABprapaa ABpraapp ABpraapa ABpraaap ABpraaaa ABplppp ABplppa ABplpapp ABplpapa ABplpaa ABplappp ABplappa ABplapap ABplapaa ABplaapp ABplaapa ABplaaap ABplaaaa ABarpppp ABarpppa ABarppap ABarppaa ABarpapp ABarpapa ABarpaap ABarpaaa ABarappp ABarappa ABarapap ABarapaa ABaraapp ABaraapa ABaraaap ABaraaaa ABalpppp ABalpppa ABalppap ABalppaa ABalpapp ABalpapa ABalpaap ABalpaaa ABalapp ABalapap ABalapaa ABalaap ABalaaa
Number of embryos:  1
Number of images:  1
Pattern:  Z3 Z2 MSppp MSppa MSpap MSpaa MSapp MSapa MSaap MSaaa Epr Epl Ear Eal Dp Da Cppp Cppa Cpap Cpaa Capp Capa Caap Caaa ABprppp ABprppa ABprpapp ABprpapa ABprpaap ABprpaaa ABprappp ABprappa ABprapap ABprapaa ABpraapp ABpraapa ABpraaap ABpraaaa ABplpppp ABplpppa ABplppa ABplpapp ABplpapa ABplpaap ABplpaaa ABplappp ABplappa ABplapap ABplapaa ABplaapp ABplaapa ABplaaap ABplaaaa ABarpppp ABarpppa ABarppap ABarppaa ABarpapp ABarpapa ABarpaap ABarpaaa ABarappp ABarappa ABarapap ABarapaa ABaraapp ABaraapa ABaraaap ABaraaaa ABalpppp ABalpppa ABalppap ABalppaa ABalpapp ABalpapa ABalpaap ABalpaaa ABalapp ABalapa ABalaap ABalaaa
Number of embryos:  1
Number of images:  1
Pattern:  Z3 Z2 MSppp MSppa MSpap MSpaa MSapp MSapa MSaap MSaaa Epr Epl Ear Eal Dp Da Cppp Cppa Cpap Cpaa Capp Capa Caap Caaa ABprpppp ABprpppa ABprppap ABprppaa ABprpapp ABprpapa ABprpaap ABprpaaa ABprappp ABprappa ABprapap ABprapaa ABpraapp ABpraapa ABpraaap ABpraaaa ABplpppp ABplpppa ABplppa ABplpapp ABplpapa ABplpaap ABplpaaa ABplappp ABplappa ABplapap ABplapaa ABplaapp ABplaapa ABplaaap ABplaaaa ABarppp ABarppa ABarpap ABarpaap ABarpaaa ABarappp ABarappa ABarapap ABarapaa ABaraapp ABaraapa ABaraaap ABaraaaa ABalpppp ABalpppa ABalppa ABalpapp ABalpapa ABalpaap ABalpaaa ABalappp ABalappa ABalapap ABalapaa ABalaap ABalaaa
Number of embryos:  1
Number of images:  1
-----------------
-----------------
Age:  82
Number of patterns:  14
-----------------
Pattern:  P4 MSppp MSppa MSpap MSpaa MSapp MSapa MSaap MSaaa Epr Epl Ear Eal Dp Da Cppp Cppa Cpap Cpaa Cap Caap Caaa ABprpppp ABprpppa ABprppa ABprpapp ABprpapa ABprpaap ABprpaaa ABprappp ABprappa ABprapap ABprapaa ABpraapp ABpraapa ABpraaap ABpraaaa ABplpppp ABplpppa ABplppa ABplpapp ABplpapa ABplpaap ABplpaaa ABplappp ABplappa ABplapap ABplapaa ABplaapp ABplaapa ABplaaap ABplaaaa ABarpppp ABarpppa ABarppap ABarppaa ABarpapp ABarpapa ABarpaap ABarpaaa ABarappp ABarappa ABarapap ABarapaa ABaraapp ABaraapa ABaraaap ABaraaaa ABalpppp ABalpppa ABalppap ABalppaa ABalpapp ABalpapa ABalpaap ABalpaaa ABalappp ABalappa ABalapap ABalapaa ABalaap ABalaaa
Number of embryos:  1
Number of images:  1
Pattern:  P4 MSppp MSppa MSpap MSpaa MSapp MSapa MSaap MSaaa Epr Epl Ear Eal Dp Da Cppp Cppa Cpap Cpaa Cap Caap Caaa ABprpppp ABprpppa ABprppa ABprpapp ABprpapa ABprpaap ABprpaaa ABprappp ABprappa ABprapap ABprapaa ABpraapp ABpraapa ABpraaap ABpraaaa ABplpppp ABplpppa ABplppap ABplppaa ABplpapp ABplpapa ABplpaap ABplpaaa ABplappp ABplappa ABplapap ABplapaa ABplaapp ABplaapa ABplaaap ABplaaaa ABarpppp ABarpppa ABarppap ABarppaa ABarpapp ABarpapa ABarpaap ABarpaaa ABarappp ABarappa ABarapap ABarapaa ABaraapp ABaraapa ABaraaap ABaraaaa ABalpppp ABalpppa ABalppa ABalpapp ABalpapa ABalpaap ABalpaaa ABalappp ABalappa ABalapap ABalapaa ABalaap ABalaaa
Number of embryos:  1
Number of images:  1
Pattern:  P4 MSppp MSppa MSpap MSpaa MSapp MSapa MSaap MSaaa Epr Epl Ear Eal Dp Da Cppp Cppa Cpap Cpaa Cap Caap Caaa ABprpppp ABprpppa ABprppap ABprppaa ABprpapp ABprpapa ABprpaa ABprappp ABprappa ABprapap ABprapaa ABpraapp ABpraapa ABpraaap ABpraaaa ABplpppp ABplpppa ABplppa ABplpapp ABplpapa ABplpaap ABplpaaa ABplappp ABplappa ABplapap ABplapaa ABplaapp ABplaapa ABplaaap ABplaaaa ABarpppp ABarpppa ABarppap ABarppaa ABarpapp ABarpapa ABarpaap ABarpaaa ABarappp ABarappa ABarapap ABarapaa ABaraapp ABaraapa ABaraaap ABaraaaa ABalpppp ABalpppa ABalppap ABalppaa ABalpapp ABalpapa ABalpaap ABalpaaa ABalappp ABalappa ABalapap ABalapaa ABalaap ABalaaa
Number of embryos:  1
Number of images:  1
Pattern:  P4 MSppp MSppa MSpap MSpaa MSapp MSapa MSaap MSaaa Epr Epl Ear Eal Dp Da Cppp Cppa Cpap Cpaa Capp Capa Caap Caaa ABprppp ABprppa ABprpapp ABprpapa ABprpaa ABprappp ABprappa ABprapap ABprapaa ABpraapp ABpraapa ABpraaap ABpraaaa ABplpppp ABplpppa ABplppap ABplppaa ABplpapp ABplpapa ABplpaap ABplpaaa ABplappp ABplappa ABplapap ABplapaa ABplaapp ABplaapa ABplaaap ABplaaaa ABarpppp ABarpppa ABarppap ABarppaa ABarpapp ABarpapa ABarpaap ABarpaaa ABarappp ABarappa ABarapap ABarapaa ABaraapp ABaraapa ABaraaap ABaraaaa ABalpppp ABalpppa ABalppa ABalpapp ABalpapa ABalpaap ABalpaaa ABalappp ABalappa ABalapap ABalapaa ABalaap ABalaaap ABalaaaa
Number of embryos:  1
Number of images:  1
Pattern:  P4 MSppp MSppa MSpap MSpaa MSapp MSapa MSaap MSaaa Epr Epl Ear Eal Dp Da Cppp Cppa Cpap Cpaa Capp Capa Caap Caaa ABprppp ABprppa ABprpapp ABprpapa ABprpaap ABprpaaa ABprappp ABprappa ABprapap ABprapaa ABpraapp ABpraapa ABpraaa ABplppp ABplppa ABplpapp ABplpapa ABplpaap ABplpaaa ABplappp ABplappa ABplapap ABplapaa ABplaapp ABplaapa ABplaaap ABplaaaa ABarpppp ABarpppa ABarppap ABarppaa ABarpapp ABarpapa ABarpaap ABarpaaa ABarappp ABarappa ABarapap ABarapaa ABaraapp ABaraapa ABaraaap ABaraaaa ABalpppp ABalpppa ABalppap ABalppaa ABalpapp ABalpapa ABalpaap ABalpaaa ABalappp ABalappa ABalapap ABalapaa ABalaapp ABalaapa ABalaaap ABalaaaa
Number of embryos:  1
Number of images:  1
Pattern:  P4 MSppp MSppa MSpap MSpaa MSapp MSapa MSaap MSaaa Epr Epl Ear Eal Dp Da Cppp Cppa Cpap Cpaa Capp Capa Caap Caaa ABprppp ABprppa ABprpapp ABprpapa ABprpaap ABprpaaa ABprappp ABprappa ABprapap ABprapaa ABpraapp ABpraapa ABpraaap ABpraaaa ABplpppp ABplpppa ABplppa ABplpapp ABplpapa ABplpaap ABplpaaa ABplappp ABplappa ABplapap ABplapaa ABplaapp ABplaapa ABplaaap ABplaaaa ABarpppp ABarpppa ABarppap ABarppaa ABarpapp ABarpapa ABarpaap ABarpaaa ABarappp ABarappa ABarapap ABarapaa ABaraapp ABaraapa ABaraaa ABalpppp ABalpppa ABalppa ABalpapp ABalpapa ABalpaap ABalpaaa ABalappp ABalappa ABalapap ABalapaa ABalaapp ABalaapa ABalaaap ABalaaaa
Number of embryos:  1
Number of images:  1
Pattern:  P4 MSppp MSppa MSpap MSpaa MSapp MSapa MSaap MSaaa Epr Epl Ear Eal Dp Da Cppp Cppa Cpap Cpaa Capp Capa Caap Caaa ABprppp ABprppa ABprpapp ABprpapa ABprpaap ABprpaaa ABprappp ABprappa ABprapap ABprapaa ABpraapp ABpraapa ABpraaap ABpraaaa ABplpppp ABplpppa ABplppa ABplpapp ABplpapa ABplpaap ABplpaaa ABplappp ABplappa ABplapap ABplapaa ABplaapp ABplaapa ABplaaap ABplaaaa ABarpppp ABarpppa ABarppap ABarppaa ABarpapp ABarpapa ABarpaap ABarpaaa ABarappp ABarappa ABarapap ABarapaa ABaraapp ABaraapa ABaraaap ABaraaaa ABalpppp ABalpppa ABalppa ABalpapp ABalpapa ABalpaap ABalpaaa ABalappp ABalappa ABalapap ABalapaa ABalaap ABalaaap ABalaaaa
Number of embryos:  1
Number of images:  1
Pattern:  P4 MSppp MSppa MSpap MSpaa MSapp MSapa MSaap MSaaa Epr Epl Ear Eal Dp Da Cppp Cppa Cpap Cpaa Capp Capa Caap Caaa ABprppp ABprppa ABprpapp ABprpapa ABprpaap ABprpaaa ABprappp ABprappa ABprapap ABprapaa ABpraapp ABpraapa ABpraaap ABpraaaa ABplpppp ABplpppa ABplppa ABplpapp ABplpapa ABplpaap ABplpaaa ABplappp ABplappa ABplapap ABplapaa ABplaapp ABplaapa ABplaaap ABplaaaa ABarpppp ABarpppa ABarppap ABarppaa ABarpapp ABarpapa ABarpaap ABarpaaa ABarappp ABarappa ABarapap ABarapaa ABaraapp ABaraapa ABaraaap ABaraaaa ABalpppp ABalpppa ABalppap ABalppaa ABalpapp ABalpapa ABalpaap ABalpaaa ABalappp ABalappa ABalapap ABalapaa ABalaap ABalaaa
Number of embryos:  1
Number of images:  1
Pattern:  P4 MSppp MSppa MSpap MSpaa MSapp MSapa MSaap MSaaa Epr Epl Ear Eal Dp Da Cppp Cppa Cpap Cpaa Capp Capa Caap Caaa ABprpppp ABprpppa ABprppa ABprpapp ABprpapa ABprpaa ABprappp ABprappa ABprapap ABprapaa ABpraapp ABpraapa ABpraaap ABpraaaa ABplpppp ABplpppa ABplppap ABplppaa ABplpapp ABplpapa ABplpaap ABplpaaa ABplappp ABplappa ABplapap ABplapaa ABplaapp ABplaapa ABplaaap ABplaaaa ABarppp ABarppap ABarppaa ABarpapp ABarpapa ABarpaap ABarpaaa ABarappp ABarappa ABarapap ABarapaa ABaraapp ABaraapa ABaraaap ABaraaaa ABalpppp ABalpppa ABalppap ABalppaa ABalpapp ABalpapa ABalpaap ABalpaaa ABalappp ABalappa ABalapap ABalapaa ABalaap ABalaaa
Number of embryos:  1
Number of images:  1
Pattern:  P4 MSppp MSppa MSpap MSpaa MSapp MSapa MSaap MSaaa Epr Epl Ear Eal Dp Da Cppp Cppa Cpap Cpaa Capp Capa Caap Caaa ABprpppp ABprpppa ABprppa ABprpapp ABprpapa ABprpaa ABprappp ABprappa ABprapap ABprapaa ABpraapp ABpraapa ABpraaap ABpraaaa ABplpppp ABplpppa ABplppap ABplppaa ABplpapp ABplpapa ABplpaap ABplpaaa ABplappp ABplappa ABplapap ABplapaa ABplaapp ABplaapa ABplaaap ABplaaaa ABarpppp ABarpppa ABarppap ABarppaa ABarpapp ABarpapa ABarpaap ABarpaaa ABarappp ABarappa ABarapap ABarapaa ABaraapp ABaraapa ABaraaap ABaraaaa ABalpppp ABalpppa ABalppap ABalppaa ABalpapp ABalpapa ABalpaap ABalpaaa ABalapp ABalapap ABalapaa ABalaap ABalaaa
Number of embryos:  1
Number of images:  1
Pattern:  P4 MSppp MSppa MSpap MSpaa MSapp MSapa MSaap MSaaa Epr Epl Ear Eal Dp Da Cppp Cppa Cpap Cpaa Capp Capa Caap Caaa ABprpppp ABprpppa ABprppa ABprpapp ABprpapa ABprpaap ABprpaaa ABprappp ABprappa ABprapap ABprapaa ABpraapp ABpraapa ABpraaap ABpraaaa ABplpppp ABplpppa ABplppap ABplppaa ABplpapp ABplpapa ABplpaap ABplpaaa ABplappp ABplappa ABplapap ABplapaa ABplaapp ABplaapa ABplaaap ABplaaaa ABarppp ABarppap ABarppaa ABarpapp ABarpapa ABarpaap ABarpaaa ABarapp ABarapap ABarapaa ABaraapp ABaraapa ABaraaap ABaraaaa ABalpppp ABalpppa ABalppap ABalppaa ABalpapp ABalpapa ABalpaap ABalpaaa ABalappp ABalappa ABalapap ABalapaa ABalaap ABalaaa
Number of embryos:  1
Number of images:  1
Pattern:  P4 MSppp MSppa MSpap MSpaa MSapp MSapa MSaap MSaaa Epr Epl Ear Eal Dp Da Cppp Cppa Cpap Cpaa Capp Capa Caap Caaa ABprpppp ABprpppa ABprppap ABprppaa ABprpapp ABprpapa ABprpaa ABprappp ABprappa ABprapap ABprapaa ABpraapp ABpraapa ABpraaap ABpraaaa ABplpppp ABplpppa ABplppa ABplpapp ABplpapa ABplpaap ABplpaaa ABplappp ABplappa ABplapap ABplapaa ABplaapp ABplaapa ABplaaap ABplaaaa ABarpppp ABarpppa ABarppap ABarppaa ABarpapp ABarpapa ABarpaap ABarpaaa ABarappp ABarappa ABarapap ABarapaa ABaraapp ABaraapa ABaraaap ABaraaaa ABalpppp ABalpppa ABalppa ABalpapp ABalpapa ABalpaap ABalpaaa ABalappp ABalappa ABalapap ABalapaa ABalaap ABalaaa
Number of embryos:  1
Number of images:  1
Pattern:  P4 MSppp MSppa MSpap MSpaa MSapp MSapa MSaap MSaaa Epr Epl Ear Eal Dp Da Cppp Cppa Cpap Cpaa Capp Capa Caap Caaa ABprpppp ABprpppa ABprppap ABprppaa ABprpapp ABprpapa ABprpaa ABprappp ABprappa ABprapap ABprapaa ABpraapp ABpraapa ABpraaap ABpraaaa ABplpppp ABplpppa ABplppap ABplppaa ABplpapp ABplpapa ABplpaap ABplpaaa ABplappp ABplappa ABplapap ABplapaa ABplaapp ABplaapa ABplaaap ABplaaaa ABarpppp ABarpppa ABarppap ABarppaa ABarpapp ABarpapa ABarpaap ABarpaaa ABarapp ABarapap ABarapaa ABaraapp ABaraapa ABaraaap ABaraaaa ABalpppp ABalpppa ABalppap ABalppaa ABalpapp ABalpapa ABalpaap ABalpaaa ABalapp ABalapap ABalapaa ABalaap ABalaaa
Number of embryos:  1
Number of images:  1
Pattern:  Z3 Z2 MSppp MSppa MSpap MSpaa MSapp MSapa MSaap MSaaa Epr Epl Ear Eal Dp Da Cppp Cppa Cpap Cpaa Capp Capa Caap Caaa ABprpppp ABprpppa ABprppa ABprpapp ABprpapa ABprpaa ABprappp ABprappa ABprapap ABprapaa ABpraapp ABpraapa ABpraaap ABpraaaa ABplpppp ABplpppa ABplppa ABplpapp ABplpapa ABplpaa ABplappp ABplappa ABplapa ABplaapp ABplaapa ABplaaap ABplaaaa ABarpppp ABarpppa ABarppap ABarppaa ABarpapp ABarpapa ABarpaap ABarpaaa ABarappp ABarappa ABarapap ABarapaa ABaraapp ABaraapa ABaraaap ABaraaaa ABalpppp ABalpppa ABalppap ABalppaa ABalpapp ABalpapa ABalpaap ABalpaaa ABalappp ABalappa ABalapap ABalapaa ABalaap ABalaaap ABalaaaa
Number of embryos:  1
Number of images:  1
-----------------
-----------------
Age:  83
Number of patterns:  9
-----------------
Pattern:  P4 MSppp MSppa MSpap MSpaa MSapp MSapa MSaap MSaaa Epr Epl Ear Eal Dp Da Cppp Cppa Cpap Cpaa Cap Caap Caaa ABprpppp ABprpppa ABprppa ABprpapp ABprpapa ABprpaap ABprpaaa ABprappp ABprappa ABprapap ABprapaa ABpraapp ABpraapa ABpraaap ABpraaaa ABplpppp ABplpppa ABplppa ABplpapp ABplpapa ABplpaap ABplpaaa ABplappp ABplappa ABplapap ABplapaa ABplaapp ABplaapa ABplaaap ABplaaaa ABarpppp ABarpppa ABarppap ABarppaa ABarpapp ABarpapa ABarpaap ABarpaaa ABarappp ABarappa ABarapap ABarapaa ABaraapp ABaraapa ABaraaap ABaraaaa ABalpppp ABalpppa ABalppap ABalppaa ABalpapp ABalpapa ABalpaap ABalpaaa ABalappp ABalappa ABalapap ABalapaa ABalaap ABalaaap ABalaaaa
Number of embryos:  1
Number of images:  1
Pattern:  P4 MSppp MSppa MSpap MSpaa MSapp MSapa MSaap MSaaa Epr Epl Ear Eal Dp Da Cppp Cppa Cpap Cpaa Capp Capa Caap Caaa ABprppp ABprppa ABprpapp ABprpapa ABprpaa ABprappp ABprappa ABprapap ABprapaa ABpraapp ABpraapa ABpraaap ABpraaaa ABplpppp ABplpppa ABplppap ABplppaa ABplpapp ABplpapa ABplpaap ABplpaaa ABplappp ABplappa ABplapap ABplapaa ABplaapp ABplaapa ABplaaap ABplaaaa ABarpppp ABarpppa ABarppap ABarppaa ABarpapp ABarpapa ABarpaap ABarpaaa ABarappp ABarappa ABarapap ABarapaa ABaraapp ABaraapa ABaraaap ABaraaaa ABalpppp ABalpppa ABalppap ABalppaa ABalpapp ABalpapa ABalpaap ABalpaaa ABalappp ABalappa ABalapap ABalapaa ABalaap ABalaaap ABalaaaa
Number of embryos:  1
Number of images:  1
Pattern:  P4 MSppp MSppa MSpap MSpaa MSapp MSapa MSaap MSaaa Epr Epl Ear Eal Dp Da Cppp Cppa Cpap Cpaa Capp Capa Caap Caaa ABprpppp ABprpppa ABprppa ABprpapp ABprpapa ABprpaa ABprappp ABprappa ABprapap ABprapaa ABpraapp ABpraapa ABpraaap ABpraaaa ABplpppp ABplpppa ABplppa ABplpapp ABplpapa ABplpaap ABplpaaa ABplappp ABplappa ABplapap ABplapaa ABplaapp ABplaapa ABplaaap ABplaaaa ABarpppp ABarpppa ABarppap ABarppaa ABarpapp ABarpapa ABarpaap ABarpaaa ABarappp ABarappa ABarapap ABarapaa ABaraapp ABaraapa ABaraaap ABaraaaa ABalpppp ABalpppa ABalppa ABalpapp ABalpapa ABalpaap ABalpaaa ABalappp ABalappa ABalapap ABalapaa ABalaapp ABalaapa ABalaaap ABalaaaa
Number of embryos:  1
Number of images:  1
Pattern:  P4 MSppp MSppa MSpap MSpaa MSapp MSapa MSaap MSaaa Epr Epl Ear Eal Dp Da Cppp Cppa Cpap Cpaa Capp Capa Caap Caaa ABprpppp ABprpppa ABprppa ABprpapp ABprpapa ABprpaap ABprpaaa ABprappp ABprappa ABprapap ABprapaa ABpraapp ABpraapa ABpraaap ABpraaaa ABplpppp ABplpppa ABplppa ABplpapp ABplpapa ABplpaap ABplpaaa ABplappp ABplappa ABplapap ABplapaa ABplaapp ABplaapa ABplaaap ABplaaaa ABarpppp ABarpppa ABarppap ABarppaa ABarpapp ABarpapa ABarpaap ABarpaaa ABarappp ABarappa ABarapap ABarapaa ABaraapp ABaraapa ABaraaap ABaraaaa ABalpppp ABalpppa ABalppa ABalpapp ABalpapa ABalpaap ABalpaaa ABalappp ABalappa ABalapap ABalapaa ABalaap ABalaaap ABalaaaa
Number of embryos:  1
Number of images:  1
Pattern:  P4 MSppp MSppa MSpap MSpaa MSapp MSapa MSaap MSaaa Epr Epl Ear Eal Dp Da Cppp Cppa Cpap Cpaa Capp Capa Caap Caaa ABprpppp ABprpppa ABprppa ABprpapp ABprpapa ABprpaap ABprpaaa ABprappp ABprappa ABprapap ABprapaa ABpraapp ABpraapa ABpraaap ABpraaaa ABplpppp ABplpppa ABplppa ABplpapp ABplpapa ABplpaap ABplpaaa ABplappp ABplappa ABplapap ABplapaa ABplaapp ABplaapa ABplaaap ABplaaaa ABarpppp ABarpppa ABarppap ABarppaa ABarpapp ABarpapa ABarpaap ABarpaaa ABarappp ABarappa ABarapap ABarapaa ABaraapp ABaraapa ABaraaap ABaraaaa ABalpppp ABalpppa ABalppap ABalppaa ABalpapp ABalpapa ABalpaap ABalpaaa ABalappp ABalappa ABalapap ABalapaa ABalaap ABalaaa
Number of embryos:  1
Number of images:  1
Pattern:  P4 MSppp MSppa MSpap MSpaa MSapp MSapa MSaap MSaaa Epr Epl Ear Eal Dp Da Cppp Cppa Cpap Cpaa Capp Capa Caap Caaa ABprpppp ABprpppa ABprppa ABprpapp ABprpapa ABprpaap ABprpaaa ABprappp ABprappa ABprapap ABprapaa ABpraapp ABpraapa ABpraaap ABpraaaa ABplpppp ABplpppa ABplppap ABplppaa ABplpapp ABplpapa ABplpaap ABplpaaa ABplappp ABplappa ABplapap ABplapaa ABplaapp ABplaapa ABplaaap ABplaaaa ABarppp ABarppa ABarpapp ABarpapa ABarpaap ABarpaaa ABarappp ABarappa ABarapap ABarapaa ABaraapp ABaraapa ABaraaap ABaraaaa ABalpppp ABalpppa ABalppap ABalppaa ABalpapp ABalpapa ABalpaap ABalpaaa ABalappp ABalappa ABalapap ABalapaa ABalaap ABalaaap ABalaaaa
Number of embryos:  1
Number of images:  1
Pattern:  P4 MSppp MSppa MSpap MSpaa MSapp MSapa MSaap MSaaa Epr Epl Ear Eal Dp Da Cppp Cppa Cpap Cpaa Capp Capa Caap Caaa ABprpppp ABprpppa ABprppap ABprppaa ABprpapp ABprpapa ABprpaap ABprpaaa ABprappp ABprappa ABprapap ABprapaa ABpraapp ABpraapa ABpraaap ABpraaaa ABplppp ABplppa ABplpapp ABplpapa ABplpaa ABplappp ABplappa ABplapap ABplapaa ABplaapp ABplaapa ABplaaap ABplaaaa ABarpppp ABarpppa ABarppap ABarppaa ABarpapp ABarpapa ABarpaap ABarpaaa ABarappp ABarappa ABarapap ABarapaa ABaraapp ABaraapa ABaraaap ABaraaaa ABalpppp ABalpppa ABalppap ABalppaa ABalpapp ABalpapa ABalpaap ABalpaaa ABalappp ABalappa ABalapap ABalapaa ABalaap ABalaaap ABalaaaa
Number of embryos:  1
Number of images:  1
Pattern:  P4 MSppp MSppa MSpap MSpaa MSapp MSapa MSaap MSaaa Epr Epl Ear Eal Dp Da Cppp Cppa Cpap Cpaa Capp Capa Caap Caaa ABprpppp ABprpppa ABprppap ABprppaa ABprpapp ABprpapa ABprpaap ABprpaaa ABprappp ABprappa ABprapap ABprapaa ABpraapp ABpraapa ABpraaap ABpraaaa ABplpppp ABplpppa ABplppap ABplppaa ABplpapp ABplpapa ABplpaap ABplpaaa ABplappp ABplappa ABplapap ABplapaa ABplaapp ABplaapa ABplaaap ABplaaaa ABarpppp ABarpppa ABarppap ABarppaa ABarpapp ABarpapa ABarpaap ABarpaaa ABarappp ABarappa ABarapap ABarapaa ABaraapp ABaraapa ABaraaap ABaraaaa ABalpppp ABalpppa ABalppa ABalpapp ABalpapa ABalpaap ABalpaaa ABalappp ABalappa ABalapa ABalaap ABalaaa
Number of embryos:  1
Number of images:  1
Pattern:  Z3 Z2 MSppp MSppa MSpap MSpaa MSapp MSapa MSaap MSaaa Epr Epl Ear Eal Dp Da Cppp Cppa Cpap Cpaa Capp Capa Caap Caaa ABprppp ABprppa ABprpapp ABprpapa ABprpaap ABprpaaa ABprappp ABprappa ABprapap ABprapaa ABpraapp ABpraapa ABpraaap ABpraaaa ABplpppp ABplpppa ABplppa ABplpapp ABplpapa ABplpaap ABplpaaa ABplappp ABplappa ABplapap ABplapaa ABplaapp ABplaapa ABplaaap ABplaaaa ABarpppp ABarpppa ABarppap ABarppaa ABarpapp ABarpapa ABarpaap ABarpaaa ABarappp ABarappa ABarapap ABarapaa ABaraapp ABaraapa ABaraaap ABaraaaa ABalpppp ABalpppa ABalppap ABalppaa ABalpapp ABalpapa ABalpaap ABalpaaa ABalappp ABalappa ABalapap ABalapaa ABalaap ABalaaa
Number of embryos:  1
Number of images:  1
-----------------
-----------------
Age:  84
Number of patterns:  9
-----------------
Pattern:  P4 MSppp MSppa MSpap MSpaa MSapp MSapa MSaap MSaaa Epr Epl Ear Eal Dp Da Cppp Cppa Cpap Cpaa Capp Capa Caap Caaa ABprpppp ABprpppa ABprppa ABprpapp ABprpapa ABprpaap ABprpaaa ABprappp ABprappa ABprapap ABprapaa ABpraapp ABpraapa ABpraaap ABpraaaa ABplppp ABplppa ABplpapp ABplpapa ABplpaap ABplpaaa ABplappp ABplappa ABplapap ABplapaa ABplaapp ABplaapa ABplaaap ABplaaaa ABarpppp ABarpppa ABarppap ABarppaa ABarpapp ABarpapa ABarpaap ABarpaaa ABarappp ABarappa ABarapap ABarapaa ABaraapp ABaraapa ABaraaap ABaraaaa ABalpppp ABalpppa ABalppap ABalppaa ABalpapp ABalpapa ABalpaap ABalpaaa ABalappp ABalappa ABalapap ABalapaa ABalaapp ABalaapa ABalaaap ABalaaaa
Number of embryos:  1
Number of images:  1
Pattern:  P4 MSppp MSppa MSpap MSpaa MSapp MSapa MSaap MSaaa Epr Epl Ear Eal Dp Da Cppp Cppa Cpap Cpaa Capp Capa Caap Caaa ABprpppp ABprpppa ABprppa ABprpapp ABprpapa ABprpaap ABprpaaa ABprappp ABprappa ABprapap ABprapaa ABpraapp ABpraapa ABpraaap ABpraaaa ABplpppp ABplpppa ABplppa ABplpapp ABplpapa ABplpaap ABplpaaa ABplappp ABplappa ABplapap ABplapaa ABplaapp ABplaapa ABplaaap ABplaaaa ABarpppp ABarpppa ABarppap ABarppaa ABarpapp ABarpapa ABarpaap ABarpaaa ABarappp ABarappa ABarapap ABarapaa ABaraapp ABaraapa ABaraaap ABaraaaa ABalpppp ABalpppa ABalppa ABalpapp ABalpapa ABalpaap ABalpaaa ABalappp ABalappa ABalapap ABalapaa ABalaapp ABalaapa ABalaaap ABalaaaa
Number of embryos:  1
Number of images:  1
Pattern:  P4 MSppp MSppa MSpap MSpaa MSapp MSapa MSaap MSaaa Epr Epl Ear Eal Dp Da Cppp Cppa Cpap Cpaa Capp Capa Caap Caaa ABprpppp ABprpppa ABprppa ABprpapp ABprpapa ABprpaap ABprpaaa ABprappp ABprappa ABprapap ABprapaa ABpraapp ABpraapa ABpraaap ABpraaaa ABplpppp ABplpppa ABplppap ABplppaa ABplpapp ABplpapa ABplpaap ABplpaaa ABplappp ABplappa ABplapap ABplapaa ABplaapp ABplaapa ABplaaap ABplaaaa ABarpppp ABarpppa ABarppap ABarppaa ABarpapp ABarpapa ABarpaap ABarpaaa ABarappp ABarappa ABarapap ABarapaa ABaraapp ABaraapa ABaraaa ABalpppp ABalpppa ABalppap ABalppaa ABalpapp ABalpapa ABalpaap ABalpaaa ABalappp ABalappa ABalapap ABalapaa ABalaap ABalaaap ABalaaaa
Number of embryos:  1
Number of images:  1
Pattern:  P4 MSppp MSppa MSpap MSpaa MSapp MSapa MSaap MSaaa Epr Epl Ear Eal Dp Da Cppp Cppa Cpap Cpaa Capp Capa Caap Caaa ABprpppp ABprpppa ABprppa ABprpapp ABprpapa ABprpaap ABprpaaa ABprappp ABprappa ABprapap ABprapaa ABpraapp ABpraapa ABpraaap ABpraaaa ABplpppp ABplpppa ABplppap ABplppaa ABplpapp ABplpapa ABplpaap ABplpaaa ABplappp ABplappa ABplapap ABplapaa ABplaapp ABplaapa ABplaaap ABplaaaa ABarpppp ABarpppa ABarppap ABarppaa ABarpapp ABarpapa ABarpaap ABarpaaa ABarappp ABarappa ABarapap ABarapaa ABaraapp ABaraapa ABaraaap ABaraaaa ABalpppp ABalpppa ABalppap ABalppaa ABalpapp ABalpapa ABalpaap ABalpaaa ABalappp ABalappa ABalapap ABalapaa ABalaap ABalaaa
Number of embryos:  3
Number of images:  3
Pattern:  P4 MSppp MSppa MSpap MSpaa MSapp MSapa MSaap MSaaa Epr Epl Ear Eal Dp Da Cppp Cppa Cpap Cpaa Capp Capa Caap Caaa ABprpppp ABprpppa ABprppap ABprppaa ABprpapp ABprpapa ABprpaap ABprpaaa ABprappp ABprappa ABprapap ABprapaa ABpraapp ABpraapa ABpraaa ABplpppp ABplpppa ABplppap ABplppaa ABplpapp ABplpapa ABplpaap ABplpaaa ABplappp ABplappa ABplapap ABplapaa ABplaapp ABplaapa ABplaaap ABplaaaa ABarpppp ABarpppa ABarppap ABarppaa ABarpapp ABarpapa ABarpaap ABarpaaa ABarappp ABarappa ABarapap ABarapaa ABaraapp ABaraapa ABaraaap ABaraaaa ABalpppp ABalpppa ABalppap ABalppaa ABalpapp ABalpapa ABalpaap ABalpaaa ABalappp ABalappa ABalapap ABalapaa ABalaap ABalaaa
Number of embryos:  1
Number of images:  1
Pattern:  P4 MSppp MSppa MSpap MSpaa MSapp MSapa MSaap MSaaa Epr Epl Ear Eal Dp Da Cppp Cppa Cpap Cpaa Capp Capa Caap Caaa ABprpppp ABprpppa ABprppap ABprppaa ABprpapp ABprpapa ABprpaap ABprpaaa ABprappp ABprappa ABprapap ABprapaa ABpraapp ABpraapa ABpraaap ABpraaaa ABplpppp ABplpppa ABplppa ABplpapp ABplpapa ABplpaap ABplpaaa ABplappp ABplappa ABplapap ABplapaa ABplaapp ABplaapa ABplaaap ABplaaaa ABarpppp ABarpppa ABarppap ABarppaa ABarpapp ABarpapa ABarpaap ABarpaaa ABarappp ABarappa ABarapap ABarapaa ABaraapp ABaraapa ABaraaap ABaraaaa ABalpppp ABalpppa ABalppap ABalppaa ABalpapp ABalpapa ABalpaap ABalpaaa ABalappp ABalappa ABalapap ABalapaa ABalaap ABalaaa
Number of embryos:  2
Number of images:  2
Pattern:  P4 MSppp MSppa MSpap MSpaa MSapp MSapa MSaap MSaaa Epr Epl Ear Eal Dp Da Cppp Cppa Cpap Cpaa Capp Capa Caap Caaa ABprpppp ABprpppa ABprppap ABprppaa ABprpapp ABprpapa ABprpaap ABprpaaa ABprappp ABprappa ABprapap ABprapaa ABpraapp ABpraapa ABpraaap ABpraaaa ABplpppp ABplpppa ABplppap ABplppaa ABplpapp ABplpapa ABplpaap ABplpaaa ABplappp ABplappa ABplapap ABplapaa ABplaapp ABplaapa ABplaaap ABplaaaa ABarpppp ABarpppa ABarppap ABarppaa ABarpapp ABarpapa ABarpaap ABarpaaa ABarappp ABarappa ABarapap ABarapaa ABaraapp ABaraapa ABaraaap ABaraaaa ABalpppp ABalpppa ABalppap ABalppaa ABalpapp ABalpapa ABalpaap ABalpaaa ABalappp ABalappa ABalapa ABalaap ABalaaa
Number of embryos:  1
Number of images:  1
Pattern:  Z3 Z2 MSppp MSppa MSpap MSpaa MSapp MSapa MSaap MSaaa Epr Epl Ear Eal Dp Da Cppp Cppa Cpap Cpaa Capp Capa Caap Caaa ABprpppp ABprpppa ABprppap ABprppaa ABprpapp ABprpapa ABprpaap ABprpaaa ABprappp ABprappa ABprapap ABprapaa ABpraapp ABpraapa ABpraaap ABpraaaa ABplpppp ABplpppa ABplppap ABplppaa ABplpapp ABplpapa ABplpaap ABplpaaa ABplappp ABplappa ABplapap ABplapaa ABplaapp ABplaapa ABplaaap ABplaaaa ABarppp ABarppa ABarpapp ABarpapa ABarpaap ABarpaaa ABarappp ABarappa ABarapap ABarapaa ABaraapp ABaraapa ABaraaap ABaraaaa ABalpppp ABalpppa ABalppap ABalppaa ABalpapp ABalpapa ABalpaap ABalpaaa ABalappp ABalappa ABalapap ABalapaa ABalaap ABalaaa
Number of embryos:  1
Number of images:  1
Pattern:  Z3 Z2 MSppp MSppa MSpap MSpaa MSapp MSapa MSaap MSaaa Epr Epl Ear Eal Dp Da Cppp Cppa Cpap Cpaa Capp Capa Caap Caaa ABprpppp ABprpppa ABprppap ABprppaa ABprpapp ABprpapa ABprpaap ABprpaaa ABprappp ABprappa ABprapap ABprapaa ABpraapp ABpraapa ABpraaap ABpraaaa ABplpppp ABplpppa ABplppap ABplppaa ABplpapp ABplpapa ABplpaap ABplpaaa ABplappp ABplappa ABplapap ABplapaa ABplaapp ABplaapa ABplaaap ABplaaaa ABarpppp ABarpppa ABarppap ABarppaa ABarpapp ABarpapa ABarpaap ABarpaaa ABarappp ABarappa ABarapap ABarapaa ABaraapp ABaraapa ABaraaap ABaraaaa ABalpppp ABalpppa ABalppap ABalppaa ABalpapp ABalpapa ABalpaap ABalpaaa ABalapp ABalapa ABalaap ABalaaa
Number of embryos:  1
Number of images:  1
-----------------
-----------------
Age:  85
Number of patterns:  9
-----------------
Pattern:  P4 MSppp MSppa MSpap MSpaa MSapp MSapa MSaap MSaaa Epr Epl Ear Eal Dp Da Cppp Cppa Cpap Cpaa Cap Caap Caaa ABprpppp ABprpppa ABprppap ABprppaa ABprpapp ABprpapa ABprpaap ABprpaaa ABprappp ABprappa ABprapap ABprapaa ABpraapp ABpraapa ABpraaap ABpraaaa ABplpppp ABplpppa ABplppa ABplpapp ABplpapa ABplpaap ABplpaaa ABplappp ABplappa ABplapap ABplapaa ABplaapp ABplaapa ABplaaap ABplaaaa ABarpppp ABarpppa ABarppap ABarppaa ABarpapp ABarpapa ABarpaap ABarpaaa ABarappp ABarappa ABarapap ABarapaa ABaraapp ABaraapa ABaraaap ABaraaaa ABalpppp ABalpppa ABalppap ABalppaa ABalpapp ABalpapa ABalpaap ABalpaaa ABalappp ABalappa ABalapap ABalapaa ABalaapp ABalaapa ABalaaap ABalaaaa
Number of embryos:  1
Number of images:  1
Pattern:  P4 MSppp MSppa MSpap MSpaa MSapp MSapa MSaap MSaaa Epr Epl Ear Eal Dp Da Cppp Cppa Cpap Cpaa Capp Capa Caap Caaa ABprppp ABprppa ABprpapp ABprpapa ABprpaap ABprpaaa ABprappp ABprappa ABprapap ABprapaa ABpraapp ABpraapa ABpraaap ABpraaaa ABplpppp ABplpppa ABplppap ABplppaa ABplpapp ABplpapa ABplpaap ABplpaaa ABplappp ABplappa ABplapap ABplapaa ABplaapp ABplaapa ABplaaap ABplaaaa ABarpppp ABarpppa ABarppap ABarppaa ABarpapp ABarpapa ABarpaap ABarpaaa ABarappp ABarappa ABarapap ABarapaa ABaraapp ABaraapa ABaraaap ABaraaaa ABalpppp ABalpppa ABalppap ABalppaa ABalpapp ABalpapa ABalpaap ABalpaaa ABalappp ABalappa ABalapap ABalapaa ABalaapp ABalaapa ABalaaap ABalaaaa
Number of embryos:  1
Number of images:  1
Pattern:  P4 MSppp MSppa MSpap MSpaa MSapp MSapa MSaap MSaaa Epr Epl Ear Eal Dp Da Cppp Cppa Cpap Cpaa Capp Capa Caap Caaa ABprpppp ABprpppa ABprppa ABprpapp ABprpapa ABprpaap ABprpaaa ABprappp ABprappa ABprapap ABprapaa ABpraapp ABpraapa ABpraaap ABpraaaa ABplpppp ABplpppa ABplppa ABplpapp ABplpapa ABplpaap ABplpaaa ABplappp ABplappa ABplapap ABplapaa ABplaapp ABplaapa ABplaaap ABplaaaa ABarpppp ABarpppa ABarppap ABarppaa ABarpapp ABarpapa ABarpaap ABarpaaa ABarappp ABarappa ABarapap ABarapaa ABaraapp ABaraapa ABaraaap ABaraaaa ABalpppp ABalpppa ABalppap ABalppaa ABalpapp ABalpapa ABalpaap ABalpaaa ABalappp ABalappa ABalapap ABalapaa ABalaapp ABalaapa ABalaaap ABalaaaa
Number of embryos:  1
Number of images:  1
Pattern:  P4 MSppp MSppa MSpap MSpaa MSapp MSapa MSaap MSaaa Epr Epl Ear Eal Dp Da Cppp Cppa Cpap Cpaa Capp Capa Caap Caaa ABprpppp ABprpppa ABprppa ABprpapp ABprpapa ABprpaap ABprpaaa ABprappp ABprappa ABprapap ABprapaa ABpraapp ABpraapa ABpraaap ABpraaaa ABplpppp ABplpppa ABplppap ABplppaa ABplpapp ABplpapa ABplpaap ABplpaaa ABplappp ABplappa ABplapap ABplapaa ABplaapp ABplaapa ABplaaap ABplaaaa ABarpppp ABarpppa ABarppap ABarppaa ABarpapp ABarpapa ABarpaap ABarpaaa ABarappp ABarappa ABarapap ABarapaa ABaraapp ABaraapa ABaraaap ABaraaaa ABalpppp ABalpppa ABalppap ABalppaa ABalpapp ABalpapa ABalpaap ABalpaaa ABalappp ABalappa ABalapap ABalapaa ABalaap ABalaaap ABalaaaa
Number of embryos:  1
Number of images:  1
Pattern:  P4 MSppp MSppa MSpap MSpaa MSapp MSapa MSaap MSaaa Epr Epl Ear Eal Dp Da Cppp Cppa Cpap Cpaa Capp Capa Caap Caaa ABprpppp ABprpppa ABprppap ABprppaa ABprpapp ABprpapa ABprpaap ABprpaaa ABprappp ABprappa ABprapap ABprapaa ABpraapp ABpraapa ABpraaap ABpraaaa ABplppp ABplppa ABplpapp ABplpapa ABplpaap ABplpaaa ABplappp ABplappa ABplapap ABplapaa ABplaapp ABplaapa ABplaaap ABplaaaa ABarpppp ABarpppa ABarppap ABarppaa ABarpapp ABarpapa ABarpaap ABarpaaa ABarappp ABarappa ABarapap ABarapaa ABaraapp ABaraapa ABaraaap ABaraaaa ABalpppp ABalpppa ABalppap ABalppaa ABalpapp ABalpapa ABalpaap ABalpaaa ABalappp ABalappa ABalapap ABalapaa ABalaapp ABalaapa ABalaaap ABalaaaa
Number of embryos:  1
Number of images:  1
Pattern:  P4 MSppp MSppa MSpap MSpaa MSapp MSapa MSaap MSaaa Epr Epl Ear Eal Dp Da Cppp Cppa Cpap Cpaa Capp Capa Caap Caaa ABprpppp ABprpppa ABprppap ABprppaa ABprpapp ABprpapa ABprpaap ABprpaaa ABprappp ABprappa ABprapap ABprapaa ABpraapp ABpraapa ABpraaap ABpraaaa ABplpppp ABplpppa ABplppa ABplpapp ABplpapa ABplpaap ABplpaaa ABplappp ABplappa ABplapap ABplapaa ABplaapp ABplaapa ABplaaap ABplaaaa ABarpppp ABarpppa ABarppap ABarppaa ABarpapp ABarpapa ABarpaap ABarpaaa ABarappp ABarappa ABarapap ABarapaa ABaraapp ABaraapa ABaraaap ABaraaaa ABalpppp ABalpppa ABalppa ABalpapp ABalpapa ABalpaap ABalpaaa ABalappp ABalappa ABalapap ABalapaa ABalaapp ABalaapa ABalaaap ABalaaaa
Number of embryos:  1
Number of images:  1
Pattern:  P4 MSppp MSppa MSpap MSpaa MSapp MSapa MSaap MSaaa Epr Epl Ear Eal Dp Da Cppp Cppa Cpap Cpaa Capp Capa Caap Caaa ABprpppp ABprpppa ABprppap ABprppaa ABprpapp ABprpapa ABprpaap ABprpaaa ABprappp ABprappa ABprapap ABprapaa ABpraapp ABpraapa ABpraaap ABpraaaa ABplpppp ABplpppa ABplppa ABplpapp ABplpapa ABplpaap ABplpaaa ABplappp ABplappa ABplapap ABplapaa ABplaapp ABplaapa ABplaaap ABplaaaa ABarpppp ABarpppa ABarppap ABarppaa ABarpapp ABarpapa ABarpaap ABarpaaa ABarappp ABarappa ABarapap ABarapaa ABaraapp ABaraapa ABaraaap ABaraaaa ABalpppp ABalpppa ABalppap ABalppaa ABalpapp ABalpapa ABalpaap ABalpaaa ABalappp ABalappa ABalapap ABalapaa ABalaap ABalaaap ABalaaaa
Number of embryos:  1
Number of images:  1
Pattern:  P4 MSppp MSppa MSpap MSpaa MSapp MSapa MSaap MSaaa Epr Epl Ear Eal Dp Da Cppp Cppa Cpap Cpaa Capp Capa Caap Caaa ABprpppp ABprpppa ABprppap ABprppaa ABprpapp ABprpapa ABprpaap ABprpaaa ABprappp ABprappa ABprapap ABprapaa ABpraapp ABpraapa ABpraaap ABpraaaa ABplpppp ABplpppa ABplppap ABplppaa ABplpapp ABplpapa ABplpaap ABplpaaa ABplappp ABplappa ABplapap ABplapaa ABplaapp ABplaapa ABplaaap ABplaaaa ABarpppp ABarpppa ABarppap ABarppaa ABarpapp ABarpapa ABarpaap ABarpaaa ABarappp ABarappa ABarapap ABarapaa ABaraapp ABaraapa ABaraaap ABaraaaa ABalpppp ABalpppa ABalppap ABalppaa ABalpapp ABalpapa ABalpaap ABalpaaa ABalappp ABalappa ABalapap ABalapaa ABalaap ABalaaa
Number of embryos:  1
Number of images:  1
Pattern:  Z3 Z2 MSppp MSppa MSpap MSpaa MSapp MSapa MSaap MSaaa Epr Epl Ear Eal Dp Da Cppp Cppa Cpap Cpaa Capp Capa Caap Caaa ABprpppp ABprpppa ABprppa ABprpapp ABprpapa ABprpaap ABprpaaa ABprappp ABprappa ABprapap ABprapaa ABpraapp ABpraapa ABpraaap ABpraaaa ABplpppp ABplpppa ABplppap ABplppaa ABplpapp ABplpapa ABplpaap ABplpaaa ABplappp ABplappa ABplapap ABplapaa ABplaapp ABplaapa ABplaaap ABplaaaa ABarpppp ABarpppa ABarppap ABarppaa ABarpapp ABarpapa ABarpaap ABarpaaa ABarappp ABarappa ABarapap ABarapaa ABaraapp ABaraapa ABaraaap ABaraaaa ABalpppp ABalpppa ABalppap ABalppaa ABalpapp ABalpapa ABalpaap ABalpaaa ABalappp ABalappa ABalapap ABalapaa ABalaap ABalaaa
Number of embryos:  1
Number of images:  1
-----------------
-----------------
Age:  86
Number of patterns:  6
-----------------
Pattern:  P4 MSppp MSppa MSpap MSpaa MSapp MSapa MSaap MSaaa Epr Epl Ear Eal Dp Da Cppp Cppa Cpap Cpaa Cap Caap Caaa ABprpppp ABprpppa ABprppap ABprppaa ABprpapp ABprpapa ABprpaap ABprpaaa ABprappp ABprappa ABprapap ABprapaa ABpraapp ABpraapa ABpraaap ABpraaaa ABplpppp ABplpppa ABplppap ABplppaa ABplpapp ABplpapa ABplpaap ABplpaaa ABplappp ABplappa ABplapap ABplapaa ABplaapp ABplaapa ABplaaap ABplaaaa ABarpppp ABarpppa ABarppap ABarppaa ABarpapp ABarpapa ABarpaap ABarpaaa ABarappp ABarappa ABarapap ABarapaa ABaraapp ABaraapa ABaraaap ABaraaaa ABalpppp ABalpppa ABalppap ABalppaa ABalpapp ABalpapa ABalpaap ABalpaaa ABalappp ABalappa ABalapap ABalapaa ABalaapp ABalaapa ABalaaap ABalaaaa
Number of embryos:  2
Number of images:  2
Pattern:  P4 MSppp MSppa MSpap MSpaa MSapp MSapa MSaap MSaaa Epr Epl Ear Eal Dp Da Cppp Cppa Cpap Cpaa Capp Capa Caap Caaa ABprpppp ABprpppa ABprppa ABprpapp ABprpapa ABprpaap ABprpaaa ABprappp ABprappa ABprapap ABprapaa ABpraapp ABpraapa ABpraaap ABpraaaa ABplpppp ABplpppa ABplppap ABplppaa ABplpapp ABplpapa ABplpaap ABplpaaa ABplappp ABplappa ABplapap ABplapaa ABplaapp ABplaapa ABplaaap ABplaaaa ABarpppp ABarpppa ABarppap ABarppaa ABarpapp ABarpapa ABarpaap ABarpaaa ABarappp ABarappa ABarapap ABarapaa ABaraapp ABaraapa ABaraaap ABaraaaa ABalpppp ABalpppa ABalppap ABalppaa ABalpapp ABalpapa ABalpaap ABalpaaa ABalappp ABalappa ABalapap ABalapaa ABalaapp ABalaapa ABalaaap ABalaaaa
Number of embryos:  8
Number of images:  8
Pattern:  P4 MSppp MSppa MSpap MSpaa MSapp MSapa MSaap MSaaa Epr Epl Ear Eal Dp Da Cppp Cppa Cpap Cpaa Capp Capa Caap Caaa ABprpppp ABprpppa ABprppap ABprppaa ABprpapp ABprpapa ABprpaap ABprpaaa ABprappp ABprappa ABprapap ABprapaa ABpraapp ABpraapa ABpraaap ABpraaaa ABplpppp ABplpppa ABplppa ABplpapp ABplpapa ABplpaap ABplpaaa ABplappp ABplappa ABplapap ABplapaa ABplaapp ABplaapa ABplaaap ABplaaaa ABarpppp ABarpppa ABarppap ABarppaa ABarpapp ABarpapa ABarpaap ABarpaaa ABarappp ABarappa ABarapap ABarapaa ABaraapp ABaraapa ABaraaap ABaraaaa ABalpppp ABalpppa ABalppap ABalppaa ABalpapp ABalpapa ABalpaap ABalpaaa ABalappp ABalappa ABalapap ABalapaa ABalaapp ABalaapa ABalaaap ABalaaaa
Number of embryos:  3
Number of images:  3
Pattern:  P4 MSppp MSppa MSpap MSpaa MSapp MSapa MSaap MSaaa Epr Epl Ear Eal Dp Da Cppp Cppa Cpap Cpaa Capp Capa Caap Caaa ABprpppp ABprpppa ABprppap ABprppaa ABprpapp ABprpapa ABprpaap ABprpaaa ABprappp ABprappa ABprapap ABprapaa ABpraapp ABpraapa ABpraaap ABpraaaa ABplpppp ABplpppa ABplppap ABplppaa ABplpapp ABplpapa ABplpaap ABplpaaa ABplappp ABplappa ABplapap ABplapaa ABplaapp ABplaapa ABplaaap ABplaaaa ABarpppp ABarpppa ABarppap ABarppaa ABarpapp ABarpapa ABarpaap ABarpaaa ABarappp ABarappa ABarapap ABarapaa ABaraapp ABaraapa ABaraaap ABaraaaa ABalpppp ABalpppa ABalppap ABalppaa ABalpapp ABalpapa ABalpaap ABalpaaa ABalappp ABalappa ABalapap ABalapaa ABalaap ABalaaap ABalaaaa
Number of embryos:  8
Number of images:  8
Pattern:  P4 MSppp MSppa MSpap MSpaa MSapp MSapa MSaapp MSaapa MSaaa Epr Epl Ear Eal Dp Da Cppp Cppa Cpap Cpaa Capp Capa Caap Caaa ABprpppp ABprpppa ABprppap ABprppaa ABprpapp ABprpapa ABprpaap ABprpaaa ABprappp ABprappa ABprapap ABprapaa ABpraapp ABpraapa ABpraaap ABpraaaa ABplpppp ABplpppa ABplppa ABplpapp ABplpapa ABplpaap ABplpaaa ABplappp ABplappa ABplapap ABplapaa ABplaapp ABplaapa ABplaaap ABplaaaa ABarpppp ABarpppa ABarppap ABarppaa ABarpapp ABarpapa ABarpaap ABarpaaa ABarappp ABarappa ABarapap ABarapaa ABaraapp ABaraapa ABaraaap ABaraaaa ABalpppp ABalpppa ABalppap ABalppaa ABalpapp ABalpapa ABalpaap ABalpaaa ABalappp ABalappa ABalapap ABalapaa ABalaap ABalaaap ABalaaaa
Number of embryos:  1
Number of images:  1
Pattern:  Z3 Z2 MSppp MSppa MSpap MSpaa MSapp MSapa MSaap MSaaa Epr Epl Ear Eal Dp Da Cppp Cppa Cpap Cpaa Capp Capa Caap Caaa ABprpppp ABprpppa ABprppa ABprpapp ABprpapa ABprpaap ABprpaaa ABprappp ABprappa ABprapap ABprapaa ABpraapp ABpraapa ABpraaap ABpraaaa ABplpppp ABplpppa ABplppap ABplppaa ABplpapp ABplpapa ABplpaap ABplpaaa ABplappp ABplappa ABplapa ABplaapp ABplaapa ABplaaap ABplaaaa ABarpppp ABarpppa ABarppap ABarppaa ABarpapp ABarpapa ABarpaap ABarpaaa ABarappp ABarappa ABarapap ABarapaa ABaraapp ABaraapa ABaraaap ABaraaaa ABalpppp ABalpppa ABalppap ABalppaa ABalpapp ABalpapa ABalpaap ABalpaaa ABalappp ABalappa ABalapap ABalapaa ABalaapp ABalaapa ABalaaap ABalaaaa
Number of embryos:  1
Number of images:  1
-----------------
-----------------
Age:  87
Number of patterns:  5
-----------------
Pattern:  P4 MSppp MSppa MSpap MSpaa MSapp MSapa MSaap MSaaa Epr Epl Ear Eal Dp Da Cppp Cppa Cpap Cpaa Capp Capa Caap Caaa ABprpppp ABprpppa ABprppap ABprppaa ABprpapp ABprpapa ABprpaap ABprpaaa ABprappp ABprappa ABprapap ABprapaa ABpraapp ABpraapa ABpraaap ABpraaaa ABplpppp ABplpppa ABplppap ABplppaa ABplpapp ABplpapa ABplpaap ABplpaaa ABplappp ABplappa ABplapap ABplapaa ABplaapp ABplaapa ABplaaap ABplaaaa ABarpppp ABarpppa ABarppap ABarppaa ABarpapp ABarpapa ABarpaap ABarpaaa ABarappp ABarappa ABarapap ABarapaa ABaraapp ABaraapa ABaraaap ABaraaaa ABalpppp ABalpppa ABalppap ABalppaa ABalpapp ABalpapa ABalpaap ABalpaaa ABalappp ABalappa ABalapap ABalapaa ABalaapp ABalaapa ABalaaap ABalaaaa
Number of embryos:  40
Number of images:  198
Pattern:  Z3 Z2 MSppp MSppa MSpap MSpaa MSapp MSapa MSaap MSaaa Epr Epl Ear Eal Dp Da Cppp Cppa Cpap Cpaa Capp Capa Caap Caaa ABprpppp ABprpppa ABprppa ABprpapp ABprpapa ABprpaap ABprpaaa ABprappp ABprappa ABprapap ABprapaa ABpraapp ABpraapa ABpraaap ABpraaaa ABplpppp ABplpppa ABplppap ABplppaa ABplpapp ABplpapa ABplpaap ABplpaaa ABplappp ABplappa ABplapap ABplapaa ABplaapp ABplaapa ABplaaap ABplaaaa ABarpppp ABarpppa ABarppap ABarppaa ABarpapp ABarpapa ABarpaap ABarpaaa ABarappp ABarappa ABarapap ABarapaa ABaraapp ABaraapa ABaraaap ABaraaaa ABalpppp ABalpppa ABalppap ABalppaa ABalpapp ABalpapa ABalpaap ABalpaaa ABalappp ABalappa ABalapap ABalapaa ABalaapp ABalaapa ABalaaap ABalaaaa
Number of embryos:  1
Number of images:  1
Pattern:  Z3 Z2 MSppp MSppa MSpap MSpaa MSapp MSapa MSaap MSaaa Epr Epl Ear Eal Dp Da Cppp Cppa Cpap Cpaa Capp Capa Caap Caaa ABprpppp ABprpppa ABprppap ABprppaa ABprpapp ABprpapa ABprpaap ABprpaaa ABprappp ABprappa ABprapap ABprapaa ABpraapp ABpraapa ABpraaap ABpraaaa ABplpppp ABplpppa ABplppap ABplppaa ABplpapp ABplpapa ABplpaap ABplpaaa ABplappp ABplappa ABplapa ABplaapp ABplaapa ABplaaap ABplaaaa ABarpppp ABarpppa ABarppap ABarppaa ABarpapp ABarpapa ABarpaap ABarpaaa ABarappp ABarappa ABarapap ABarapaa ABaraapp ABaraapa ABaraaap ABaraaaa ABalpppp ABalpppa ABalppap ABalppaa ABalpapp ABalpapa ABalpaap ABalpaaa ABalappp ABalappa ABalapap ABalapaa ABalaapp ABalaapa ABalaaap ABalaaaa
Number of embryos:  1
Number of images:  1
Pattern:  Z3 Z2 MSppp MSppa MSpap MSpaa MSapp MSapa MSaap MSaaa Epr Epl Ear Eal Dp Da Cppp Cppa Cpap Cpaa Capp Capa Caap Caaa ABprpppp ABprpppa ABprppap ABprppaa ABprpapp ABprpapa ABprpaap ABprpaaa ABprappp ABprappa ABprapap ABprapaa ABpraapp ABpraapa ABpraaap ABpraaaa ABplpppp ABplpppa ABplppap ABplppaa ABplpapp ABplpapa ABplpaap ABplpaaa ABplappp ABplappa ABplapap ABplapaa ABplaapp ABplaapa ABplaaap ABplaaaa ABarpppp ABarpppa ABarppa ABarpapp ABarpapa ABarpaap ABarpaaa ABarappp ABarappa ABarapap ABarapaa ABaraapp ABaraapa ABaraaap ABaraaaa ABalpppp ABalpppa ABalppap ABalppaa ABalpapp ABalpapa ABalpaap ABalpaaa ABalappp ABalappa ABalapap ABalapaa ABalaapp ABalaapa ABalaaap ABalaaaa
Number of embryos:  1
Number of images:  1
Pattern:  Z3 Z2 MSppp MSppa MSpap MSpaa MSapp MSapa MSaap MSaaa Epr Epl Ear Eal Dp Da Cppp Cppa Cpap Cpaa Capp Capa Caap Caaa ABprpppp ABprpppa ABprppap ABprppaa ABprpapp ABprpapa ABprpaap ABprpaaa ABprappp ABprappa ABprapap ABprapaa ABpraapp ABpraapa ABpraaap ABpraaaa ABplpppp ABplpppa ABplppap ABplppaa ABplpapp ABplpapa ABplpaap ABplpaaa ABplappp ABplappa ABplapap ABplapaa ABplaapp ABplaapa ABplaaap ABplaaaa ABarpppp ABarpppa ABarppap ABarppaa ABarpapp ABarpapa ABarpaap ABarpaaa ABarappp ABarappa ABarapap ABarapaa ABaraapp ABaraapa ABaraaap ABaraaaa ABalpppp ABalpppa ABalppap ABalppaa ABalpapp ABalpapa ABalpaap ABalpaaa ABalappp ABalappa ABalapap ABalapaa ABalaap ABalaaap ABalaaaa
Number of embryos:  1
Number of images:  1
-----------------
-----------------
Age:  88
Number of patterns:  4
-----------------
Pattern:  P4 MSppp MSppa MSpap MSpaa MSapp MSapa MSaap MSaaap MSaaaa Epr Epl Ear Eal Dp Da Cppp Cppa Cpap Cpaa Capp Capa Caap Caaa ABprpppp ABprpppa ABprppap ABprppaa ABprpapp ABprpapa ABprpaap ABprpaaa ABprappp ABprappa ABprapap ABprapaa ABpraapp ABpraapa ABpraaap ABpraaaa ABplpppp ABplpppa ABplppap ABplppaa ABplpapp ABplpapa ABplpaap ABplpaaa ABplappp ABplappa ABplapap ABplapaa ABplaapp ABplaapa ABplaaap ABplaaaa ABarpppp ABarpppa ABarppap ABarppaa ABarpapp ABarpapa ABarpaap ABarpaaa ABarappp ABarappa ABarapap ABarapaa ABaraapp ABaraapa ABaraaap ABaraaaa ABalpppp ABalpppa ABalppap ABalppaa ABalpapp ABalpapa ABalpaap ABalpaaa ABalappp ABalappa ABalapap ABalapaa ABalaapp ABalaapa ABalaaap ABalaaaa
Number of embryos:  8
Number of images:  10
Pattern:  P4 MSppp MSppa MSpap MSpaa MSapp MSapa MSaapp MSaapa MSaaa Epr Epl Ear Eal Dp Da Cppp Cppa Cpap Cpaa Capp Capa Caap Caaa ABprpppp ABprpppa ABprppap ABprppaa ABprpapp ABprpapa ABprpaap ABprpaaa ABprappp ABprappa ABprapap ABprapaa ABpraapp ABpraapa ABpraaap ABpraaaa ABplpppp ABplpppa ABplppap ABplppaa ABplpapp ABplpapa ABplpaap ABplpaaa ABplappp ABplappa ABplapap ABplapaa ABplaapp ABplaapa ABplaaap ABplaaaa ABarpppp ABarpppa ABarppap ABarppaa ABarpapp ABarpapa ABarpaap ABarpaaa ABarappp ABarappa ABarapap ABarapaa ABaraapp ABaraapa ABaraaap ABaraaaa ABalpppp ABalpppa ABalppap ABalppaa ABalpapp ABalpapa ABalpaap ABalpaaa ABalappp ABalappa ABalapap ABalapaa ABalaapp ABalaapa ABalaaap ABalaaaa
Number of embryos:  2
Number of images:  2
Pattern:  P4 MSppp MSppa MSpapp MSpapa MSpaa MSapp MSapa MSaap MSaaa Epr Epl Ear Eal Dp Da Cppp Cppa Cpap Cpaa Capp Capa Caap Caaa ABprpppp ABprpppa ABprppap ABprppaa ABprpapp ABprpapa ABprpaap ABprpaaa ABprappp ABprappa ABprapap ABprapaa ABpraapp ABpraapa ABpraaap ABpraaaa ABplpppp ABplpppa ABplppap ABplppaa ABplpapp ABplpapa ABplpaap ABplpaaa ABplappp ABplappa ABplapap ABplapaa ABplaapp ABplaapa ABplaaap ABplaaaa ABarpppp ABarpppa ABarppap ABarppaa ABarpapp ABarpapa ABarpaap ABarpaaa ABarappp ABarappa ABarapap ABarapaa ABaraapp ABaraapa ABaraaap ABaraaaa ABalpppp ABalpppa ABalppap ABalppaa ABalpapp ABalpapa ABalpaap ABalpaaa ABalappp ABalappa ABalapap ABalapaa ABalaapp ABalaapa ABalaaap ABalaaaa
Number of embryos:  1
Number of images:  1
Pattern:  Z3 Z2 MSppp MSppa MSpap MSpaa MSapp MSapa MSaap MSaaa Epr Epl Ear Eal Dp Da Cppp Cppa Cpap Cpaa Capp Capa Caap Caaa ABprpppp ABprpppa ABprppap ABprppaa ABprpapp ABprpapa ABprpaap ABprpaaa ABprappp ABprappa ABprapap ABprapaa ABpraapp ABpraapa ABpraaap ABpraaaa ABplpppp ABplpppa ABplppap ABplppaa ABplpapp ABplpapa ABplpaap ABplpaaa ABplappp ABplappa ABplapap ABplapaa ABplaapp ABplaapa ABplaaap ABplaaaa ABarpppp ABarpppa ABarppap ABarppaa ABarpapp ABarpapa ABarpaap ABarpaaa ABarappp ABarappa ABarapap ABarapaa ABaraapp ABaraapa ABaraaap ABaraaaa ABalpppp ABalpppa ABalppap ABalppaa ABalpapp ABalpapa ABalpaap ABalpaaa ABalappp ABalappa ABalapap ABalapaa ABalaapp ABalaapa ABalaaap ABalaaaa
Number of embryos:  13
Number of images:  43
-----------------
-----------------
Age:  89
Number of patterns:  9
-----------------
Pattern:  P4 MSppp MSppa MSpap MSpaa MSapp MSapa MSaapp MSaapa MSaaap MSaaaa Epr Epl Ear Eal Dp Da Cppp Cppa Cpap Cpaa Capp Capa Caap Caaa ABprpppp ABprpppa ABprppap ABprppaa ABprpapp ABprpapa ABprpaap ABprpaaa ABprappp ABprappa ABprapap ABprapaa ABpraapp ABpraapa ABpraaap ABpraaaa ABplpppp ABplpppa ABplppap ABplppaa ABplpapp ABplpapa ABplpaap ABplpaaa ABplappp ABplappa ABplapap ABplapaa ABplaapp ABplaapa ABplaaap ABplaaaa ABarpppp ABarpppa ABarppap ABarppaa ABarpapp ABarpapa ABarpaap ABarpaaa ABarappp ABarappa ABarapap ABarapaa ABaraapp ABaraapa ABaraaap ABaraaaa ABalpppp ABalpppa ABalppap ABalppaa ABalpapp ABalpapa ABalpaap ABalpaaa ABalappp ABalappa ABalapap ABalapaa ABalaapp ABalaapa ABalaaap ABalaaaa
Number of embryos:  7
Number of images:  7
Pattern:  P4 MSppp MSppa MSpapp MSpapa MSpaa MSapp MSapa MSaap MSaaap MSaaaa Epr Epl Ear Eal Dp Da Cppp Cppa Cpap Cpaa Capp Capa Caap Caaa ABprpppp ABprpppa ABprppap ABprppaa ABprpapp ABprpapa ABprpaap ABprpaaa ABprappp ABprappa ABprapap ABprapaa ABpraapp ABpraapa ABpraaap ABpraaaa ABplpppp ABplpppa ABplppap ABplppaa ABplpapp ABplpapa ABplpaap ABplpaaa ABplappp ABplappa ABplapap ABplapaa ABplaapp ABplaapa ABplaaap ABplaaaa ABarpppp ABarpppa ABarppap ABarppaa ABarpapp ABarpapa ABarpaap ABarpaaa ABarappp ABarappa ABarapap ABarapaa ABaraapp ABaraapa ABaraaap ABaraaaa ABalpppp ABalpppa ABalppap ABalppaa ABalpapp ABalpapa ABalpaap ABalpaaa ABalappp ABalappa ABalapap ABalapaa ABalaapp ABalaapa ABalaaap ABalaaaa
Number of embryos:  1
Number of images:  1
Pattern:  P4 MSppp MSppa MSpapp MSpapa MSpaa MSapp MSapa MSaapp MSaapa MSaaa Epr Epl Ear Eal Dp Da Cppp Cppa Cpap Cpaa Capp Capa Caap Caaa ABprpppp ABprpppa ABprppap ABprppaa ABprpapp ABprpapa ABprpaap ABprpaaa ABprappp ABprappa ABprapap ABprapaa ABpraapp ABpraapa ABpraaap ABpraaaa ABplpppp ABplpppa ABplppap ABplppaa ABplpapp ABplpapa ABplpaap ABplpaaa ABplappp ABplappa ABplapap ABplapaa ABplaapp ABplaapa ABplaaap ABplaaaa ABarpppp ABarpppa ABarppap ABarppaa ABarpapp ABarpapa ABarpaap ABarpaaa ABarappp ABarappa ABarapap ABarapaa ABaraapp ABaraapa ABaraaap ABaraaaa ABalpppp ABalpppa ABalppap ABalppaa ABalpapp ABalpapa ABalpaap ABalpaaa ABalappp ABalappa ABalapap ABalapaa ABalaapp ABalaapa ABalaaap ABalaaaa
Number of embryos:  1
Number of images:  1
Pattern:  P4 MSppp MSppa MSpapp MSpapa MSpaap MSpaaa MSapp MSapa MSaap MSaaa Epr Epl Ear Eal Dp Da Cppp Cppa Cpap Cpaa Capp Capa Caap Caaa ABprpppp ABprpppa ABprppap ABprppaa ABprpapp ABprpapa ABprpaap ABprpaaa ABprappp ABprappa ABprapap ABprapaa ABpraapp ABpraapa ABpraaap ABpraaaa ABplpppp ABplpppa ABplppap ABplppaa ABplpapp ABplpapa ABplpaap ABplpaaa ABplappp ABplappa ABplapap ABplapaa ABplaapp ABplaapa ABplaaap ABplaaaa ABarpppp ABarpppa ABarppap ABarppaa ABarpapp ABarpapa ABarpaap ABarpaaa ABarappp ABarappa ABarapap ABarapaa ABaraapp ABaraapa ABaraaap ABaraaaa ABalpppp ABalpppa ABalppap ABalppaa ABalpapp ABalpapa ABalpaap ABalpaaa ABalappp ABalappa ABalapap ABalapaa ABalaapp ABalaapa ABalaaap ABalaaaa
Number of embryos:  1
Number of images:  1
Pattern:  Z3 Z2 MSppp MSppa MSpap MSpaa MSapp MSapa MSaap MSaaap MSaaaa Epr Epl Ear Eal Dp Da Cppp Cppa Cpap Cpaa Capp Capa Caap Caaa ABprpppp ABprpppa ABprppap ABprppaa ABprpapp ABprpapa ABprpaap ABprpaaa ABprappp ABprappa ABprapap ABprapaa ABpraapp ABpraapa ABpraaap ABpraaaa ABplpppp ABplpppa ABplppap ABplppaa ABplpapp ABplpapa ABplpaap ABplpaaa ABplappp ABplappa ABplapap ABplapaa ABplaapp ABplaapa ABplaaap ABplaaaa ABarpppp ABarpppa ABarppap ABarppaa ABarpapp ABarpapa ABarpaap ABarpaaa ABarappp ABarappa ABarapap ABarapaa ABaraapp ABaraapa ABaraaap ABaraaaa ABalpppp ABalpppa ABalppap ABalppaa ABalpapp ABalpapa ABalpaap ABalpaaa ABalappp ABalappa ABalapap ABalapaa ABalaapp ABalaapa ABalaaap ABalaaaa
Number of embryos:  3
Number of images:  4
Pattern:  Z3 Z2 MSppp MSppa MSpap MSpaa MSapp MSapa MSaapp MSaapa MSaaa Epr Epl Ear Eal Dp Da Cppp Cppa Cpap Cpaa Capp Capa Caap Caaa ABprpppp ABprpppa ABprppap ABprppaa ABprpapp ABprpapa ABprpaap ABprpaaa ABprappp ABprappa ABprapap ABprapaa ABpraapp ABpraapa ABpraaap ABpraaaa ABplpppp ABplpppa ABplppap ABplppaa ABplpapp ABplpapa ABplpaap ABplpaaa ABplappp ABplappa ABplapap ABplapaa ABplaapp ABplaapa ABplaaap ABplaaaa ABarpppp ABarpppa ABarppap ABarppaa ABarpapp ABarpapa ABarpaap ABarpaaa ABarappp ABarappa ABarapap ABarapaa ABaraapp ABaraapa ABaraaap ABaraaaa ABalpppp ABalpppa ABalppap ABalppaa ABalpapp ABalpapa ABalpaap ABalpaaa ABalappp ABalappa ABalapap ABalapaa ABalaapp ABalaapa ABalaaap ABalaaaa
Number of embryos:  1
Number of images:  1
Pattern:  Z3 Z2 MSppp MSppa MSpap MSpaa MSapp MSapa MSaapp MSaapa MSaaap MSaaaa Epr Epl Ear Eal Dp Da Cppp Cppa Cpap Cpaa Capp Capa Caap Caaa ABprpppp ABprpppa ABprppa ABprpapp ABprpapa ABprpaap ABprpaaa ABprappp ABprappa ABprapap ABprapaa ABpraapp ABpraapa ABpraaap ABpraaaa ABplpppp ABplpppa ABplppap ABplppaa ABplpapp ABplpapa ABplpaap ABplpaaa ABplappp ABplappa ABplapap ABplapaa ABplaapp ABplaapa ABplaaap ABplaaaa ABarpppp ABarpppa ABarppap ABarppaa ABarpapp ABarpapa ABarpaap ABarpaaa ABarappp ABarappa ABarapap ABarapaa ABaraapp ABaraapa ABaraaap ABaraaaa ABalpppp ABalpppa ABalppap ABalppaa ABalpapp ABalpapa ABalpaap ABalpaaa ABalappp ABalappa ABalapap ABalapaa ABalaapp ABalaapa ABalaaap ABalaaaa
Number of embryos:  1
Number of images:  1
Pattern:  Z3 Z2 MSppp MSppa MSpap MSpaap MSpaaa MSapp MSapa MSaap MSaaa Epr Epl Ear Eal Dp Da Cppp Cppa Cpap Cpaa Capp Capa Caap Caaa ABprpppp ABprpppa ABprppap ABprppaa ABprpapp ABprpapa ABprpaap ABprpaaa ABprappp ABprappa ABprapap ABprapaa ABpraapp ABpraapa ABpraaap ABpraaaa ABplpppp ABplpppa ABplppap ABplppaa ABplpapp ABplpapa ABplpaap ABplpaaa ABplappp ABplappa ABplapap ABplapaa ABplaapp ABplaapa ABplaaap ABplaaaa ABarpppp ABarpppa ABarppap ABarppaa ABarpapp ABarpapa ABarpaap ABarpaaa ABarappp ABarappa ABarapap ABarapaa ABaraapp ABaraapa ABaraaap ABaraaaa ABalpppp ABalpppa ABalppap ABalppaa ABalpapp ABalpapa ABalpaap ABalpaaa ABalappp ABalappa ABalapap ABalapaa ABalaapp ABalaapa ABalaaap ABalaaaa
Number of embryos:  1
Number of images:  1
Pattern:  Z3 Z2 MSppp MSppa MSpapp MSpapa MSpaa MSapp MSapa MSaap MSaaa Epr Epl Ear Eal Dp Da Cppp Cppa Cpap Cpaa Capp Capa Caap Caaa ABprpppp ABprpppa ABprppap ABprppaa ABprpapp ABprpapa ABprpaap ABprpaaa ABprappp ABprappa ABprapap ABprapaa ABpraapp ABpraapa ABpraaap ABpraaaa ABplpppp ABplpppa ABplppap ABplppaa ABplpapp ABplpapa ABplpaap ABplpaaa ABplappp ABplappa ABplapap ABplapaa ABplaapp ABplaapa ABplaaap ABplaaaa ABarpppp ABarpppa ABarppap ABarppaa ABarpapp ABarpapa ABarpaap ABarpaaa ABarappp ABarappa ABarapap ABarapaa ABaraapp ABaraapa ABaraaap ABaraaaa ABalpppp ABalpppa ABalppap ABalppaa ABalpapp ABalpapa ABalpaap ABalpaaa ABalappp ABalappa ABalapap ABalapaa ABalaapp ABalaapa ABalaaap ABalaaaa
Number of embryos:  2
Number of images:  2
-----------------
-----------------
Age:  90
Number of patterns:  6
-----------------
Pattern:  P4 MSppp MSppa MSpap MSpaap MSpaaa MSapp MSapa MSaapp MSaapa MSaaap MSaaaa Epr Epl Ear Eal Dp Da Cppp Cppa Cpap Cpaa Capp Capa Caap Caaa ABprpppp ABprpppa ABprppap ABprppaa ABprpapp ABprpapa ABprpaap ABprpaaa ABprappp ABprappa ABprapap ABprapaa ABpraapp ABpraapa ABpraaap ABpraaaa ABplpppp ABplpppa ABplppap ABplppaa ABplpapp ABplpapa ABplpaap ABplpaaa ABplappp ABplappa ABplapap ABplapaa ABplaapp ABplaapa ABplaaap ABplaaaa ABarpppp ABarpppa ABarppap ABarppaa ABarpapp ABarpapa ABarpaap ABarpaaa ABarappp ABarappa ABarapap ABarapaa ABaraapp ABaraapa ABaraaap ABaraaaa ABalpppp ABalpppa ABalppap ABalppaa ABalpapp ABalpapa ABalpaap ABalpaaa ABalappp ABalappa ABalapap ABalapaa ABalaapp ABalaapa ABalaaap ABalaaaa
Number of embryos:  2
Number of images:  2
Pattern:  P4 MSppp MSppa MSpapp MSpapa MSpaa MSapp MSapa MSaapp MSaapa MSaaap MSaaaa Epr Epl Ear Eal Dp Da Cppp Cppa Cpap Cpaa Capp Capa Caap Caaa ABprpppp ABprpppa ABprppap ABprppaa ABprpapp ABprpapa ABprpaap ABprpaaa ABprappp ABprappa ABprapap ABprapaa ABpraapp ABpraapa ABpraaap ABpraaaa ABplpppp ABplpppa ABplppap ABplppaa ABplpapp ABplpapa ABplpaap ABplpaaa ABplappp ABplappa ABplapap ABplapaa ABplaapp ABplaapa ABplaaap ABplaaaa ABarpppp ABarpppa ABarppap ABarppaa ABarpapp ABarpapa ABarpaap ABarpaaa ABarappp ABarappa ABarapap ABarapaa ABaraapp ABaraapa ABaraaap ABaraaaa ABalpppp ABalpppa ABalppap ABalppaa ABalpapp ABalpapa ABalpaap ABalpaaa ABalappp ABalappa ABalapap ABalapaa ABalaapp ABalaapa ABalaaap ABalaaaa
Number of embryos:  10
Number of images:  11
Pattern:  Z3 Z2 MSppp MSppa MSpap MSpaa MSapp MSapa MSaapp MSaapa MSaaap MSaaaa Epr Epl Ear Eal Dp Da Cppp Cppa Cpap Cpaa Capp Capa Caap Caaa ABprpppp ABprpppa ABprppap ABprppaa ABprpapp ABprpapa ABprpaap ABprpaaa ABprappp ABprappa ABprapap ABprapaa ABpraapp ABpraapa ABpraaap ABpraaaa ABplpppp ABplpppa ABplppap ABplppaa ABplpapp ABplpapa ABplpaap ABplpaaa ABplappp ABplappa ABplapap ABplapaa ABplaapp ABplaapa ABplaaap ABplaaaa ABarpppp ABarpppa ABarppap ABarppaa ABarpapp ABarpapa ABarpaap ABarpaaa ABarappp ABarappa ABarapap ABarapaa ABaraapp ABaraapa ABaraaap ABaraaaa ABalpppp ABalpppa ABalppap ABalppaa ABalpapp ABalpapa ABalpaap ABalpaaa ABalappp ABalappa ABalapap ABalapaa ABalaapp ABalaapa ABalaaap ABalaaaa
Number of embryos:  7
Number of images:  9
Pattern:  Z3 Z2 MSppp MSppa MSpapp MSpapa MSpaa MSapp MSapa MSaap MSaaap MSaaaa Epr Epl Ear Eal Dp Da Cppp Cppa Cpap Cpaa Capp Capa Caap Caaa ABprpppp ABprpppa ABprppap ABprppaa ABprpapp ABprpapa ABprpaap ABprpaaa ABprappp ABprappa ABprapap ABprapaa ABpraapp ABpraapa ABpraaap ABpraaaa ABplpppp ABplpppa ABplppap ABplppaa ABplpapp ABplpapa ABplpaap ABplpaaa ABplappp ABplappa ABplapap ABplapaa ABplaapp ABplaapa ABplaaap ABplaaaa ABarpppp ABarpppa ABarppap ABarppaa ABarpapp ABarpapa ABarpaap ABarpaaa ABarappp ABarappa ABarapap ABarapaa ABaraapp ABaraapa ABaraaap ABaraaaa ABalpppp ABalpppa ABalppap ABalppaa ABalpapp ABalpapa ABalpaap ABalpaaa ABalappp ABalappa ABalapap ABalapaa ABalaapp ABalaapa ABalaaap ABalaaaa
Number of embryos:  2
Number of images:  2
Pattern:  Z3 Z2 MSppp MSppa MSpapp MSpapa MSpaa MSapp MSapa MSaapp MSaapa MSaaa Epr Epl Ear Eal Dp Da Cppp Cppa Cpap Cpaa Capp Capa Caap Caaa ABprpppp ABprpppa ABprppap ABprppaa ABprpapp ABprpapa ABprpaap ABprpaaa ABprappp ABprappa ABprapap ABprapaa ABpraapp ABpraapa ABpraaap ABpraaaa ABplpppp ABplpppa ABplppap ABplppaa ABplpapp ABplpapa ABplpaap ABplpaaa ABplappp ABplappa ABplapap ABplapaa ABplaapp ABplaapa ABplaaap ABplaaaa ABarpppp ABarpppa ABarppap ABarppaa ABarpapp ABarpapa ABarpaap ABarpaaa ABarappp ABarappa ABarapap ABarapaa ABaraapp ABaraapa ABaraaap ABaraaaa ABalpppp ABalpppa ABalppap ABalppaa ABalpapp ABalpapa ABalpaap ABalpaaa ABalappp ABalappa ABalapap ABalapaa ABalaapp ABalaapa ABalaaap ABalaaaa
Number of embryos:  1
Number of images:  1
Pattern:  Z3 Z2 MSppp MSppa MSpapp MSpapa MSpaap MSpaaa MSapp MSapa MSaap MSaaa Epr Epl Ear Eal Dp Da Cppp Cppa Cpap Cpaa Capp Capa Caap Caaa ABprpppp ABprpppa ABprppap ABprppaa ABprpapp ABprpapa ABprpaap ABprpaaa ABprappp ABprappa ABprapap ABprapaa ABpraapp ABpraapa ABpraaap ABpraaaa ABplpppp ABplpppa ABplppap ABplppaa ABplpapp ABplpapa ABplpaap ABplpaaa ABplappp ABplappa ABplapap ABplapaa ABplaapp ABplaapa ABplaaap ABplaaaa ABarpppp ABarpppa ABarppap ABarppaa ABarpapp ABarpapa ABarpaap ABarpaaa ABarappp ABarappa ABarapap ABarapaa ABaraapp ABaraapa ABaraaap ABaraaaa ABalpppp ABalpppa ABalppap ABalppaa ABalpapp ABalpapa ABalpaap ABalpaaa ABalappp ABalappa ABalapap ABalapaa ABalaapp ABalaapa ABalaaap ABalaaaa
Number of embryos:  1
Number of images:  1
-----------------
-----------------
Age:  91
Number of patterns:  3
-----------------
Pattern:  P4 MSppp MSppa MSpapp MSpapa MSpaap MSpaaa MSapp MSapa MSaapp MSaapa MSaaap MSaaaa Epr Epl Ear Eal Dp Da Cppp Cppa Cpap Cpaa Capp Capa Caap Caaa ABprpppp ABprpppa ABprppap ABprppaa ABprpapp ABprpapa ABprpaap ABprpaaa ABprappp ABprappa ABprapap ABprapaa ABpraapp ABpraapa ABpraaap ABpraaaa ABplpppp ABplpppa ABplppap ABplppaa ABplpapp ABplpapa ABplpaap ABplpaaa ABplappp ABplappa ABplapap ABplapaa ABplaapp ABplaapa ABplaaap ABplaaaa ABarpppp ABarpppa ABarppap ABarppaa ABarpapp ABarpapa ABarpaap ABarpaaa ABarappp ABarappa ABarapap ABarapaa ABaraapp ABaraapa ABaraaap ABaraaaa ABalpppp ABalpppa ABalppap ABalppaa ABalpapp ABalpapa ABalpaap ABalpaaa ABalappp ABalappa ABalapap ABalapaa ABalaapp ABalaapa ABalaaap ABalaaaa
Number of embryos:  21
Number of images:  37
Pattern:  Z3 Z2 MSppp MSppa MSpap MSpaap MSpaaa MSapp MSapa MSaapp MSaapa MSaaap MSaaaa Epr Epl Ear Eal Dp Da Cppp Cppa Cpap Cpaa Capp Capa Caap Caaa ABprpppp ABprpppa ABprppap ABprppaa ABprpapp ABprpapa ABprpaap ABprpaaa ABprappp ABprappa ABprapap ABprapaa ABpraapp ABpraapa ABpraaap ABpraaaa ABplpppp ABplpppa ABplppap ABplppaa ABplpapp ABplpapa ABplpaap ABplpaaa ABplappp ABplappa ABplapap ABplapaa ABplaapp ABplaapa ABplaaap ABplaaaa ABarpppp ABarpppa ABarppap ABarppaa ABarpapp ABarpapa ABarpaap ABarpaaa ABarappp ABarappa ABarapap ABarapaa ABaraapp ABaraapa ABaraaap ABaraaaa ABalpppp ABalpppa ABalppap ABalppaa ABalpapp ABalpapa ABalpaap ABalpaaa ABalappp ABalappa ABalapap ABalapaa ABalaapp ABalaapa ABalaaap ABalaaaa
Number of embryos:  2
Number of images:  2
Pattern:  Z3 Z2 MSppp MSppa MSpapp MSpapa MSpaa MSapp MSapa MSaapp MSaapa MSaaap MSaaaa Epr Epl Ear Eal Dp Da Cppp Cppa Cpap Cpaa Capp Capa Caap Caaa ABprpppp ABprpppa ABprppap ABprppaa ABprpapp ABprpapa ABprpaap ABprpaaa ABprappp ABprappa ABprapap ABprapaa ABpraapp ABpraapa ABpraaap ABpraaaa ABplpppp ABplpppa ABplppap ABplppaa ABplpapp ABplpapa ABplpaap ABplpaaa ABplappp ABplappa ABplapap ABplapaa ABplaapp ABplaapa ABplaaap ABplaaaa ABarpppp ABarpppa ABarppap ABarppaa ABarpapp ABarpapa ABarpaap ABarpaaa ABarappp ABarappa ABarapap ABarapaa ABaraapp ABaraapa ABaraaap ABaraaaa ABalpppp ABalpppa ABalppap ABalppaa ABalpapp ABalpapa ABalpaap ABalpaaa ABalappp ABalappa ABalapap ABalapaa ABalaapp ABalaapa ABalaaap ABalaaaa
Number of embryos:  2
Number of images:  2
-----------------
-----------------
Age:  92
Number of patterns:  5
-----------------
Pattern:  P4 MSppp MSppa MSpapp MSpapa MSpaap MSpaaa MSapp MSapap MSapaa MSaapp MSaapa MSaaap MSaaaa Epr Epl Ear Eal Dp Da Cppp Cppa Cpap Cpaa Capp Capa Caap Caaa ABprpppp ABprpppa ABprppap ABprppaa ABprpapp ABprpapa ABprpaap ABprpaaa ABprappp ABprappa ABprapap ABprapaa ABpraapp ABpraapa ABpraaap ABpraaaa ABplpppp ABplpppa ABplppap ABplppaa ABplpapp ABplpapa ABplpaap ABplpaaa ABplappp ABplappa ABplapap ABplapaa ABplaapp ABplaapa ABplaaap ABplaaaa ABarpppp ABarpppa ABarppap ABarppaa ABarpapp ABarpapa ABarpaap ABarpaaa ABarappp ABarappa ABarapap ABarapaa ABaraapp ABaraapa ABaraaap ABaraaaa ABalpppp ABalpppa ABalppap ABalppaa ABalpapp ABalpapa ABalpaap ABalpaaa ABalappp ABalappa ABalapap ABalapaa ABalaapp ABalaapa ABalaaap ABalaaaa
Number of embryos:  1
Number of images:  1
Pattern:  P4 MSppp MSppa MSpapp MSpapa MSpaap MSpaaa MSappp MSappa MSapa MSaapp MSaapa MSaaap MSaaaa Epr Epl Ear Eal Dp Da Cppp Cppa Cpap Cpaa Capp Capa Caap Caaa ABprpppp ABprpppa ABprppap ABprppaa ABprpapp ABprpapa ABprpaap ABprpaaa ABprappp ABprappa ABprapap ABprapaa ABpraapp ABpraapa ABpraaap ABpraaaa ABplpppp ABplpppa ABplppap ABplppaa ABplpapp ABplpapa ABplpaap ABplpaaa ABplappp ABplappa ABplapap ABplapaa ABplaapp ABplaapa ABplaaap ABplaaaa ABarpppp ABarpppa ABarppap ABarppaa ABarpapp ABarpapa ABarpaap ABarpaaa ABarappp ABarappa ABarapap ABarapaa ABaraapp ABaraapa ABaraaap ABaraaaa ABalpppp ABalpppa ABalppap ABalppaa ABalpapp ABalpapa ABalpaap ABalpaaa ABalappp ABalappa ABalapap ABalapaa ABalaapp ABalaapa ABalaaap ABalaaaa
Number of embryos:  2
Number of images:  2
Pattern:  P4 MSppp MSppap MSppaa MSpapp MSpapa MSpaap MSpaaa MSapp MSapa MSaapp MSaapa MSaaap MSaaaa Epr Epl Ear Eal Dp Da Cppp Cppa Cpap Cpaa Capp Capa Caap Caaa ABprpppp ABprpppa ABprppap ABprppaa ABprpapp ABprpapa ABprpaap ABprpaaa ABprappp ABprappa ABprapap ABprapaa ABpraapp ABpraapa ABpraaap ABpraaaa ABplpppp ABplpppa ABplppap ABplppaa ABplpapp ABplpapa ABplpaap ABplpaaa ABplappp ABplappa ABplapap ABplapaa ABplaapp ABplaapa ABplaaap ABplaaaa ABarpppp ABarpppa ABarppap ABarppaa ABarpapp ABarpapa ABarpaap ABarpaaa ABarappp ABarappa ABarapap ABarapaa ABaraapp ABaraapa ABaraaap ABaraaaa ABalpppp ABalpppa ABalppap ABalppaa ABalpapp ABalpapa ABalpaap ABalpaaa ABalappp ABalappa ABalapap ABalapaa ABalaapp ABalaapa ABalaaap ABalaaaa
Number of embryos:  1
Number of images:  1
Pattern:  P4 MSpppp MSpppa MSppa MSpapp MSpapa MSpaap MSpaaa MSapp MSapa MSaapp MSaapa MSaaap MSaaaa Epr Epl Ear Eal Dp Da Cppp Cppa Cpap Cpaa Capp Capa Caap Caaa ABprpppp ABprpppa ABprppap ABprppaa ABprpapp ABprpapa ABprpaap ABprpaaa ABprappp ABprappa ABprapap ABprapaa ABpraapp ABpraapa ABpraaap ABpraaaa ABplpppp ABplpppa ABplppap ABplppaa ABplpapp ABplpapa ABplpaap ABplpaaa ABplappp ABplappa ABplapap ABplapaa ABplaapp ABplaapa ABplaaap ABplaaaa ABarpppp ABarpppa ABarppap ABarppaa ABarpapp ABarpapa ABarpaap ABarpaaa ABarappp ABarappa ABarapap ABarapaa ABaraapp ABaraapa ABaraaap ABaraaaa ABalpppp ABalpppa ABalppap ABalppaa ABalpapp ABalpapa ABalpaap ABalpaaa ABalappp ABalappa ABalapap ABalapaa ABalaapp ABalaapa ABalaaap ABalaaaa
Number of embryos:  3
Number of images:  3
Pattern:  Z3 Z2 MSppp MSppa MSpapp MSpapa MSpaap MSpaaa MSapp MSapa MSaapp MSaapa MSaaap MSaaaa Epr Epl Ear Eal Dp Da Cppp Cppa Cpap Cpaa Capp Capa Caap Caaa ABprpppp ABprpppa ABprppap ABprppaa ABprpapp ABprpapa ABprpaap ABprpaaa ABprappp ABprappa ABprapap ABprapaa ABpraapp ABpraapa ABpraaap ABpraaaa ABplpppp ABplpppa ABplppap ABplppaa ABplpapp ABplpapa ABplpaap ABplpaaa ABplappp ABplappa ABplapap ABplapaa ABplaapp ABplaapa ABplaaap ABplaaaa ABarpppp ABarpppa ABarppap ABarppaa ABarpapp ABarpapa ABarpaap ABarpaaa ABarappp ABarappa ABarapap ABarapaa ABaraapp ABaraapa ABaraaap ABaraaaa ABalpppp ABalpppa ABalppap ABalppaa ABalpapp ABalpapa ABalpaap ABalpaaa ABalappp ABalappa ABalapap ABalapaa ABalaapp ABalaapa ABalaaap ABalaaaa
Number of embryos:  29
Number of images:  62
-----------------
-----------------
Age:  93
Number of patterns:  7
-----------------
Pattern:  P4 MSppp MSppa MSpapp MSpapa MSpaap MSpaaa MSappp MSappa MSapap MSapaa MSaapp MSaapa MSaaap MSaaaa Epr Epl Ear Eal Dp Da Cppp Cppa Cpap Cpaa Capp Capa Caap Caaa ABprpppp ABprpppa ABprppap ABprppaa ABprpapp ABprpapa ABprpaap ABprpaaa ABprappp ABprappa ABprapap ABprapaa ABpraapp ABpraapa ABpraaap ABpraaaa ABplpppp ABplpppa ABplppap ABplppaa ABplpapp ABplpapa ABplpaap ABplpaaa ABplappp ABplappa ABplapap ABplapaa ABplaapp ABplaapa ABplaaap ABplaaaa ABarpppp ABarpppa ABarppap ABarppaa ABarpapp ABarpapa ABarpaap ABarpaaa ABarappp ABarappa ABarapap ABarapaa ABaraapp ABaraapa ABaraaap ABaraaaa ABalpppp ABalpppa ABalppap ABalppaa ABalpapp ABalpapa ABalpaap ABalpaaa ABalappp ABalappa ABalapap ABalapaa ABalaapp ABalaapa ABalaaap ABalaaaa
Number of embryos:  2
Number of images:  3
Pattern:  P4 MSppp MSppap MSppaa MSpapp MSpapa MSpaap MSpaaa MSapp MSapap MSapaa MSaapp MSaapa MSaaap MSaaaa Epr Epl Ear Eal Dp Da Cppp Cppa Cpap Cpaa Capp Capa Caap Caaa ABprpppp ABprpppa ABprppap ABprppaa ABprpapp ABprpapa ABprpaap ABprpaaa ABprappp ABprappa ABprapap ABprapaa ABpraapp ABpraapa ABpraaap ABpraaaa ABplpppp ABplpppa ABplppap ABplppaa ABplpapp ABplpapa ABplpaap ABplpaaa ABplappp ABplappa ABplapap ABplapaa ABplaapp ABplaapa ABplaaap ABplaaaa ABarpppp ABarpppa ABarppap ABarppaa ABarpapp ABarpapa ABarpaap ABarpaaa ABarappp ABarappa ABarapap ABarapaa ABaraapp ABaraapa ABaraaap ABaraaaa ABalpppp ABalpppa ABalppap ABalppaa ABalpapp ABalpapa ABalpaap ABalpaaa ABalappp ABalappa ABalapap ABalapaa ABalaapp ABalaapa ABalaaap ABalaaaa
Number of embryos:  2
Number of images:  2
Pattern:  P4 MSpppp MSpppa MSppap MSppaa MSpapp MSpapa MSpaap MSpaaa MSapp MSapa MSaapp MSaapa MSaaap MSaaaa Epr Epl Ear Eal Dp Da Cppp Cppa Cpap Cpaa Capp Capa Caap Caaa ABprpppp ABprpppa ABprppap ABprppaa ABprpapp ABprpapa ABprpaap ABprpaaa ABprappp ABprappa ABprapap ABprapaa ABpraapp ABpraapa ABpraaap ABpraaaa ABplpppp ABplpppa ABplppap ABplppaa ABplpapp ABplpapa ABplpaap ABplpaaa ABplappp ABplappa ABplapap ABplapaa ABplaapp ABplaapa ABplaaap ABplaaaa ABarpppp ABarpppa ABarppap ABarppaa ABarpapp ABarpapa ABarpaap ABarpaaa ABarappp ABarappa ABarapap ABarapaa ABaraapp ABaraapa ABaraaap ABaraaaa ABalpppp ABalpppa ABalppap ABalppaa ABalpapp ABalpapa ABalpaap ABalpaaa ABalappp ABalappa ABalapap ABalapaa ABalaapp ABalaapa ABalaaap ABalaaaa
Number of embryos:  2
Number of images:  2
Pattern:  Z3 Z2 MSppp MSppa MSpapp MSpapa MSpaap MSpaaa MSapp MSapap MSapaa MSaapp MSaapa MSaaap MSaaaa Epr Epl Ear Eal Dp Da Cppp Cppa Cpap Cpaa Capp Capa Caap Caaa ABprpppp ABprpppa ABprppap ABprppaa ABprpapp ABprpapa ABprpaap ABprpaaa ABprappp ABprappa ABprapap ABprapaa ABpraapp ABpraapa ABpraaap ABpraaaa ABplpppp ABplpppa ABplppap ABplppaa ABplpapp ABplpapa ABplpaap ABplpaaa ABplappp ABplappa ABplapap ABplapaa ABplaapp ABplaapa ABplaaap ABplaaaa ABarpppp ABarpppa ABarppap ABarppaa ABarpapp ABarpapa ABarpaap ABarpaaa ABarappp ABarappa ABarapap ABarapaa ABaraapp ABaraapa ABaraaap ABaraaaa ABalpppp ABalpppa ABalppap ABalppaa ABalpapp ABalpapa ABalpaap ABalpaaa ABalappp ABalappa ABalapap ABalapaa ABalaapp ABalaapa ABalaaap ABalaaaa
Number of embryos:  9
Number of images:  9
Pattern:  Z3 Z2 MSppp MSppa MSpapp MSpapa MSpaap MSpaaa MSappp MSappa MSapa MSaapp MSaapa MSaaap MSaaaa Epr Epl Ear Eal Dp Da Cppp Cppa Cpap Cpaa Capp Capa Caap Caaa ABprpppp ABprpppa ABprppap ABprppaa ABprpapp ABprpapa ABprpaap ABprpaaa ABprappp ABprappa ABprapap ABprapaa ABpraapp ABpraapa ABpraaap ABpraaaa ABplpppp ABplpppa ABplppap ABplppaa ABplpapp ABplpapa ABplpaap ABplpaaa ABplappp ABplappa ABplapap ABplapaa ABplaapp ABplaapa ABplaaap ABplaaaa ABarpppp ABarpppa ABarppap ABarppaa ABarpapp ABarpapa ABarpaap ABarpaaa ABarappp ABarappa ABarapap ABarapaa ABaraapp ABaraapa ABaraaap ABaraaaa ABalpppp ABalpppa ABalppap ABalppaa ABalpapp ABalpapa ABalpaap ABalpaaa ABalappp ABalappa ABalapap ABalapaa ABalaapp ABalaapa ABalaaap ABalaaaa
Number of embryos:  1
Number of images:  1
Pattern:  Z3 Z2 MSppp MSppap MSppaa MSpapp MSpapa MSpaap MSpaaa MSapp MSapa MSaapp MSaapa MSaaap MSaaaa Epr Epl Ear Eal Dp Da Cppp Cppa Cpap Cpaa Capp Capa Caap Caaa ABprpppp ABprpppa ABprppap ABprppaa ABprpapp ABprpapa ABprpaap ABprpaaa ABprappp ABprappa ABprapap ABprapaa ABpraapp ABpraapa ABpraaap ABpraaaa ABplpppp ABplpppa ABplppap ABplppaa ABplpapp ABplpapa ABplpaap ABplpaaa ABplappp ABplappa ABplapap ABplapaa ABplaapp ABplaapa ABplaaap ABplaaaa ABarpppp ABarpppa ABarppap ABarppaa ABarpapp ABarpapa ABarpaap ABarpaaa ABarappp ABarappa ABarapap ABarapaa ABaraapp ABaraapa ABaraaap ABaraaaa ABalpppp ABalpppa ABalppap ABalppaa ABalpapp ABalpapa ABalpaap ABalpaaa ABalappp ABalappa ABalapap ABalapaa ABalaapp ABalaapa ABalaaap ABalaaaa
Number of embryos:  2
Number of images:  2
Pattern:  Z3 Z2 MSpppp MSpppa MSppa MSpapp MSpapa MSpaap MSpaaa MSapp MSapa MSaapp MSaapa MSaaap MSaaaa Epr Epl Ear Eal Dp Da Cppp Cppa Cpap Cpaa Capp Capa Caap Caaa ABprpppp ABprpppa ABprppap ABprppaa ABprpapp ABprpapa ABprpaap ABprpaaa ABprappp ABprappa ABprapap ABprapaa ABpraapp ABpraapa ABpraaap ABpraaaa ABplpppp ABplpppa ABplppap ABplppaa ABplpapp ABplpapa ABplpaap ABplpaaa ABplappp ABplappa ABplapap ABplapaa ABplaapp ABplaapa ABplaaap ABplaaaa ABarpppp ABarpppa ABarppap ABarppaa ABarpapp ABarpapa ABarpaap ABarpaaa ABarappp ABarappa ABarapap ABarapaa ABaraapp ABaraapa ABaraaap ABaraaaa ABalpppp ABalpppa ABalppap ABalppaa ABalpapp ABalpapa ABalpaap ABalpaaa ABalappp ABalappa ABalapap ABalapaa ABalaapp ABalaapa ABalaaap ABalaaaa
Number of embryos:  4
Number of images:  4
-----------------
-----------------
Age:  94
Number of patterns:  7
-----------------
Pattern:  P4 MSppp MSppap MSppaa MSpapp MSpapa MSpaap MSpaaa MSappp MSappa MSapap MSapaa MSaapp MSaapa MSaaap MSaaaa Epr Epl Ear Eal Dp Da Cppp Cppa Cpap Cpaa Capp Capa Caap Caaa ABprpppp ABprpppa ABprppap ABprppaa ABprpapp ABprpapa ABprpaap ABprpaaa ABprappp ABprappa ABprapap ABprapaa ABpraapp ABpraapa ABpraaap ABpraaaa ABplpppp ABplpppa ABplppap ABplppaa ABplpapp ABplpapa ABplpaap ABplpaaa ABplappp ABplappa ABplapap ABplapaa ABplaapp ABplaapa ABplaaap ABplaaaa ABarpppp ABarpppa ABarppap ABarppaa ABarpapp ABarpapa ABarpaap ABarpaaa ABarappp ABarappa ABarapap ABarapaa ABaraapp ABaraapa ABaraaap ABaraaaa ABalpppp ABalpppa ABalppap ABalppaa ABalpapp ABalpapa ABalpaap ABalpaaa ABalappp ABalappa ABalapap ABalapaa ABalaapp ABalaapa ABalaaap ABalaaaa
Number of embryos:  3
Number of images:  3
Pattern:  P4 MSpppp MSpppa MSppap MSppaa MSpapp MSpapa MSpaap MSpaaa MSapp MSapap MSapaa MSaapp MSaapa MSaaap MSaaaa Epr Epl Ear Eal Dp Da Cppp Cppa Cpap Cpaa Capp Capa Caap Caaa ABprpppp ABprpppa ABprppap ABprppaa ABprpapp ABprpapa ABprpaap ABprpaaa ABprappp ABprappa ABprapap ABprapaa ABpraapp ABpraapa ABpraaap ABpraaaa ABplpppp ABplpppa ABplppap ABplppaa ABplpapp ABplpapa ABplpaap ABplpaaa ABplappp ABplappa ABplapap ABplapaa ABplaapp ABplaapa ABplaaap ABplaaaa ABarpppp ABarpppa ABarppap ABarppaa ABarpapp ABarpapa ABarpaap ABarpaaa ABarappp ABarappa ABarapap ABarapaa ABaraapp ABaraapa ABaraaap ABaraaaa ABalpppp ABalpppa ABalppap ABalppaa ABalpapp ABalpapa ABalpaap ABalpaaa ABalappp ABalappa ABalapap ABalapaa ABalaapp ABalaapa ABalaaap ABalaaaa
Number of embryos:  1
Number of images:  1
Pattern:  P4 MSpppp MSpppa MSppap MSppaa MSpapp MSpapa MSpaap MSpaaa MSappp MSappa MSapa MSaapp MSaapa MSaaap MSaaaa Epr Epl Ear Eal Dp Da Cppp Cppa Cpap Cpaa Capp Capa Caap Caaa ABprpppp ABprpppa ABprppap ABprppaa ABprpapp ABprpapa ABprpaap ABprpaaa ABprappp ABprappa ABprapap ABprapaa ABpraapp ABpraapa ABpraaap ABpraaaa ABplpppp ABplpppa ABplppap ABplppaa ABplpapp ABplpapa ABplpaap ABplpaaa ABplappp ABplappa ABplapap ABplapaa ABplaapp ABplaapa ABplaaap ABplaaaa ABarpppp ABarpppa ABarppap ABarppaa ABarpapp ABarpapa ABarpaap ABarpaaa ABarappp ABarappa ABarapap ABarapaa ABaraapp ABaraapa ABaraaap ABaraaaa ABalpppp ABalpppa ABalppap ABalppaa ABalpapp ABalpapa ABalpaap ABalpaaa ABalappp ABalappa ABalapap ABalapaa ABalaapp ABalaapa ABalaaap ABalaaaa
Number of embryos:  2
Number of images:  2
Pattern:  Z3 Z2 MSppp MSppa MSpapp MSpapa MSpaap MSpaaa MSappp MSappa MSapap MSapaa MSaapp MSaapa MSaaap MSaaaa Epr Epl Ear Eal Dp Da Cppp Cppa Cpap Cpaa Capp Capa Caap Caaa ABprpppp ABprpppa ABprppap ABprppaa ABprpapp ABprpapa ABprpaap ABprpaaa ABprappp ABprappa ABprapap ABprapaa ABpraapp ABpraapa ABpraaap ABpraaaa ABplpppp ABplpppa ABplppap ABplppaa ABplpapp ABplpapa ABplpaap ABplpaaa ABplappp ABplappa ABplapap ABplapaa ABplaapp ABplaapa ABplaaap ABplaaaa ABarpppp ABarpppa ABarppap ABarppaa ABarpapp ABarpapa ABarpaap ABarpaaa ABarappp ABarappa ABarapap ABarapaa ABaraapp ABaraapa ABaraaap ABaraaaa ABalpppp ABalpppa ABalppap ABalppaa ABalpapp ABalpapa ABalpaap ABalpaaa ABalappp ABalappa ABalapap ABalapaa ABalaapp ABalaapa ABalaaap ABalaaaa
Number of embryos:  11
Number of images:  13
Pattern:  Z3 Z2 MSppp MSppap MSppaa MSpapp MSpapa MSpaap MSpaaa MSapp MSapap MSapaa MSaapp MSaapa MSaaap MSaaaa Epr Epl Ear Eal Dp Da Cppp Cppa Cpap Cpaa Capp Capa Caap Caaa ABprpppp ABprpppa ABprppap ABprppaa ABprpapp ABprpapa ABprpaap ABprpaaa ABprappp ABprappa ABprapap ABprapaa ABpraapp ABpraapa ABpraaap ABpraaaa ABplpppp ABplpppa ABplppap ABplppaa ABplpapp ABplpapa ABplpaap ABplpaaa ABplappp ABplappa ABplapap ABplapaa ABplaapp ABplaapa ABplaaap ABplaaaa ABarpppp ABarpppa ABarppap ABarppaa ABarpapp ABarpapa ABarpaap ABarpaaa ABarappp ABarappa ABarapap ABarapaa ABaraapp ABaraapa ABaraaap ABaraaaa ABalpppp ABalpppa ABalppap ABalppaa ABalpapp ABalpapa ABalpaap ABalpaaa ABalappp ABalappa ABalapap ABalapaa ABalaapp ABalaapa ABalaaap ABalaaaa
Number of embryos:  3
Number of images:  3
Pattern:  Z3 Z2 MSpppp MSpppa MSppa MSpapp MSpapa MSpaap MSpaaa MSapp MSapap MSapaa MSaapp MSaapa MSaaap MSaaaa Epr Epl Ear Eal Dp Da Cppp Cppa Cpap Cpaa Capp Capa Caap Caaa ABprpppp ABprpppa ABprppap ABprppaa ABprpapp ABprpapa ABprpaap ABprpaaa ABprappp ABprappa ABprapap ABprapaa ABpraapp ABpraapa ABpraaap ABpraaaa ABplpppp ABplpppa ABplppap ABplppaa ABplpapp ABplpapa ABplpaap ABplpaaa ABplappp ABplappa ABplapap ABplapaa ABplaapp ABplaapa ABplaaap ABplaaaa ABarpppp ABarpppa ABarppap ABarppaa ABarpapp ABarpapa ABarpaap ABarpaaa ABarappp ABarappa ABarapap ABarapaa ABaraapp ABaraapa ABaraaap ABaraaaa ABalpppp ABalpppa ABalppap ABalppaa ABalpapp ABalpapa ABalpaap ABalpaaa ABalappp ABalappa ABalapap ABalapaa ABalaapp ABalaapa ABalaaap ABalaaaa
Number of embryos:  1
Number of images:  1
Pattern:  Z3 Z2 MSpppp MSpppa MSppap MSppaa MSpapp MSpapa MSpaap MSpaaa MSapp MSapa MSaapp MSaapa MSaaap MSaaaa Epr Epl Ear Eal Dp Da Cppp Cppa Cpap Cpaa Capp Capa Caap Caaa ABprpppp ABprpppa ABprppap ABprppaa ABprpapp ABprpapa ABprpaap ABprpaaa ABprappp ABprappa ABprapap ABprapaa ABpraapp ABpraapa ABpraaap ABpraaaa ABplpppp ABplpppa ABplppap ABplppaa ABplpapp ABplpapa ABplpaap ABplpaaa ABplappp ABplappa ABplapap ABplapaa ABplaapp ABplaapa ABplaaap ABplaaaa ABarpppp ABarpppa ABarppap ABarppaa ABarpapp ABarpapa ABarpaap ABarpaaa ABarappp ABarappa ABarapap ABarapaa ABaraapp ABaraapa ABaraaap ABaraaaa ABalpppp ABalpppa ABalppap ABalppaa ABalpapp ABalpapa ABalpaap ABalpaaa ABalappp ABalappa ABalapap ABalapaa ABalaapp ABalaapa ABalaaap ABalaaaa
Number of embryos:  3
Number of images:  4
-----------------
-----------------
Age:  95
Number of patterns:  5
-----------------
Pattern:  P4 MSpppp MSpppa MSppap MSppaa MSpapp MSpapa MSpaap MSpaaa MSappp MSappa MSapap MSapaa MSaapp MSaapa MSaaap MSaaaa Epr Epl Ear Eal Dp Da Cppp Cppa Cpap Cpaa Capp Capa Caap Caaa ABprpppp ABprpppa ABprppap ABprppaa ABprpapp ABprpapa ABprpaap ABprpaaa ABprappp ABprappa ABprapap ABprapaa ABpraapp ABpraapa ABpraaap ABpraaaa ABplpppp ABplpppa ABplppap ABplppaa ABplpapp ABplpapa ABplpaap ABplpaaa ABplappp ABplappa ABplapap ABplapaa ABplaapp ABplaapa ABplaaap ABplaaaa ABarpppp ABarpppa ABarppap ABarppaa ABarpapp ABarpapa ABarpaap ABarpaaa ABarappp ABarappa ABarapap ABarapaa ABaraapp ABaraapa ABaraaap ABaraaaa ABalpppp ABalpppa ABalppap ABalppaa ABalpapp ABalpapa ABalpaap ABalpaaa ABalappp ABalappa ABalapap ABalapaa ABalaapp ABalaapa ABalaaap ABalaaaa
Number of embryos:  8
Number of images:  31
Pattern:  Z3 Z2 MSppp MSppa MSpapp MSpapa MSpaap MSpaaa MSappp MSappa MSapap MSapaa MSaapp MSaapa MSaaap MSaaaa Epr Epl Ear Eal Dpp Dpa Da Cppp Cppa Cpap Cpaa Capp Capa Caap Caaa ABprpppp ABprpppa ABprppap ABprppaa ABprpapp ABprpapa ABprpaap ABprpaaa ABprappp ABprappa ABprapap ABprapaa ABpraapp ABpraapa ABpraaap ABpraaaa ABplpppp ABplpppa ABplppap ABplppaa ABplpapp ABplpapa ABplpaap ABplpaaa ABplappp ABplappa ABplapap ABplapaa ABplaapp ABplaapa ABplaaap ABplaaaa ABarpppp ABarpppa ABarppap ABarppaa ABarpapp ABarpapa ABarpaap ABarpaaa ABarappp ABarappa ABarapap ABarapaa ABaraapp ABaraapa ABaraaap ABaraaaa ABalpppp ABalpppa ABalppap ABalppaa ABalpapp ABalpapa ABalpaap ABalpaaa ABalappp ABalappa ABalapap ABalapaa ABalaapp ABalaapa ABalaaap ABalaaaa
Number of embryos:  1
Number of images:  1
Pattern:  Z3 Z2 MSppp MSppap MSppaa MSpapp MSpapa MSpaap MSpaaa MSappp MSappa MSapap MSapaa MSaapp MSaapa MSaaap MSaaaa Epr Epl Ear Eal Dp Da Cppp Cppa Cpap Cpaa Capp Capa Caap Caaa ABprpppp ABprpppa ABprppap ABprppaa ABprpapp ABprpapa ABprpaap ABprpaaa ABprappp ABprappa ABprapap ABprapaa ABpraapp ABpraapa ABpraaap ABpraaaa ABplpppp ABplpppa ABplppap ABplppaa ABplpapp ABplpapa ABplpaap ABplpaaa ABplappp ABplappa ABplapap ABplapaa ABplaapp ABplaapa ABplaaap ABplaaaa ABarpppp ABarpppa ABarppap ABarppaa ABarpapp ABarpapa ABarpaap ABarpaaa ABarappp ABarappa ABarapap ABarapaa ABaraapp ABaraapa ABaraaap ABaraaaa ABalpppp ABalpppa ABalppap ABalppaa ABalpapp ABalpapa ABalpaap ABalpaaa ABalappp ABalappa ABalapap ABalapaa ABalaapp ABalaapa ABalaaap ABalaaaa
Number of embryos:  3
Number of images:  4
Pattern:  Z3 Z2 MSpppp MSpppa MSppa MSpapp MSpapa MSpaap MSpaaa MSappp MSappa MSapap MSapaa MSaapp MSaapa MSaaap MSaaaa Epr Epl Ear Eal Dp Da Cppp Cppa Cpap Cpaa Capp Capa Caap Caaa ABprpppp ABprpppa ABprppap ABprppaa ABprpapp ABprpapa ABprpaap ABprpaaa ABprappp ABprappa ABprapap ABprapaa ABpraapp ABpraapa ABpraaap ABpraaaa ABplpppp ABplpppa ABplppap ABplppaa ABplpapp ABplpapa ABplpaap ABplpaaa ABplappp ABplappa ABplapap ABplapaa ABplaapp ABplaapa ABplaaap ABplaaaa ABarpppp ABarpppa ABarppap ABarppaa ABarpapp ABarpapa ABarpaap ABarpaaa ABarappp ABarappa ABarapap ABarapaa ABaraapp ABaraapa ABaraaap ABaraaaa ABalpppp ABalpppa ABalppap ABalppaa ABalpapp ABalpapa ABalpaap ABalpaaa ABalappp ABalappa ABalapap ABalapaa ABalaapp ABalaapa ABalaaap ABalaaaa
Number of embryos:  3
Number of images:  3
Pattern:  Z3 Z2 MSpppp MSpppa MSppap MSppaa MSpapp MSpapa MSpaap MSpaaa MSapp MSapap MSapaa MSaapp MSaapa MSaaap MSaaaa Epr Epl Ear Eal Dp Da Cppp Cppa Cpap Cpaa Capp Capa Caap Caaa ABprpppp ABprpppa ABprppap ABprppaa ABprpapp ABprpapa ABprpaap ABprpaaa ABprappp ABprappa ABprapap ABprapaa ABpraapp ABpraapa ABpraaap ABpraaaa ABplpppp ABplpppa ABplppap ABplppaa ABplpapp ABplpapa ABplpaap ABplpaaa ABplappp ABplappa ABplapap ABplapaa ABplaapp ABplaapa ABplaaap ABplaaaa ABarpppp ABarpppa ABarppap ABarppaa ABarpapp ABarpapa ABarpaap ABarpaaa ABarappp ABarappa ABarapap ABarapaa ABaraapp ABaraapa ABaraaap ABaraaaa ABalpppp ABalpppa ABalppap ABalppaa ABalpapp ABalpapa ABalpaap ABalpaaa ABalappp ABalappa ABalapap ABalapaa ABalaapp ABalaapa ABalaaap ABalaaaa
Number of embryos:  6
Number of images:  6
-----------------
-----------------
Age:  96
Number of patterns:  2
-----------------
Pattern:  P4 MSpppp MSpppa MSppap MSppaa MSpapp MSpapa MSpaap MSpaaa MSappp MSappa MSapap MSapaa MSaapp MSaapa MSaaap MSaaaa Epr Epl Ear Ealp Eala Dp Da Cppp Cppa Cpap Cpaa Capp Capa Caap Caaa ABprpppp ABprpppa ABprppap ABprppaa ABprpapp ABprpapa ABprpaap ABprpaaa ABprappp ABprappa ABprapap ABprapaa ABpraapp ABpraapa ABpraaap ABpraaaa ABplpppp ABplpppa ABplppap ABplppaa ABplpapp ABplpapa ABplpaap ABplpaaa ABplappp ABplappa ABplapap ABplapaa ABplaapp ABplaapa ABplaaap ABplaaaa ABarpppp ABarpppa ABarppap ABarppaa ABarpapp ABarpapa ABarpaap ABarpaaa ABarappp ABarappa ABarapap ABarapaa ABaraapp ABaraapa ABaraaap ABaraaaa ABalpppp ABalpppa ABalppap ABalppaa ABalpapp ABalpapa ABalpaap ABalpaaa ABalappp ABalappa ABalapap ABalapaa ABalaapp ABalaapa ABalaaap ABalaaaa
Number of embryos:  1
Number of images:  1
Pattern:  Z3 Z2 MSpppp MSpppa MSppap MSppaa MSpapp MSpapa MSpaap MSpaaa MSappp MSappa MSapap MSapaa MSaapp MSaapa MSaaap MSaaaa Epr Epl Ear Eal Dp Da Cppp Cppa Cpap Cpaa Capp Capa Caap Caaa ABprpppp ABprpppa ABprppap ABprppaa ABprpapp ABprpapa ABprpaap ABprpaaa ABprappp ABprappa ABprapap ABprapaa ABpraapp ABpraapa ABpraaap ABpraaaa ABplpppp ABplpppa ABplppap ABplppaa ABplpapp ABplpapa ABplpaap ABplpaaa ABplappp ABplappa ABplapap ABplapaa ABplaapp ABplaapa ABplaaap ABplaaaa ABarpppp ABarpppa ABarppap ABarppaa ABarpapp ABarpapa ABarpaap ABarpaaa ABarappp ABarappa ABarapap ABarapaa ABaraapp ABaraapa ABaraaap ABaraaaa ABalpppp ABalpppa ABalppap ABalppaa ABalpapp ABalpapa ABalpaap ABalpaaa ABalappp ABalappa ABalapap ABalapaa ABalaapp ABalaapa ABalaaap ABalaaaa
Number of embryos:  42
Number of images:  166
-----------------
-----------------
Age:  97
Number of patterns:  6
-----------------
Pattern:  P4 MSpppp MSpppa MSppap MSppaa MSpapp MSpapa MSpaap MSpaaa MSappp MSappa MSapap MSapaa MSaapp MSaapa MSaaap MSaaaa Epr Epl Earp Eara Ealp Eala Dp Da Cppp Cppa Cpap Cpaa Capp Capa Caap Caaa ABprpppp ABprpppa ABprppap ABprppaa ABprpapp ABprpapa ABprpaap ABprpaaa ABprappp ABprappa ABprapap ABprapaa ABpraapp ABpraapa ABpraaap ABpraaaa ABplpppp ABplpppa ABplppap ABplppaa ABplpapp ABplpapa ABplpaap ABplpaaa ABplappp ABplappa ABplapap ABplapaa ABplaapp ABplaapa ABplaaap ABplaaaa ABarpppp ABarpppa ABarppap ABarppaa ABarpapp ABarpapa ABarpaap ABarpaaa ABarappp ABarappa ABarapap ABarapaa ABaraapp ABaraapa ABaraaap ABaraaaa ABalpppp ABalpppa ABalppap ABalppaa ABalpapp ABalpapa ABalpaap ABalpaaa ABalappp ABalappa ABalapap ABalapaa ABalaapp ABalaapa ABalaaap ABalaaaa
Number of embryos:  2
Number of images:  9
Pattern:  Z3 Z2 MSpppp MSpppa MSppa MSpapp MSpapa MSpaap MSpaaa MSappp MSappa MSapap MSapaa MSaapp MSaapa MSaaap MSaaaa Epr Epl Ear Eal Dpp Dpa Dap Daa Cppp Cppa Cpap Cpaa Capp Capa Caap Caaa ABprpppp ABprpppa ABprppap ABprppaa ABprpapp ABprpapa ABprpaap ABprpaaa ABprappp ABprappa ABprapap ABprapaa ABpraapp ABpraapa ABpraaap ABpraaaa ABplpppp ABplpppa ABplppap ABplppaa ABplpapp ABplpapa ABplpaap ABplpaaa ABplappp ABplappa ABplapap ABplapaa ABplaapp ABplaapa ABplaaap ABplaaaa ABarpppp ABarpppa ABarppap ABarppaa ABarpapp ABarpapa ABarpaap ABarpaaa ABarappp ABarappa ABarapap ABarapaa ABaraapp ABaraapa ABaraaap ABaraaaa ABalpppp ABalpppa ABalppap ABalppaa ABalpapp ABalpapa ABalpaap ABalpaaa ABalappp ABalappa ABalapap ABalapaa ABalaapp ABalaapa ABalaaap ABalaaaa
Number of embryos:  1
Number of images:  1
Pattern:  Z3 Z2 MSpppp MSpppa MSppap MSppaa MSpapp MSpapa MSpaap MSpaaa MSappp MSappa MSapap MSapaa MSaapp MSaapa MSaaap MSaaaa Epr Epl Ear Eal Dp Dap Daa Cppp Cppa Cpap Cpaa Capp Capa Caap Caaa ABprpppp ABprpppa ABprppap ABprppaa ABprpapp ABprpapa ABprpaap ABprpaaa ABprappp ABprappa ABprapap ABprapaa ABpraapp ABpraapa ABpraaap ABpraaaa ABplpppp ABplpppa ABplppap ABplppaa ABplpapp ABplpapa ABplpaap ABplpaaa ABplappp ABplappa ABplapap ABplapaa ABplaapp ABplaapa ABplaaap ABplaaaa ABarpppp ABarpppa ABarppap ABarppaa ABarpapp ABarpapa ABarpaap ABarpaaa ABarappp ABarappa ABarapap ABarapaa ABaraapp ABaraapa ABaraaap ABaraaaa ABalpppp ABalpppa ABalppap ABalppaa ABalpapp ABalpapa ABalpaap ABalpaaa ABalappp ABalappa ABalapap ABalapaa ABalaapp ABalaapa ABalaaap ABalaaaa
Number of embryos:  6
Number of images:  8
Pattern:  Z3 Z2 MSpppp MSpppa MSppap MSppaa MSpapp MSpapa MSpaap MSpaaa MSappp MSappa MSapap MSapaa MSaapp MSaapa MSaaap MSaaaa Epr Epl Ear Eal Dpp Dpa Da Cppp Cppa Cpap Cpaa Capp Capa Caap Caaa ABprpppp ABprpppa ABprppap ABprppaa ABprpapp ABprpapa ABprpaap ABprpaaa ABprappp ABprappa ABprapap ABprapaa ABpraapp ABpraapa ABpraaap ABpraaaa ABplpppp ABplpppa ABplppap ABplppaa ABplpapp ABplpapa ABplpaap ABplpaaa ABplappp ABplappa ABplapap ABplapaa ABplaapp ABplaapa ABplaaap ABplaaaa ABarpppp ABarpppa ABarppap ABarppaa ABarpapp ABarpapa ABarpaap ABarpaaa ABarappp ABarappa ABarapap ABarapaa ABaraapp ABaraapa ABaraaap ABaraaaa ABalpppp ABalpppa ABalppap ABalppaa ABalpapp ABalpapa ABalpaap ABalpaaa ABalappp ABalappa ABalapap ABalapaa ABalaapp ABalaapa ABalaaap ABalaaaa
Number of embryos:  4
Number of images:  5
Pattern:  Z3 Z2 MSpppp MSpppa MSppap MSppaa MSpapp MSpapa MSpaap MSpaaa MSappp MSappa MSapap MSapaa MSaapp MSaapa MSaaap MSaaaa Epr Epl Ear Ealp Eala Dp Da Cppp Cppa Cpap Cpaa Capp Capa Caap Caaa ABprpppp ABprpppa ABprppap ABprppaa ABprpapp ABprpapa ABprpaap ABprpaaa ABprappp ABprappa ABprapap ABprapaa ABpraapp ABpraapa ABpraaap ABpraaaa ABplpppp ABplpppa ABplppap ABplppaa ABplpapp ABplpapa ABplpaap ABplpaaa ABplappp ABplappa ABplapap ABplapaa ABplaapp ABplaapa ABplaaap ABplaaaa ABarpppp ABarpppa ABarppap ABarppaa ABarpapp ABarpapa ABarpaap ABarpaaa ABarappp ABarappa ABarapap ABarapaa ABaraapp ABaraapa ABaraaap ABaraaaa ABalpppp ABalpppa ABalppap ABalppaa ABalpapp ABalpapa ABalpaap ABalpaaa ABalappp ABalappa ABalapap ABalapaa ABalaapp ABalaapa ABalaaap ABalaaaa
Number of embryos:  9
Number of images:  15
Pattern:  Z3 Z2 MSpppp MSpppa MSppap MSppaa MSpapp MSpapa MSpaap MSpaaa MSappp MSappa MSapap MSapaa MSaapp MSaapa MSaaap MSaaaa Epr Epl Earp Eara Eal Dp Da Cppp Cppa Cpap Cpaa Capp Capa Caap Caaa ABprpppp ABprpppa ABprppap ABprppaa ABprpapp ABprpapa ABprpaap ABprpaaa ABprappp ABprappa ABprapap ABprapaa ABpraapp ABpraapa ABpraaap ABpraaaa ABplpppp ABplpppa ABplppap ABplppaa ABplpapp ABplpapa ABplpaap ABplpaaa ABplappp ABplappa ABplapap ABplapaa ABplaapp ABplaapa ABplaaap ABplaaaa ABarpppp ABarpppa ABarppap ABarppaa ABarpapp ABarpapa ABarpaap ABarpaaa ABarappp ABarappa ABarapap ABarapaa ABaraapp ABaraapa ABaraaap ABaraaaa ABalpppp ABalpppa ABalppap ABalppaa ABalpapp ABalpapa ABalpaap ABalpaaa ABalappp ABalappa ABalapap ABalapaa ABalaapp ABalaapa ABalaaap ABalaaaa
Number of embryos:  7
Number of images:  7
-----------------
-----------------
Age:  98
Number of patterns:  8
-----------------
Pattern:  Z3 Z2 MSpppp MSpppa MSppap MSppaa MSpapp MSpapa MSpaap MSpaaa MSappp MSappa MSapap MSapaa MSaapp MSaapa MSaaap MSaaaa Epr Epl Ear Eal Dpp Dpa Dap Daa Cppp Cppa Cpap Cpaa Capp Capa Caap Caaa ABprpppp ABprpppa ABprppap ABprppaa ABprpapp ABprpapa ABprpaap ABprpaaa ABprappp ABprappa ABprapap ABprapaa ABpraapp ABpraapa ABpraaap ABpraaaa ABplpppp ABplpppa ABplppap ABplppaa ABplpapp ABplpapa ABplpaap ABplpaaa ABplappp ABplappa ABplapap ABplapaa ABplaapp ABplaapa ABplaaap ABplaaaa ABarpppp ABarpppa ABarppap ABarppaa ABarpapp ABarpapa ABarpaap ABarpaaa ABarappp ABarappa ABarapap ABarapaa ABaraapp ABaraapa ABaraaap ABaraaaa ABalpppp ABalpppa ABalppap ABalppaa ABalpapp ABalpapa ABalpaap ABalpaaa ABalappp ABalappa ABalapap ABalapaa ABalaapp ABalaapa ABalaaap ABalaaaa
Number of embryos:  6
Number of images:  13
Pattern:  Z3 Z2 MSpppp MSpppa MSppap MSppaa MSpapp MSpapa MSpaap MSpaaa MSappp MSappa MSapap MSapaa MSaapp MSaapa MSaaap MSaaaa Epr Epl Ear Ealp Eala Dp Dap Daa Cppp Cppa Cpap Cpaa Capp Capa Caap Caaa ABprpppp ABprpppa ABprppap ABprppaa ABprpapp ABprpapa ABprpaap ABprpaaa ABprappp ABprappa ABprapap ABprapaa ABpraapp ABpraapa ABpraaap ABpraaaa ABplpppp ABplpppa ABplppap ABplppaa ABplpapp ABplpapa ABplpaap ABplpaaa ABplappp ABplappa ABplapap ABplapaa ABplaapp ABplaapa ABplaaap ABplaaaa ABarpppp ABarpppa ABarppap ABarppaa ABarpapp ABarpapa ABarpaap ABarpaaa ABarappp ABarappa ABarapap ABarapaa ABaraapp ABaraapa ABaraaap ABaraaaa ABalpppp ABalpppa ABalppap ABalppaa ABalpapp ABalpapa ABalpaap ABalpaaa ABalappp ABalappa ABalapap ABalapaa ABalaapp ABalaapa ABalaaap ABalaaaa
Number of embryos:  3
Number of images:  5
Pattern:  Z3 Z2 MSpppp MSpppa MSppap MSppaa MSpapp MSpapa MSpaap MSpaaa MSappp MSappa MSapap MSapaa MSaapp MSaapa MSaaap MSaaaa Epr Epl Ear Ealp Eala Dpp Dpa Da Cppp Cppa Cpap Cpaa Capp Capa Caap Caaa ABprpppp ABprpppa ABprppap ABprppaa ABprpapp ABprpapa ABprpaap ABprpaaa ABprappp ABprappa ABprapap ABprapaa ABpraapp ABpraapa ABpraaap ABpraaaa ABplpppp ABplpppa ABplppap ABplppaa ABplpapp ABplpapa ABplpaap ABplpaaa ABplappp ABplappa ABplapap ABplapaa ABplaapp ABplaapa ABplaaap ABplaaaa ABarpppp ABarpppa ABarppap ABarppaa ABarpapp ABarpapa ABarpaap ABarpaaa ABarappp ABarappa ABarapap ABarapaa ABaraapp ABaraapa ABaraaap ABaraaaa ABalpppp ABalpppa ABalppap ABalppaa ABalpapp ABalpapa ABalpaap ABalpaaa ABalappp ABalappa ABalapap ABalapaa ABalaapp ABalaapa ABalaaap ABalaaaa
Number of embryos:  1
Number of images:  1
Pattern:  Z3 Z2 MSpppp MSpppa MSppap MSppaa MSpapp MSpapa MSpaap MSpaaa MSappp MSappa MSapap MSapaa MSaapp MSaapa MSaaap MSaaaa Epr Epl Earp Eara Eal Dp Dap Daa Cppp Cppa Cpap Cpaa Capp Capa Caap Caaa ABprpppp ABprpppa ABprppap ABprppaa ABprpapp ABprpapa ABprpaap ABprpaaa ABprappp ABprappa ABprapap ABprapaa ABpraapp ABpraapa ABpraaap ABpraaaa ABplpppp ABplpppa ABplppap ABplppaa ABplpapp ABplpapa ABplpaap ABplpaaa ABplappp ABplappa ABplapap ABplapaa ABplaapp ABplaapa ABplaaap ABplaaaa ABarpppp ABarpppa ABarppap ABarppaa ABarpapp ABarpapa ABarpaap ABarpaaa ABarappp ABarappa ABarapap ABarapaa ABaraapp ABaraapa ABaraaap ABaraaaa ABalpppp ABalpppa ABalppap ABalppaa ABalpapp ABalpapa ABalpaap ABalpaaa ABalappp ABalappa ABalapap ABalapaa ABalaapp ABalaapa ABalaaap ABalaaaa
Number of embryos:  2
Number of images:  2
Pattern:  Z3 Z2 MSpppp MSpppa MSppap MSppaa MSpapp MSpapa MSpaap MSpaaa MSappp MSappa MSapap MSapaa MSaapp MSaapa MSaaap MSaaaa Epr Epl Earp Eara Ealp Eala Dp Da Cppp Cppa Cpap Cpaa Capp Capa Caap Caaa ABprpppp ABprpppa ABprppap ABprppaa ABprpapp ABprpapa ABprpaap ABprpaaa ABprappp ABprappa ABprapap ABprapaa ABpraapp ABpraapa ABpraaap ABpraaaa ABplpppp ABplpppa ABplppap ABplppaa ABplpapp ABplpapa ABplpaap ABplpaaa ABplappp ABplappa ABplapap ABplapaa ABplaapp ABplaapa ABplaaap ABplaaaa ABarpppp ABarpppa ABarppap ABarppaa ABarpapp ABarpapa ABarpaap ABarpaaa ABarappp ABarappa ABarapap ABarapaa ABaraapp ABaraapa ABaraaap ABaraaaa ABalpppp ABalpppa ABalppap ABalppaa ABalpapp ABalpapa ABalpaap ABalpaaa ABalappp ABalappa ABalapap ABalapaa ABalaapp ABalaapa ABalaaap ABalaaaa
Number of embryos:  13
Number of images:  24
Pattern:  Z3 Z2 MSpppp MSpppa MSppap MSppaa MSpapp MSpapa MSpaap MSpaaa MSappp MSappa MSapap MSapaa MSaapp MSaapa MSaaap MSaaaa Epr Eplp Epla Ear Ealp Eala Dp Da Cppp Cppa Cpap Cpaa Capp Capa Caap Caaa ABprpppp ABprpppa ABprppap ABprppaa ABprpapp ABprpapa ABprpaap ABprpaaa ABprappp ABprappa ABprapap ABprapaa ABpraapp ABpraapa ABpraaap ABpraaaa ABplpppp ABplpppa ABplppap ABplppaa ABplpapp ABplpapa ABplpaap ABplpaaa ABplappp ABplappa ABplapap ABplapaa ABplaapp ABplaapa ABplaaap ABplaaaa ABarpppp ABarpppa ABarppap ABarppaa ABarpapp ABarpapa ABarpaap ABarpaaa ABarappp ABarappa ABarapap ABarapaa ABaraapp ABaraapa ABaraaap ABaraaaa ABalpppp ABalpppa ABalppap ABalppaa ABalpapp ABalpapa ABalpaap ABalpaaa ABalappp ABalappa ABalapap ABalapaa ABalaapp ABalaapa ABalaaap ABalaaaa
Number of embryos:  1
Number of images:  1
Pattern:  Z3 Z2 MSpppp MSpppa MSppap MSppaa MSpapp MSpapa MSpaap MSpaaa MSappp MSappa MSapap MSapaa MSaapp MSaapa MSaaap MSaaaa Eprp Epra Epl Ear Ealp Eala Dp Da Cppp Cppa Cpap Cpaa Capp Capa Caap Caaa ABprpppp ABprpppa ABprppap ABprppaa ABprpapp ABprpapa ABprpaap ABprpaaa ABprappp ABprappa ABprapap ABprapaa ABpraapp ABpraapa ABpraaap ABpraaaa ABplpppp ABplpppa ABplppap ABplppaa ABplpapp ABplpapa ABplpaap ABplpaaa ABplappp ABplappa ABplapap ABplapaa ABplaapp ABplaapa ABplaaap ABplaaaa ABarpppp ABarpppa ABarppap ABarppaa ABarpapp ABarpapa ABarpaap ABarpaaa ABarappp ABarappa ABarapap ABarapaa ABaraapp ABaraapa ABaraaap ABaraaaa ABalpppp ABalpppa ABalppap ABalppaa ABalpapp ABalpapa ABalpaap ABalpaaa ABalappp ABalappa ABalapap ABalapaa ABalaapp ABalaapa ABalaaap ABalaaaa
Number of embryos:  1
Number of images:  1
Pattern:  Z3 Z2 MSpppp MSpppa MSppap MSppaa MSpapp MSpapa MSpaap MSpaaa MSappp MSappa MSapap MSapaa MSaapp MSaapa MSaaap MSaaaa Eprp Epra Epl Earp Eara Eal Dp Da Cppp Cppa Cpap Cpaa Capp Capa Caap Caaa ABprpppp ABprpppa ABprppap ABprppaa ABprpapp ABprpapa ABprpaap ABprpaaa ABprappp ABprappa ABprapap ABprapaa ABpraapp ABpraapa ABpraaap ABpraaaa ABplpppp ABplpppa ABplppap ABplppaa ABplpapp ABplpapa ABplpaap ABplpaaa ABplappp ABplappa ABplapap ABplapaa ABplaapp ABplaapa ABplaaap ABplaaaa ABarpppp ABarpppa ABarppap ABarppaa ABarpapp ABarpapa ABarpaap ABarpaaa ABarappp ABarappa ABarapap ABarapaa ABaraapp ABaraapa ABaraaap ABaraaaa ABalpppp ABalpppa ABalppap ABalppaa ABalpapp ABalpapa ABalpaap ABalpaaa ABalappp ABalappa ABalapap ABalapaa ABalaapp ABalaapa ABalaaap ABalaaaa
Number of embryos:  2
Number of images:  3
-----------------
-----------------
Age:  99
Number of patterns:  6
-----------------
Pattern:  Z3 Z2 MSpppp MSpppa MSppap MSppaa MSpapp MSpapa MSpaap MSpaaa MSappp MSappa MSapap MSapaa MSaapp MSaapa MSaaap MSaaaa Epr Epl Ear Ealp Eala Dpp Dpa Dap Daa Cppp Cppa Cpap Cpaa Capp Capa Caap Caaa ABprpppp ABprpppa ABprppap ABprppaa ABprpapp ABprpapa ABprpaap ABprpaaa ABprappp ABprappa ABprapap ABprapaa ABpraapp ABpraapa ABpraaap ABpraaaa ABplpppp ABplpppa ABplppap ABplppaa ABplpapp ABplpapa ABplpaap ABplpaaa ABplappp ABplappa ABplapap ABplapaa ABplaapp ABplaapa ABplaaap ABplaaaa ABarpppp ABarpppa ABarppap ABarppaa ABarpapp ABarpapa ABarpaap ABarpaaa ABarappp ABarappa ABarapap ABarapaa ABaraapp ABaraapa ABaraaap ABaraaaa ABalpppp ABalpppa ABalppap ABalppaa ABalpapp ABalpapa ABalpaap ABalpaaa ABalappp ABalappa ABalapap ABalapaa ABalaapp ABalaapa ABalaaap ABalaaaa
Number of embryos:  4
Number of images:  9
Pattern:  Z3 Z2 MSpppp MSpppa MSppap MSppaa MSpapp MSpapa MSpaap MSpaaa MSappp MSappa MSapap MSapaa MSaapp MSaapa MSaaap MSaaaa Epr Epl Earp Eara Eal Dpp Dpa Dap Daa Cppp Cppa Cpap Cpaa Capp Capa Caap Caaa ABprpppp ABprpppa ABprppap ABprppaa ABprpapp ABprpapa ABprpaap ABprpaaa ABprappp ABprappa ABprapap ABprapaa ABpraapp ABpraapa ABpraaap ABpraaaa ABplpppp ABplpppa ABplppap ABplppaa ABplpapp ABplpapa ABplpaap ABplpaaa ABplappp ABplappa ABplapap ABplapaa ABplaapp ABplaapa ABplaaap ABplaaaa ABarpppp ABarpppa ABarppap ABarppaa ABarpapp ABarpapa ABarpaap ABarpaaa ABarappp ABarappa ABarapap ABarapaa ABaraapp ABaraapa ABaraaap ABaraaaa ABalpppp ABalpppa ABalppap ABalppaa ABalpapp ABalpapa ABalpaap ABalpaaa ABalappp ABalappa ABalapap ABalapaa ABalaapp ABalaapa ABalaaap ABalaaaa
Number of embryos:  4
Number of images:  6
Pattern:  Z3 Z2 MSpppp MSpppa MSppap MSppaa MSpapp MSpapa MSpaap MSpaaa MSappp MSappa MSapap MSapaa MSaapp MSaapa MSaaap MSaaaa Epr Epl Earp Eara Ealp Eala Dp Dap Daa Cppp Cppa Cpap Cpaa Capp Capa Caap Caaa ABprpppp ABprpppa ABprppap ABprppaa ABprpapp ABprpapa ABprpaap ABprpaaa ABprappp ABprappa ABprapap ABprapaa ABpraapp ABpraapa ABpraaap ABpraaaa ABplpppp ABplpppa ABplppap ABplppaa ABplpapp ABplpapa ABplpaap ABplpaaa ABplappp ABplappa ABplapap ABplapaa ABplaapp ABplaapa ABplaaap ABplaaaa ABarpppp ABarpppa ABarppap ABarppaa ABarpapp ABarpapa ABarpaap ABarpaaa ABarappp ABarappa ABarapap ABarapaa ABaraapp ABaraapa ABaraaap ABaraaaa ABalpppp ABalpppa ABalppap ABalppaa ABalpapp ABalpapa ABalpaap ABalpaaa ABalappp ABalappa ABalapap ABalapaa ABalaapp ABalaapa ABalaaap ABalaaaa
Number of embryos:  6
Number of images:  7
Pattern:  Z3 Z2 MSpppp MSpppa MSppap MSppaa MSpapp MSpapa MSpaap MSpaaa MSappp MSappa MSapap MSapaa MSaapp MSaapa MSaaap MSaaaa Epr Epl Earp Eara Ealp Eala Dpp Dpa Da Cppp Cppa Cpap Cpaa Capp Capa Caap Caaa ABprpppp ABprpppa ABprppap ABprppaa ABprpapp ABprpapa ABprpaap ABprpaaa ABprappp ABprappa ABprapap ABprapaa ABpraapp ABpraapa ABpraaap ABpraaaa ABplpppp ABplpppa ABplppap ABplppaa ABplpapp ABplpapa ABplpaap ABplpaaa ABplappp ABplappa ABplapap ABplapaa ABplaapp ABplaapa ABplaaap ABplaaaa ABarpppp ABarpppa ABarppap ABarppaa ABarpapp ABarpapa ABarpaap ABarpaaa ABarappp ABarappa ABarapap ABarapaa ABaraapp ABaraapa ABaraaap ABaraaaa ABalpppp ABalpppa ABalppap ABalppaa ABalpapp ABalpapa ABalpaap ABalpaaa ABalappp ABalappa ABalapap ABalapaa ABalaapp ABalaapa ABalaaap ABalaaaa
Number of embryos:  3
Number of images:  4
Pattern:  Z3 Z2 MSpppp MSpppa MSppap MSppaa MSpapp MSpapa MSpaap MSpaaa MSappp MSappa MSapap MSapaa MSaapp MSaapa MSaaap MSaaaa Eprp Epra Epl Earp Eara Eal Dp Dap Daa Cppp Cppa Cpap Cpaa Capp Capa Caap Caaa ABprpppp ABprpppa ABprppap ABprppaa ABprpapp ABprpapa ABprpaap ABprpaaa ABprappp ABprappa ABprapap ABprapaa ABpraapp ABpraapa ABpraaap ABpraaaa ABplpppp ABplpppa ABplppap ABplppaa ABplpapp ABplpapa ABplpaap ABplpaaa ABplappp ABplappa ABplapap ABplapaa ABplaapp ABplaapa ABplaaap ABplaaaa ABarpppp ABarpppa ABarppap ABarppaa ABarpapp ABarpapa ABarpaap ABarpaaa ABarappp ABarappa ABarapap ABarapaa ABaraapp ABaraapa ABaraaap ABaraaaa ABalpppp ABalpppa ABalppap ABalppaa ABalpapp ABalpapa ABalpaap ABalpaaa ABalappp ABalappa ABalapap ABalapaa ABalaapp ABalaapa ABalaaap ABalaaaa
Number of embryos:  1
Number of images:  1
Pattern:  Z3 Z2 MSpppp MSpppa MSppap MSppaa MSpapp MSpapa MSpaap MSpaaa MSappp MSappa MSapap MSapaa MSaapp MSaapa MSaaap MSaaaa Eprp Epra Epl Earp Eara Ealp Eala Dp Da Cppp Cppa Cpap Cpaa Capp Capa Caap Caaa ABprpppp ABprpppa ABprppap ABprppaa ABprpapp ABprpapa ABprpaap ABprpaaa ABprappp ABprappa ABprapap ABprapaa ABpraapp ABpraapa ABpraaap ABpraaaa ABplpppp ABplpppa ABplppap ABplppaa ABplpapp ABplpapa ABplpaap ABplpaaa ABplappp ABplappa ABplapap ABplapaa ABplaapp ABplaapa ABplaaap ABplaaaa ABarpppp ABarpppa ABarppap ABarppaa ABarpapp ABarpapa ABarpaap ABarpaaa ABarappp ABarappa ABarapap ABarapaa ABaraapp ABaraapa ABaraaap ABaraaaa ABalpppp ABalpppa ABalppap ABalppaa ABalpapp ABalpapa ABalpaap ABalpaaa ABalappp ABalappa ABalapap ABalapaa ABalaapp ABalaapa ABalaaap ABalaaaa
Number of embryos:  6
Number of images:  10
-----------------
-----------------
Age:  100
Number of patterns:  9
-----------------
Pattern:  Z3 Z2 MSpppp MSpppa MSppap MSppaa MSpapp MSpapa MSpaap MSpaaa MSappp MSappa MSapap MSapaa MSaapp MSaapa MSaaap MSaaaa Epr Epl Ear Ealp Eala Dpp Dpa Dap Daa Cppp Cppa Cpap Cpaap Cpaaa Capp Capa Caap Caaa ABprpppp ABprpppa ABprppap ABprppaa ABprpapp ABprpapa ABprpaap ABprpaaa ABprappp ABprappa ABprapap ABprapaa ABpraapp ABpraapa ABpraaap ABpraaaa ABplpppp ABplpppa ABplppap ABplppaa ABplpapp ABplpapa ABplpaap ABplpaaa ABplappp ABplappa ABplapap ABplapaa ABplaapp ABplaapa ABplaaap ABplaaaa ABarpppp ABarpppa ABarppap ABarppaa ABarpapp ABarpapa ABarpaap ABarpaaa ABarappp ABarappa ABarapap ABarapaa ABaraapp ABaraapa ABaraaap ABaraaaa ABalpppp ABalpppa ABalppap ABalppaa ABalpapp ABalpapa ABalpaap ABalpaaa ABalappp ABalappa ABalapap ABalapaa ABalaapp ABalaapa ABalaaap ABalaaaa
Number of embryos:  2
Number of images:  2
Pattern:  Z3 Z2 MSpppp MSpppa MSppap MSppaa MSpapp MSpapa MSpaap MSpaaa MSappp MSappa MSapap MSapaa MSaapp MSaapa MSaaap MSaaaa Epr Epl Earp Eara Ealp Eala Dp Dap Daa Cppp Cppa Cpap Cpaap Cpaaa Capp Capa Caap Caaa ABprpppp ABprpppa ABprppap ABprppaa ABprpapp ABprpapa ABprpaap ABprpaaa ABprappp ABprappa ABprapap ABprapaa ABpraapp ABpraapa ABpraaap ABpraaaa ABplpppp ABplpppa ABplppap ABplppaa ABplpapp ABplpapa ABplpaap ABplpaaa ABplappp ABplappa ABplapap ABplapaa ABplaapp ABplaapa ABplaaap ABplaaaa ABarpppp ABarpppa ABarppap ABarppaa ABarpapp ABarpapa ABarpaap ABarpaaa ABarappp ABarappa ABarapap ABarapaa ABaraapp ABaraapa ABaraaap ABaraaaa ABalpppp ABalpppa ABalppap ABalppaa ABalpapp ABalpapa ABalpaap ABalpaaa ABalappp ABalappa ABalapap ABalapaa ABalaapp ABalaapa ABalaaap ABalaaaa
Number of embryos:  3
Number of images:  4
Pattern:  Z3 Z2 MSpppp MSpppa MSppap MSppaa MSpapp MSpapa MSpaap MSpaaa MSappp MSappa MSapap MSapaa MSaapp MSaapa MSaaap MSaaaa Epr Epl Earp Eara Ealp Eala Dpp Dpa Dap Daa Cppp Cppa Cpap Cpaa Capp Capa Caap Caaa ABprpppp ABprpppa ABprppap ABprppaa ABprpapp ABprpapa ABprpaap ABprpaaa ABprappp ABprappa ABprapap ABprapaa ABpraapp ABpraapa ABpraaap ABpraaaa ABplpppp ABplpppa ABplppap ABplppaa ABplpapp ABplpapa ABplpaap ABplpaaa ABplappp ABplappa ABplapap ABplapaa ABplaapp ABplaapa ABplaaap ABplaaaa ABarpppp ABarpppa ABarppap ABarppaa ABarpapp ABarpapa ABarpaap ABarpaaa ABarappp ABarappa ABarapap ABarapaa ABaraapp ABaraapa ABaraaap ABaraaaa ABalpppp ABalpppa ABalppap ABalppaa ABalpapp ABalpapa ABalpaap ABalpaaa ABalappp ABalappa ABalapap ABalapaa ABalaapp ABalaapa ABalaaap ABalaaaa
Number of embryos:  11
Number of images:  17
Pattern:  Z3 Z2 MSpppp MSpppa MSppap MSppaa MSpapp MSpapa MSpaap MSpaaa MSappp MSappa MSapap MSapaa MSaapp MSaapa MSaaap MSaaaa Epr Eplp Epla Ear Ealp Eala Dpp Dpa Dap Daa Cppp Cppa Cpap Cpaa Capp Capa Caap Caaa ABprpppp ABprpppa ABprppap ABprppaa ABprpapp ABprpapa ABprpaap ABprpaaa ABprappp ABprappa ABprapap ABprapaa ABpraapp ABpraapa ABpraaap ABpraaaa ABplpppp ABplpppa ABplppap ABplppaa ABplpapp ABplpapa ABplpaap ABplpaaa ABplappp ABplappa ABplapap ABplapaa ABplaapp ABplaapa ABplaaap ABplaaaa ABarpppp ABarpppa ABarppap ABarppaa ABarpapp ABarpapa ABarpaap ABarpaaa ABarappp ABarappa ABarapap ABarapaa ABaraapp ABaraapa ABaraaap ABaraaaa ABalpppp ABalpppa ABalppap ABalppaa ABalpapp ABalpapa ABalpaap ABalpaaa ABalappp ABalappa ABalapap ABalapaa ABalaapp ABalaapa ABalaaap ABalaaaa
Number of embryos:  1
Number of images:  1
Pattern:  Z3 Z2 MSpppp MSpppa MSppap MSppaa MSpapp MSpapa MSpaap MSpaaa MSappp MSappa MSapap MSapaa MSaapp MSaapa MSaaap MSaaaa Epr Eplp Epla Earp Eara Ealp Eala Dp Da Cppp Cppa Cpap Cpaa Capp Capa Caap Caaa ABprpppp ABprpppa ABprppap ABprppaa ABprpapp ABprpapa ABprpaap ABprpaaa ABprappp ABprappa ABprapap ABprapaa ABpraapp ABpraapa ABpraaap ABpraaaa ABplpppp ABplpppa ABplppap ABplppaa ABplpapp ABplpapa ABplpaap ABplpaaa ABplappp ABplappa ABplapap ABplapaap ABplapaaa ABplaapp ABplaapa ABplaaap ABplaaaa ABarpppp ABarpppa ABarppap ABarppaa ABarpapp ABarpapa ABarpaap ABarpaaa ABarappp ABarappa ABarapap ABarapaa ABaraapp ABaraapa ABaraaap ABaraaaa ABalpppp ABalpppa ABalppap ABalppaa ABalpapp ABalpapa ABalpaap ABalpaaa ABalappp ABalappa ABalapap ABalapaa ABalaapp ABalaapa ABalaaap ABalaaaa
Number of embryos:  1
Number of images:  1
Pattern:  Z3 Z2 MSpppp MSpppa MSppap MSppaa MSpapp MSpapa MSpaap MSpaaa MSappp MSappa MSapap MSapaa MSaapp MSaapa MSaaap MSaaaa Eprp Epra Epl Earp Eara Ealp Eala Dp Da Cppp Cppa Cpap Cpaa Capp Capa Caap Caaa ABprpppp ABprpppa ABprppap ABprppaa ABprpapp ABprpapa ABprpaap ABprpaaa ABprappp ABprappa ABprapap ABprapaa ABpraapp ABpraapa ABpraaap ABpraaaa ABplpppp ABplpppa ABplppap ABplppaa ABplpapp ABplpapa ABplpaap ABplpaaa ABplappp ABplappa ABplapap ABplapaa ABplaappp ABplaappa ABplaapa ABplaaap ABplaaaa ABarpppp ABarpppa ABarppap ABarppaa ABarpapp ABarpapa ABarpaap ABarpaaa ABarappp ABarappa ABarapap ABarapaa ABaraapp ABaraapa ABaraaap ABaraaaa ABalpppp ABalpppa ABalppap ABalppaa ABalpapp ABalpapa ABalpaap ABalpaaa ABalappp ABalappa ABalapap ABalapaa ABalaapp ABalaapa ABalaaap ABalaaaa
Number of embryos:  1
Number of images:  1
Pattern:  Z3 Z2 MSpppp MSpppa MSppap MSppaa MSpapp MSpapa MSpaap MSpaaa MSappp MSappa MSapap MSapaa MSaapp MSaapa MSaaap MSaaaa Eprp Epra Epl Earp Eara Ealp Eala Dp Dap Daa Cppp Cppa Cpap Cpaa Capp Capa Caap Caaa ABprpppp ABprpppa ABprppap ABprppaa ABprpapp ABprpapa ABprpaap ABprpaaa ABprappp ABprappa ABprapap ABprapaa ABpraapp ABpraapa ABpraaap ABpraaaa ABplpppp ABplpppa ABplppap ABplppaa ABplpapp ABplpapa ABplpaap ABplpaaa ABplappp ABplappa ABplapap ABplapaa ABplaapp ABplaapa ABplaaap ABplaaaa ABarpppp ABarpppa ABarppap ABarppaa ABarpapp ABarpapa ABarpaap ABarpaaa ABarappp ABarappa ABarapap ABarapaa ABaraapp ABaraapa ABaraaap ABaraaaa ABalpppp ABalpppa ABalppap ABalppaa ABalpapp ABalpapa ABalpaap ABalpaaa ABalappp ABalappa ABalapap ABalapaa ABalaapp ABalaapa ABalaaap ABalaaaa
Number of embryos:  1
Number of images:  1
Pattern:  Z3 Z2 MSpppp MSpppa MSppap MSppaa MSpapp MSpapa MSpaap MSpaaa MSappp MSappa MSapap MSapaa MSaapp MSaapa MSaaap MSaaaa Eprp Epra Epl Earp Eara Ealp Eala Dpp Dpa Da Cppp Cppa Cpap Cpaa Capp Capa Caap Caaa ABprpppp ABprpppa ABprppap ABprppaa ABprpapp ABprpapa ABprpaap ABprpaaa ABprappp ABprappa ABprapap ABprapaa ABpraapp ABpraapa ABpraaap ABpraaaa ABplpppp ABplpppa ABplppap ABplppaa ABplpapp ABplpapa ABplpaap ABplpaaa ABplappp ABplappa ABplapap ABplapaa ABplaapp ABplaapa ABplaaap ABplaaaa ABarpppp ABarpppa ABarppap ABarppaa ABarpapp ABarpapa ABarpaap ABarpaaa ABarappp ABarappa ABarapap ABarapaa ABaraapp ABaraapa ABaraaap ABaraaaa ABalpppp ABalpppa ABalppap ABalppaa ABalpapp ABalpapa ABalpaap ABalpaaa ABalappp ABalappa ABalapap ABalapaa ABalaapp ABalaapa ABalaaap ABalaaaa
Number of embryos:  2
Number of images:  2
Pattern:  Z3 Z2 MSpppp MSpppa MSppap MSppaa MSpapp MSpapa MSpaap MSpaaa MSappp MSappa MSapap MSapaa MSaapp MSaapa MSaaap MSaaaa Eprp Epra Eplp Epla Earp Eara Ealp Eala Dp Da Cppp Cppa Cpap Cpaa Capp Capa Caap Caaa ABprpppp ABprpppa ABprppap ABprppaa ABprpapp ABprpapa ABprpaap ABprpaaa ABprappp ABprappa ABprapap ABprapaa ABpraapp ABpraapa ABpraaap ABpraaaa ABplpppp ABplpppa ABplppap ABplppaa ABplpapp ABplpapa ABplpaap ABplpaaa ABplappp ABplappa ABplapap ABplapaa ABplaapp ABplaapa ABplaaap ABplaaaa ABarpppp ABarpppa ABarppap ABarppaa ABarpapp ABarpapa ABarpaap ABarpaaa ABarappp ABarappa ABarapap ABarapaa ABaraapp ABaraapa ABaraaap ABaraaaa ABalpppp ABalpppa ABalppap ABalppaa ABalpapp ABalpapa ABalpaap ABalpaaa ABalappp ABalappa ABalapap ABalapaa ABalaapp ABalaapa ABalaaap ABalaaaa
Number of embryos:  9
Number of images:  21
-----------------
-----------------
Age:  101
Number of patterns:  9
-----------------
Pattern:  Z3 Z2 MSpppp MSpppa MSppap MSppaa MSpapp MSpapa MSpaap MSpaaa MSappp MSappa MSapap MSapaa MSaapp MSaapa MSaaap MSaaaa Epr Epl Earp Eara Ealp Eala Dpp Dpa Dap Daa Cppp Cppa Cpap Cpaa Capp Capa Caap Caaa ABprpppp ABprpppa ABprppap ABprppaa ABprpapp ABprpapa ABprpaap ABprpaaa ABprappp ABprappa ABprapap ABprapaa ABpraapp ABpraapa ABpraaap ABpraaaa ABplpppp ABplpppa ABplppap ABplppaa ABplpapp ABplpapa ABplpaap ABplpaaa ABplappp ABplappa ABplapap ABplapaa ABplaappp ABplaappa ABplaapa ABplaaap ABplaaaa ABarpppp ABarpppa ABarppap ABarppaa ABarpapp ABarpapa ABarpaap ABarpaaa ABarappp ABarappa ABarapap ABarapaa ABaraapp ABaraapa ABaraaap ABaraaaa ABalpppp ABalpppa ABalppap ABalppaa ABalpapp ABalpapa ABalpaap ABalpaaa ABalappp ABalappa ABalapap ABalapaa ABalaapp ABalaapa ABalaaap ABalaaaa
Number of embryos:  2
Number of images:  2
Pattern:  Z3 Z2 MSpppp MSpppa MSppap MSppaa MSpapp MSpapa MSpaap MSpaaa MSappp MSappa MSapap MSapaa MSaapp MSaapa MSaaap MSaaaa Epr Epl Earp Eara Ealp Eala Dpp Dpa Dap Daa Cppp Cppa Cpap Cpaap Cpaaa Capp Capa Caap Caaa ABprpppp ABprpppa ABprppap ABprppaa ABprpapp ABprpapa ABprpaap ABprpaaa ABprappp ABprappa ABprapap ABprapaa ABpraapp ABpraapa ABpraaap ABpraaaa ABplpppp ABplpppa ABplppap ABplppaa ABplpapp ABplpapa ABplpaap ABplpaaa ABplappp ABplappa ABplapap ABplapaa ABplaapp ABplaapa ABplaaap ABplaaaa ABarpppp ABarpppa ABarppap ABarppaa ABarpapp ABarpapa ABarpaap ABarpaaa ABarappp ABarappa ABarapap ABarapaa ABaraapp ABaraapa ABaraaap ABaraaaa ABalpppp ABalpppa ABalppap ABalppaa ABalpapp ABalpapa ABalpaap ABalpaaa ABalappp ABalappa ABalapap ABalapaa ABalaapp ABalaapa ABalaaap ABalaaaa
Number of embryos:  6
Number of images:  9
Pattern:  Z3 Z2 MSpppp MSpppa MSppap MSppaa MSpapp MSpapa MSpaap MSpaaa MSappp MSappa MSapap MSapaa MSaapp MSaapa MSaaap MSaaaa Epr Eplp Epla Earp Eara Ealp Eala Dp Dap Daa Cppp Cppa Cpap Cpaa Capp Capa Caap Caaa ABprpppp ABprpppa ABprppap ABprppaa ABprpapp ABprpapa ABprpaap ABprpaaa ABprappp ABprappa ABprapap ABprapaa ABpraapp ABpraapa ABpraaap ABpraaaa ABplpppp ABplpppa ABplppap ABplppaa ABplpapp ABplpapa ABplpaap ABplpaaa ABplappp ABplappa ABplapap ABplapaa ABplaappp ABplaappa ABplaapa ABplaaap ABplaaaa ABarpppp ABarpppa ABarppap ABarppaa ABarpapp ABarpapa ABarpaap ABarpaaa ABarappp ABarappa ABarapap ABarapaa ABaraapp ABaraapa ABaraaap ABaraaaa ABalpppp ABalpppa ABalppap ABalppaa ABalpapp ABalpapa ABalpaap ABalpaaa ABalappp ABalappa ABalapap ABalapaa ABalaapp ABalaapa ABalaaap ABalaaaa
Number of embryos:  1
Number of images:  1
Pattern:  Z3 Z2 MSpppp MSpppa MSppap MSppaa MSpapp MSpapa MSpaap MSpaaa MSappp MSappa MSapap MSapaa MSaapp MSaapa MSaaap MSaaaa Epr Eplp Epla Earp Eara Ealp Eala Dpp Dpa Da Cppp Cppa Cpap Cpaa Capp Capa Caap Caaa ABprpppp ABprpppa ABprppap ABprppaa ABprpapp ABprpapa ABprpaap ABprpaaa ABprappp ABprappa ABprapap ABprapaa ABpraapp ABpraapa ABpraaap ABpraaaa ABplpppp ABplpppa ABplppap ABplppaa ABplpapp ABplpapa ABplpaap ABplpaaa ABplappp ABplappa ABplapap ABplapaa ABplaappp ABplaappa ABplaapa ABplaaap ABplaaaa ABarpppp ABarpppa ABarppap ABarppaa ABarpapp ABarpapa ABarpaap ABarpaaa ABarappp ABarappa ABarapap ABarapaa ABaraapp ABaraapa ABaraaap ABaraaaa ABalpppp ABalpppa ABalppap ABalppaa ABalpapp ABalpapa ABalpaap ABalpaaa ABalappp ABalappa ABalapap ABalapaa ABalaapp ABalaapa ABalaaap ABalaaaa
Number of embryos:  1
Number of images:  1
Pattern:  Z3 Z2 MSpppp MSpppa MSppap MSppaa MSpapp MSpapa MSpaap MSpaaa MSappp MSappa MSapap MSapaa MSaapp MSaapa MSaaap MSaaaa Eprp Epra Epl Earp Eara Ealp Eala Dpp Dpa Dap Daa Cppp Cppa Cpap Cpaa Capp Capa Caap Caaa ABprpppp ABprpppa ABprppap ABprppaa ABprpapp ABprpapa ABprpaap ABprpaaa ABprappp ABprappa ABprapap ABprapaa ABpraapp ABpraapa ABpraaap ABpraaaa ABplpppp ABplpppa ABplppap ABplppaa ABplpapp ABplpapa ABplpaap ABplpaaa ABplappp ABplappa ABplapap ABplapaa ABplaapp ABplaapa ABplaaap ABplaaaa ABarpppp ABarpppa ABarppap ABarppaa ABarpapp ABarpapa ABarpaap ABarpaaa ABarappp ABarappa ABarapap ABarapaa ABaraapp ABaraapa ABaraaap ABaraaaa ABalpppp ABalpppa ABalppap ABalppaa ABalpapp ABalpapa ABalpaap ABalpaaa ABalappp ABalappa ABalapap ABalapaa ABalaapp ABalaapa ABalaaap ABalaaaa
Number of embryos:  6
Number of images:  7
Pattern:  Z3 Z2 MSpppp MSpppa MSppap MSppaa MSpapp MSpapa MSpaap MSpaaa MSappp MSappa MSapap MSapaa MSaapp MSaapa MSaaap MSaaaa Eprp Epra Eplp Epla Earp Eara Ealp Eala Dp Da Cppp Cppa Cpap Cpaa Capp Capa Caap Caaa ABprpppp ABprpppa ABprppap ABprppaa ABprpapp ABprpapa ABprpaap ABprpaaa ABprappp ABprappa ABprapap ABprapaa ABpraapp ABpraapa ABpraaap ABpraaaa ABplpppp ABplpppa ABplppap ABplppaa ABplpapp ABplpapa ABplpaap ABplpaaa ABplappp ABplappa ABplapap ABplapaa ABplaappp ABplaappa ABplaapa ABplaaap ABplaaaa ABarpppp ABarpppa ABarppap ABarppaa ABarpapp ABarpapa ABarpaap ABarpaaa ABarappp ABarappa ABarapap ABarapaa ABaraapp ABaraapa ABaraaap ABaraaaa ABalpppp ABalpppa ABalppap ABalppaa ABalpapp ABalpapa ABalpaap ABalpaaa ABalappp ABalappa ABalapap ABalapaa ABalaapp ABalaapa ABalaaap ABalaaaa
Number of embryos:  1
Number of images:  1
Pattern:  Z3 Z2 MSpppp MSpppa MSppap MSppaa MSpapp MSpapa MSpaap MSpaaa MSappp MSappa MSapap MSapaa MSaapp MSaapa MSaaap MSaaaa Eprp Epra Eplp Epla Earp Eara Ealp Eala Dp Da Cppp Cppa Cpap Cpaap Cpaaa Capp Capa Caap Caaa ABprpppp ABprpppa ABprppap ABprppaa ABprpapp ABprpapa ABprpaap ABprpaaa ABprappp ABprappa ABprapap ABprapaa ABpraapp ABpraapa ABpraaap ABpraaaa ABplpppp ABplpppa ABplppap ABplppaa ABplpapp ABplpapa ABplpaap ABplpaaa ABplappp ABplappa ABplapap ABplapaa ABplaapp ABplaapa ABplaaap ABplaaaa ABarpppp ABarpppa ABarppap ABarppaa ABarpapp ABarpapa ABarpaap ABarpaaa ABarappp ABarappa ABarapap ABarapaa ABaraapp ABaraapa ABaraaap ABaraaaa ABalpppp ABalpppa ABalppap ABalppaa ABalpapp ABalpapa ABalpaap ABalpaaa ABalappp ABalappa ABalapap ABalapaa ABalaapp ABalaapa ABalaaap ABalaaaa
Number of embryos:  1
Number of images:  1
Pattern:  Z3 Z2 MSpppp MSpppa MSppap MSppaa MSpapp MSpapa MSpaap MSpaaa MSappp MSappa MSapap MSapaa MSaapp MSaapa MSaaap MSaaaa Eprp Epra Eplp Epla Earp Eara Ealp Eala Dp Dap Daa Cppp Cppa Cpap Cpaa Capp Capa Caap Caaa ABprpppp ABprpppa ABprppap ABprppaa ABprpapp ABprpapa ABprpaap ABprpaaa ABprappp ABprappa ABprapap ABprapaa ABpraapp ABpraapa ABpraaap ABpraaaa ABplpppp ABplpppa ABplppap ABplppaa ABplpapp ABplpapa ABplpaap ABplpaaa ABplappp ABplappa ABplapap ABplapaa ABplaapp ABplaapa ABplaaap ABplaaaa ABarpppp ABarpppa ABarppap ABarppaa ABarpapp ABarpapa ABarpaap ABarpaaa ABarappp ABarappa ABarapap ABarapaa ABaraapp ABaraapa ABaraaap ABaraaaa ABalpppp ABalpppa ABalppap ABalppaa ABalpapp ABalpapa ABalpaap ABalpaaa ABalappp ABalappa ABalapap ABalapaa ABalaapp ABalaapa ABalaaap ABalaaaa
Number of embryos:  5
Number of images:  10
Pattern:  Z3 Z2 MSpppp MSpppa MSppap MSppaa MSpapp MSpapa MSpaap MSpaaa MSappp MSappa MSapap MSapaa MSaapp MSaapa MSaaap MSaaaa Eprp Epra Eplp Epla Earp Eara Ealp Eala Dpp Dpa Da Cppp Cppa Cpap Cpaa Capp Capa Caap Caaa ABprpppp ABprpppa ABprppap ABprppaa ABprpapp ABprpapa ABprpaap ABprpaaa ABprappp ABprappa ABprapap ABprapaa ABpraapp ABpraapa ABpraaap ABpraaaa ABplpppp ABplpppa ABplppap ABplppaa ABplpapp ABplpapa ABplpaap ABplpaaa ABplappp ABplappa ABplapap ABplapaa ABplaapp ABplaapa ABplaaap ABplaaaa ABarpppp ABarpppa ABarppap ABarppaa ABarpapp ABarpapa ABarpaap ABarpaaa ABarappp ABarappa ABarapap ABarapaa ABaraapp ABaraapa ABaraaap ABaraaaa ABalpppp ABalpppa ABalppap ABalppaa ABalpapp ABalpapa ABalpaap ABalpaaa ABalappp ABalappa ABalapap ABalapaa ABalaapp ABalaapa ABalaaap ABalaaaa
Number of embryos:  4
Number of images:  7
-----------------
-----------------
Age:  102
Number of patterns:  11
-----------------
Pattern:  Z3 Z2 MSpppp MSpppa MSppap MSppaa MSpapp MSpapa MSpaap MSpaaa MSappp MSappa MSapap MSapaa MSaapp MSaapa MSaaap MSaaaa Epr Epl Earp Eara Ealp Eala Dpp Dpa Dap Daa Cppp Cppa Cpap Cpaa Capp Capa Caap Caaa ABprpppp ABprpppa ABprppap ABprppaa ABprpapp ABprpapa ABprpaap ABprpaaa ABprappp ABprappa ABprapap ABprapaa ABpraappp ABpraappa ABpraapa ABpraaap ABpraaaa ABplpppp ABplpppa ABplppap ABplppaa ABplpapp ABplpapa ABplpaap ABplpaaa ABplappp ABplappa ABplapap ABplapaa ABplaappp ABplaappa ABplaapa ABplaaap ABplaaaa ABarpppp ABarpppa ABarppap ABarppaa ABarpapp ABarpapa ABarpaap ABarpaaa ABarappp ABarappa ABarapap ABarapaa ABaraapp ABaraapa ABaraaap ABaraaaa ABalpppp ABalpppa ABalppap ABalppaa ABalpapp ABalpapa ABalpaap ABalpaaa ABalappp ABalappa ABalapap ABalapaa ABalaapp ABalaapa ABalaaap ABalaaaa
Number of embryos:  1
Number of images:  1
Pattern:  Z3 Z2 MSpppp MSpppa MSppap MSppaa MSpapp MSpapa MSpaap MSpaaa MSappp MSappa MSapap MSapaa MSaapp MSaapa MSaaap MSaaaa Epr Epl Earp Eara Ealp Eala Dpp Dpa Dap Daa Cppp Cppa Cpap Cpaap Cpaaa Capp Capa Caap Caaap Caaaa ABprpppp ABprpppa ABprppap ABprppaa ABprpapp ABprpapa ABprpaap ABprpaaa ABprappp ABprappa ABprapap ABprapaa ABpraapp ABpraapa ABpraaap ABpraaaa ABplpppp ABplpppa ABplppap ABplppaa ABplpapp ABplpapa ABplpaap ABplpaaa ABplappp ABplappa ABplapap ABplapaa ABplaapp ABplaapa ABplaaap ABplaaaa ABarpppp ABarpppa ABarppap ABarppaa ABarpapp ABarpapa ABarpaap ABarpaaa ABarappp ABarappa ABarapap ABarapaa ABaraapp ABaraapa ABaraaap ABaraaaa ABalpppp ABalpppa ABalppap ABalppaa ABalpapp ABalpapa ABalpaap ABalpaaa ABalappp ABalappa ABalapap ABalapaa ABalaapp ABalaapa ABalaaap ABalaaaa
Number of embryos:  1
Number of images:  1
Pattern:  Z3 Z2 MSpppp MSpppa MSppap MSppaa MSpapp MSpapa MSpaap MSpaaa MSappp MSappa MSapap MSapaa MSaapp MSaapa MSaaap MSaaaa Epr Epl Earp Eara Ealp Eala Dpp Dpa Dap Daa Cppp Cppa Cpapp Cpapa Cpaap Cpaaa Capp Capa Caap Caaa ABprpppp ABprpppa ABprppap ABprppaa ABprpapp ABprpapa ABprpaap ABprpaaa ABprappp ABprappa ABprapap ABprapaa ABpraapp ABpraapa ABpraaap ABpraaaa ABplpppp ABplpppa ABplppap ABplppaa ABplpapp ABplpapa ABplpaap ABplpaaa ABplappp ABplappa ABplapap ABplapaa ABplaapp ABplaapa ABplaaap ABplaaaa ABarpppp ABarpppa ABarppap ABarppaa ABarpapp ABarpapa ABarpaap ABarpaaa ABarappp ABarappa ABarapap ABarapaa ABaraapp ABaraapa ABaraaap ABaraaaa ABalpppp ABalpppa ABalppap ABalppaa ABalpapp ABalpapa ABalpaap ABalpaaa ABalappp ABalappa ABalapap ABalapaa ABalaapp ABalaapa ABalaaap ABalaaaa
Number of embryos:  1
Number of images:  1
Pattern:  Z3 Z2 MSpppp MSpppa MSppap MSppaa MSpapp MSpapa MSpaap MSpaaa MSappp MSappa MSapap MSapaa MSaapp MSaapa MSaaap MSaaaa Epr Eplp Epla Earp Eara Ealp Eala Dpp Dpa Dap Daa Cppp Cppa Cpap Cpaap Cpaaa Capp Capa Caap Caaa ABprpppp ABprpppa ABprppap ABprppaa ABprpapp ABprpapa ABprpaap ABprpaaa ABprappp ABprappa ABprapap ABprapaa ABpraapp ABpraapa ABpraaap ABpraaaa ABplpppp ABplpppa ABplppap ABplppaa ABplpapp ABplpapa ABplpaap ABplpaaa ABplappp ABplappa ABplapap ABplapaa ABplaapp ABplaapa ABplaaap ABplaaaa ABarpppp ABarpppa ABarppap ABarppaa ABarpapp ABarpapa ABarpaap ABarpaaa ABarappp ABarappa ABarapap ABarapaa ABaraapp ABaraapa ABaraaap ABaraaaa ABalpppp ABalpppa ABalppap ABalppaa ABalpapp ABalpapa ABalpaap ABalpaaa ABalappp ABalappa ABalapap ABalapaa ABalaapp ABalaapa ABalaaap ABalaaaa
Number of embryos:  3
Number of images:  4
Pattern:  Z3 Z2 MSpppp MSpppa MSppap MSppaa MSpapp MSpapa MSpaap MSpaaa MSappp MSappa MSapap MSapaa MSaapp MSaapa MSaaap MSaaaa Eprp Epra Epl Earp Eara Ealp Eala Dpp Dpa Dap Daa Cppp Cppa Cpap Cpaa Capp Capa Caap Caaap Caaaa ABprpppp ABprpppa ABprppap ABprppaa ABprpapp ABprpapa ABprpaap ABprpaaa ABprappp ABprappa ABprapap ABprapaa ABpraapp ABpraapa ABpraaap ABpraaaa ABplpppp ABplpppa ABplppap ABplppaa ABplpapp ABplpapa ABplpaap ABplpaaa ABplappp ABplappa ABplapap ABplapaa ABplaapp ABplaapa ABplaaap ABplaaaa ABarpppp ABarpppa ABarppap ABarppaa ABarpapp ABarpapa ABarpaap ABarpaaa ABarappp ABarappa ABarapap ABarapaa ABaraapp ABaraapa ABaraaap ABaraaaa ABalpppp ABalpppa ABalppap ABalppaa ABalpapp ABalpapa ABalpaap ABalpaaa ABalappp ABalappa ABalapap ABalapaa ABalaapp ABalaapa ABalaaap ABalaaaa
Number of embryos:  1
Number of images:  1
Pattern:  Z3 Z2 MSpppp MSpppa MSppap MSppaa MSpapp MSpapa MSpaap MSpaaa MSappp MSappa MSapap MSapaa MSaapp MSaapa MSaaap MSaaaa Eprp Epra Epl Earp Eara Ealp Eala Dpp Dpa Dap Daa Cppp Cppa Cpap Cpaap Cpaaa Capp Capa Caap Caaa ABprpppp ABprpppa ABprppap ABprppaa ABprpapp ABprpapa ABprpaap ABprpaaa ABprappp ABprappa ABprapap ABprapaa ABpraapp ABpraapa ABpraaap ABpraaaa ABplpppp ABplpppa ABplppap ABplppaa ABplpapp ABplpapa ABplpaap ABplpaaa ABplappp ABplappa ABplapap ABplapaa ABplaapp ABplaapa ABplaaap ABplaaaa ABarpppp ABarpppa ABarppap ABarppaa ABarpapp ABarpapa ABarpaap ABarpaaa ABarappp ABarappa ABarapap ABarapaa ABaraapp ABaraapa ABaraaap ABaraaaa ABalpppp ABalpppa ABalppap ABalppaa ABalpapp ABalpapa ABalpaap ABalpaaa ABalappp ABalappa ABalapap ABalapaa ABalaapp ABalaapa ABalaaap ABalaaaa
Number of embryos:  2
Number of images:  2
Pattern:  Z3 Z2 MSpppp MSpppa MSppap MSppaa MSpapp MSpapa MSpaap MSpaaa MSappp MSappa MSapap MSapaa MSaapp MSaapa MSaaap MSaaaa Eprp Epra Eplp Epla Ear Ealp Eala Dpp Dpa Dap Daa Cppp Cppa Cpap Cpaa Capp Capa Caap Caaa ABprpppp ABprpppa ABprppap ABprppaa ABprpapp ABprpapa ABprpaap ABprpaaa ABprappp ABprappa ABprapap ABprapaa ABpraapp ABpraapa ABpraaap ABpraaaa ABplpppp ABplpppa ABplppap ABplppaa ABplpapp ABplpapa ABplpaap ABplpaaa ABplappp ABplappa ABplapap ABplapaa ABplaappp ABplaappa ABplaapa ABplaaap ABplaaaa ABarpppp ABarpppa ABarppap ABarppaa ABarpapp ABarpapa ABarpaap ABarpaaa ABarappp ABarappa ABarapap ABarapaa ABaraapp ABaraapa ABaraaap ABaraaaa ABalpppp ABalpppa ABalppap ABalppaa ABalpapp ABalpapa ABalpaap ABalpaaa ABalappp ABalappa ABalapap ABalapaa ABalaapp ABalaapa ABalaaap ABalaaaa
Number of embryos:  1
Number of images:  1
Pattern:  Z3 Z2 MSpppp MSpppa MSppap MSppaa MSpapp MSpapa MSpaap MSpaaa MSappp MSappa MSapap MSapaa MSaapp MSaapa MSaaap MSaaaa Eprp Epra Eplp Epla Ear Ealp Eala Dpp Dpa Dap Daa Cppp Cppa Cpap Cpaa Capp Capa Caap Caaap Caaaa ABprpppp ABprpppa ABprppap ABprppaa ABprpapp ABprpapa ABprpaap ABprpaaa ABprappp ABprappa ABprapap ABprapaa ABpraapp ABpraapa ABpraaap ABpraaaa ABplpppp ABplpppa ABplppap ABplppaa ABplpapp ABplpapa ABplpaap ABplpaaa ABplappp ABplappa ABplapap ABplapaa ABplaapp ABplaapa ABplaaap ABplaaaa ABarpppp ABarpppa ABarppap ABarppaa ABarpapp ABarpapa ABarpaap ABarpaaa ABarappp ABarappa ABarapap ABarapaa ABaraapp ABaraapa ABaraaap ABaraaaa ABalpppp ABalpppa ABalppap ABalppaa ABalpapp ABalpapa ABalpaap ABalpaaa ABalappp ABalappa ABalapap ABalapaa ABalaapp ABalaapa ABalaaap ABalaaaa
Number of embryos:  1
Number of images:  1
Pattern:  Z3 Z2 MSpppp MSpppa MSppap MSppaa MSpapp MSpapa MSpaap MSpaaa MSappp MSappa MSapap MSapaa MSaapp MSaapa MSaaap MSaaaa Eprp Epra Eplp Epla Earp Eara Ealp Eala Dp Dap Daa Cppp Cppa Cpap Cpaa Capp Capa Caap Caaa ABprpppp ABprpppa ABprppap ABprppaa ABprpapp ABprpapa ABprpaap ABprpaaa ABprappp ABprappa ABprapap ABprapaa ABpraapp ABpraapa ABpraaap ABpraaaa ABplpppp ABplpppa ABplppap ABplppaa ABplpapp ABplpapa ABplpaap ABplpaaa ABplappp ABplappa ABplapap ABplapaap ABplapaaa ABplaapp ABplaapa ABplaaap ABplaaaa ABarpppp ABarpppa ABarppap ABarppaa ABarpapp ABarpapa ABarpaap ABarpaaa ABarappp ABarappa ABarapap ABarapaa ABaraapp ABaraapa ABaraaap ABaraaaa ABalpppp ABalpppa ABalppap ABalppaa ABalpapp ABalpapa ABalpaap ABalpaaa ABalappp ABalappa ABalapap ABalapaa ABalaapp ABalaapa ABalaaap ABalaaaa
Number of embryos:  1
Number of images:  1
Pattern:  Z3 Z2 MSpppp MSpppa MSppap MSppaa MSpapp MSpapa MSpaap MSpaaa MSappp MSappa MSapap MSapaa MSaapp MSaapa MSaaap MSaaaa Eprp Epra Eplp Epla Earp Eara Ealp Eala Dpp Dpa Da Cppp Cppa Cpap Cpaa Capp Capa Caap Caaa ABprpppp ABprpppa ABprppap ABprppaa ABprpapp ABprpapa ABprpaap ABprpaaa ABprappp ABprappa ABprapap ABprapaa ABpraappp ABpraappa ABpraapa ABpraaap ABpraaaa ABplpppp ABplpppa ABplppap ABplppaa ABplpapp ABplpapa ABplpaap ABplpaaa ABplappp ABplappa ABplapap ABplapaa ABplaapp ABplaapa ABplaaap ABplaaaa ABarpppp ABarpppa ABarppap ABarppaa ABarpapp ABarpapa ABarpaap ABarpaaa ABarappp ABarappa ABarapap ABarapaa ABaraapp ABaraapa ABaraaap ABaraaaa ABalpppp ABalpppa ABalppap ABalppaa ABalpapp ABalpapa ABalpaap ABalpaaa ABalappp ABalappa ABalapap ABalapaa ABalaapp ABalaapa ABalaaap ABalaaaa
Number of embryos:  1
Number of images:  1
Pattern:  Z3 Z2 MSpppp MSpppa MSppap MSppaa MSpapp MSpapa MSpaap MSpaaa MSappp MSappa MSapap MSapaa MSaapp MSaapa MSaaap MSaaaa Eprp Epra Eplp Epla Earp Eara Ealp Eala Dpp Dpa Dap Daa Cppp Cppa Cpap Cpaa Capp Capa Caap Caaa ABprpppp ABprpppa ABprppap ABprppaa ABprpapp ABprpapa ABprpaap ABprpaaa ABprappp ABprappa ABprapap ABprapaa ABpraapp ABpraapa ABpraaap ABpraaaa ABplpppp ABplpppa ABplppap ABplppaa ABplpapp ABplpapa ABplpaap ABplpaaa ABplappp ABplappa ABplapap ABplapaa ABplaapp ABplaapa ABplaaap ABplaaaa ABarpppp ABarpppa ABarppap ABarppaa ABarpapp ABarpapa ABarpaap ABarpaaa ABarappp ABarappa ABarapap ABarapaa ABaraapp ABaraapa ABaraaap ABaraaaa ABalpppp ABalpppa ABalppap ABalppaa ABalpapp ABalpapa ABalpaap ABalpaaa ABalappp ABalappa ABalapap ABalapaa ABalaapp ABalaapa ABalaaap ABalaaaa
Number of embryos:  10
Number of images:  13
-----------------
-----------------
Age:  103
Number of patterns:  15
-----------------
Pattern:  Z3 Z2 MSpppp MSpppa MSppap MSppaa MSpapp MSpapa MSpaap MSpaaa MSappp MSappa MSapap MSapaa MSaapp MSaapa MSaaap MSaaaa Epr Epl Earp Eara Ealp Eala Dpp Dpa Dap Daa Cppp Cppa Cpapp Cpapa Cpaap Cpaaa Capp Capa Caap Caaa ABprpppp ABprpppa ABprppap ABprppaa ABprpapp ABprpapa ABprpaap ABprpaaa ABprappp ABprappa ABprapap ABprapaa ABpraapp ABpraapa ABpraaap ABpraaaa ABplpppp ABplpppa ABplppap ABplppaa ABplpapp ABplpapa ABplpaap ABplpaaa ABplappp ABplappa ABplapap ABplapaa ABplaapp ABplaapa ABplaaap ABplaaaa ABarpppp ABarpppa ABarppap ABarppaa ABarpapp ABarpapa ABarpaap ABarpaaa ABarappp ABarappa ABarapap ABarapaa ABaraapp ABaraapa ABaraaap ABaraaaa ABalpppp ABalpppa ABalppap ABalppaa ABalpappp ABalpappa ABalpapa ABalpaap ABalpaaa ABalappp ABalappa ABalapap ABalapaa ABalaapp ABalaapa ABalaaap ABalaaaa
Number of embryos:  1
Number of images:  1
Pattern:  Z3 Z2 MSpppp MSpppa MSppap MSppaa MSpapp MSpapa MSpaap MSpaaa MSappp MSappa MSapap MSapaa MSaapp MSaapa MSaaap MSaaaa Epr Epl Earp Eara Ealp Eala Dpp Dpa Dap Daa Cppp Cppa Cpapp Cpapa Cpaap Cpaaa Capp Capa Caap Caaa ABprpppp ABprpppa ABprppap ABprppaa ABprpapp ABprpapa ABprpaap ABprpaaa ABprappp ABprappa ABprapap ABprapaa ABpraapp ABpraapa ABpraaap ABpraaaa ABplpppp ABplpppa ABplppap ABplppaa ABplpappp ABplpappa ABplpapa ABplpaap ABplpaaa ABplappp ABplappa ABplapap ABplapaa ABplaapp ABplaapa ABplaaap ABplaaaa ABarpppp ABarpppa ABarppap ABarppaa ABarpapp ABarpapa ABarpaap ABarpaaa ABarappp ABarappa ABarapap ABarapaa ABaraapp ABaraapa ABaraaap ABaraaaa ABalpppp ABalpppa ABalppap ABalppaa ABalpapp ABalpapa ABalpaap ABalpaaa ABalappp ABalappa ABalapap ABalapaa ABalaapp ABalaapa ABalaaap ABalaaaa
Number of embryos:  1
Number of images:  1
Pattern:  Z3 Z2 MSpppp MSpppa MSppap MSppaa MSpapp MSpapa MSpaap MSpaaa MSappp MSappa MSapap MSapaa MSaapp MSaapa MSaaap MSaaaa Epr Epl Earp Eara Ealp Eala Dpp Dpa Dap Daa Cppp Cppa Cpapp Cpapa Cpaap Cpaaa Capp Capa Caap Caaap Caaaa ABprpppp ABprpppa ABprppap ABprppaa ABprpapp ABprpapa ABprpaap ABprpaaa ABprappp ABprappa ABprapap ABprapaa ABpraapp ABpraapa ABpraaap ABpraaaa ABplpppp ABplpppa ABplppap ABplppaa ABplpapp ABplpapa ABplpaap ABplpaaa ABplappp ABplappa ABplapap ABplapaa ABplaapp ABplaapa ABplaaap ABplaaaa ABarpppp ABarpppa ABarppap ABarppaa ABarpapp ABarpapa ABarpaap ABarpaaa ABarappp ABarappa ABarapap ABarapaa ABaraapp ABaraapa ABaraaap ABaraaaa ABalpppp ABalpppa ABalppap ABalppaa ABalpapp ABalpapa ABalpaap ABalpaaa ABalappp ABalappa ABalapap ABalapaa ABalaapp ABalaapa ABalaaap ABalaaaa
Number of embryos:  1
Number of images:  1
Pattern:  Z3 Z2 MSpppp MSpppa MSppap MSppaa MSpapp MSpapa MSpaap MSpaaa MSappp MSappa MSapap MSapaa MSaapp MSaapa MSaaap MSaaaa Epr Eplp Epla Earp Eara Ealp Eala Dpp Dpa Dap Daa Cppp Cppa Cpap Cpaap Cpaaa Capp Capa Caap Caaap Caaaa ABprpppp ABprpppa ABprppap ABprppaa ABprpapp ABprpapa ABprpaap ABprpaaa ABprappp ABprappa ABprapap ABprapaa ABpraapp ABpraapa ABpraaap ABpraaaa ABplpppp ABplpppa ABplppap ABplppaa ABplpapp ABplpapa ABplpaap ABplpaaa ABplappp ABplappa ABplapap ABplapaa ABplaapp ABplaapa ABplaaap ABplaaaa ABarpppp ABarpppa ABarppap ABarppaa ABarpapp ABarpapa ABarpaap ABarpaaa ABarappp ABarappa ABarapap ABarapaa ABaraapp ABaraapa ABaraaap ABaraaaa ABalpppp ABalpppa ABalppap ABalppaa ABalpapp ABalpapa ABalpaap ABalpaaa ABalappp ABalappa ABalapap ABalapaa ABalaapp ABalaapa ABalaaap ABalaaaa
Number of embryos:  1
Number of images:  2
Pattern:  Z3 Z2 MSpppp MSpppa MSppap MSppaa MSpapp MSpapa MSpaap MSpaaa MSappp MSappa MSapap MSapaa MSaapp MSaapa MSaaap MSaaaa Eprp Epra Epl Earp Eara Ealp Eala Dpp Dpa Dap Daa Cppp Cppa Cpap Cpaa Capp Capa Caap Caaa ABprpppp ABprpppa ABprppap ABprppaa ABprpapp ABprpapa ABprpaap ABprpaaa ABprappp ABprappa ABprapap ABprapaa ABpraapp ABpraapa ABpraaap ABpraaaa ABplpppp ABplpppa ABplppap ABplppaa ABplpapp ABplpapa ABplpaap ABplpaaa ABplappp ABplappa ABplapap ABplapaa ABplaappp ABplaappa ABplaapa ABplaaap ABplaaaa ABarpppp ABarpppa ABarppap ABarppaa ABarpapp ABarpapa ABarpaap ABarpaaa ABarappp ABarappa ABarapap ABarapaa ABaraapp ABaraapa ABaraaap ABaraaaa ABalpppp ABalpppa ABalppap ABalppaa ABalpappp ABalpappa ABalpapa ABalpaap ABalpaaa ABalappp ABalappa ABalapap ABalapaa ABalaapp ABalaapa ABalaaap ABalaaaa
Number of embryos:  1
Number of images:  1
Pattern:  Z3 Z2 MSpppp MSpppa MSppap MSppaa MSpapp MSpapa MSpaap MSpaaa MSappp MSappa MSapap MSapaa MSaapp MSaapa MSaaap MSaaaa Eprp Epra Epl Earp Eara Ealp Eala Dpp Dpa Dap Daa Cppp Cppa Cpap Cpaap Cpaaa Capp Capa Caap Caaap Caaaa ABprpppp ABprpppa ABprppap ABprppaa ABprpapp ABprpapa ABprpaap ABprpaaa ABprappp ABprappa ABprapap ABprapaa ABpraapp ABpraapa ABpraaap ABpraaaa ABplpppp ABplpppa ABplppap ABplppaa ABplpapp ABplpapa ABplpaap ABplpaaa ABplappp ABplappa ABplapap ABplapaa ABplaapp ABplaapa ABplaaap ABplaaaa ABarpppp ABarpppa ABarppap ABarppaa ABarpapp ABarpapa ABarpaap ABarpaaa ABarappp ABarappa ABarapap ABarapaa ABaraapp ABaraapa ABaraaap ABaraaaa ABalpppp ABalpppa ABalppap ABalppaa ABalpapp ABalpapa ABalpaap ABalpaaa ABalappp ABalappa ABalapap ABalapaa ABalaapp ABalaapa ABalaaap ABalaaaa
Number of embryos:  1
Number of images:  1
Pattern:  Z3 Z2 MSpppp MSpppa MSppap MSppaa MSpapp MSpapa MSpaap MSpaaa MSappp MSappa MSapap MSapaa MSaapp MSaapa MSaaap MSaaaa Eprp Epra Epl Earp Eara Ealp Eala Dpp Dpa Dap Daa Cppp Cppa Cpapp Cpapa Cpaap Cpaaa Capp Capa Caap Caaa ABprpppp ABprpppa ABprppap ABprppaa ABprpapp ABprpapa ABprpaap ABprpaaa ABprappp ABprappa ABprapap ABprapaa ABpraapp ABpraapa ABpraaap ABpraaaa ABplpppp ABplpppa ABplppap ABplppaa ABplpapp ABplpapa ABplpaap ABplpaaa ABplappp ABplappa ABplapap ABplapaa ABplaapp ABplaapa ABplaaap ABplaaaa ABarpppp ABarpppa ABarppap ABarppaa ABarpapp ABarpapa ABarpaap ABarpaaa ABarappp ABarappa ABarapap ABarapaa ABaraapp ABaraapa ABaraaap ABaraaaa ABalpppp ABalpppa ABalppap ABalppaa ABalpapp ABalpapa ABalpaap ABalpaaa ABalappp ABalappa ABalapap ABalapaa ABalaapp ABalaapa ABalaaap ABalaaaa
Number of embryos:  2
Number of images:  4
Pattern:  Z3 Z2 MSpppp MSpppa MSppap MSppaa MSpapp MSpapa MSpaap MSpaaa MSappp MSappa MSapap MSapaa MSaapp MSaapa MSaaap MSaaaa Eprp Epra Eplp Epla Earp Eara Ealp Eala Dp Da Cppp Cppa Cpap Cpaa Capp Capa Caap Caaa ABprpppp ABprpppa ABprppap ABprppaa ABprpapp ABprpapa ABprpaap ABprpaaa ABprappp ABprappa ABprapap ABprapaa ABpraapp ABpraapa ABpraaap ABpraaaa ABplpppp ABplpppa ABplppap ABplppaa ABplpapp ABplpapa ABplpaap ABplpaaa ABplappp ABplappa ABplapapp ABplapapa ABplapaa ABplaappp ABplaappa ABplaapa ABplaaap ABplaaaa ABarpppp ABarpppa ABarppap ABarppaa ABarpapp ABarpapa ABarpaap ABarpaaa ABarappp ABarappa ABarapap ABarapaa ABaraapp ABaraapa ABaraaap ABaraaaa ABalpppp ABalpppa ABalppap ABalppaa ABalpappp ABalpappa ABalpapa ABalpaap ABalpaaa ABalappp ABalappa ABalapap ABalapaa ABalaapp ABalaapa ABalaaap ABalaaaa
Number of embryos:  1
Number of images:  1
Pattern:  Z3 Z2 MSpppp MSpppa MSppap MSppaa MSpapp MSpapa MSpaap MSpaaa MSappp MSappa MSapap MSapaa MSaapp MSaapa MSaaap MSaaaa Eprp Epra Eplp Epla Earp Eara Ealp Eala Dp Dap Daa Cppp Cppa Cpap Cpaap Cpaaa Capp Capa Caap Caaap Caaaa ABprpppp ABprpppa ABprppap ABprppaa ABprpapp ABprpapa ABprpaap ABprpaaa ABprappp ABprappa ABprapap ABprapaa ABpraapp ABpraapa ABpraaap ABpraaaa ABplpppp ABplpppa ABplppap ABplppaa ABplpapp ABplpapa ABplpaap ABplpaaa ABplappp ABplappa ABplapap ABplapaa ABplaapp ABplaapa ABplaaap ABplaaaa ABarpppp ABarpppa ABarppap ABarppaa ABarpapp ABarpapa ABarpaap ABarpaaa ABarappp ABarappa ABarapap ABarapaa ABaraapp ABaraapa ABaraaap ABaraaaa ABalpppp ABalpppa ABalppap ABalppaa ABalpapp ABalpapa ABalpaap ABalpaaa ABalappp ABalappa ABalapap ABalapaa ABalaapp ABalaapa ABalaaap ABalaaaa
Number of embryos:  1
Number of images:  1
Pattern:  Z3 Z2 MSpppp MSpppa MSppap MSppaa MSpapp MSpapa MSpaap MSpaaa MSappp MSappa MSapap MSapaa MSaapp MSaapa MSaaap MSaaaa Eprp Epra Eplp Epla Earp Eara Ealp Eala Dp Dap Daa Cppp Cppa Cpapp Cpapa Cpaap Cpaaa Capp Capa Caap Caaa ABprpppp ABprpppa ABprppap ABprppaa ABprpapp ABprpapa ABprpaap ABprpaaa ABprappp ABprappa ABprapap ABprapaa ABpraapp ABpraapa ABpraaap ABpraaaa ABplpppp ABplpppa ABplppap ABplppaa ABplpapp ABplpapa ABplpaap ABplpaaa ABplappp ABplappa ABplapap ABplapaa ABplaapp ABplaapa ABplaaap ABplaaaa ABarpppp ABarpppa ABarppap ABarppaa ABarpapp ABarpapa ABarpaap ABarpaaa ABarappp ABarappa ABarapap ABarapaa ABaraapp ABaraapa ABaraaap ABaraaaa ABalpppp ABalpppa ABalppap ABalppaa ABalpapp ABalpapa ABalpaap ABalpaaa ABalappp ABalappa ABalapap ABalapaa ABalaapp ABalaapa ABalaaap ABalaaaa
Number of embryos:  1
Number of images:  1
Pattern:  Z3 Z2 MSpppp MSpppa MSppap MSppaa MSpapp MSpapa MSpaap MSpaaa MSappp MSappa MSapap MSapaa MSaapp MSaapa MSaaap MSaaaa Eprp Epra Eplp Epla Earp Eara Ealp Eala Dpp Dpa Dap Daa Cppp Cppa Cpap Cpaa Capp Capa Caap Caaa ABprpppp ABprpppa ABprppap ABprppaa ABprpapp ABprpapa ABprpaap ABprpaaa ABprappp ABprappa ABprapap ABprapaa ABpraapp ABpraapa ABpraaap ABpraaaa ABplpppp ABplpppa ABplppap ABplppaa ABplpapp ABplpapa ABplpaap ABplpaaa ABplappp ABplappa ABplapap ABplapaa ABplaapp ABplaapa ABplaaap ABplaaaa ABarpppp ABarpppa ABarppap ABarppaa ABarpapp ABarpapa ABarpaapp ABarpaapa ABarpaaa ABarappp ABarappa ABarapap ABarapaa ABaraapp ABaraapa ABaraaap ABaraaaa ABalpppp ABalpppa ABalppap ABalppaa ABalpapp ABalpapa ABalpaap ABalpaaa ABalappp ABalappa ABalapap ABalapaa ABalaapp ABalaapa ABalaaap ABalaaaa
Number of embryos:  1
Number of images:  1
Pattern:  Z3 Z2 MSpppp MSpppa MSppap MSppaa MSpapp MSpapa MSpaap MSpaaa MSappp MSappa MSapap MSapaa MSaapp MSaapa MSaaap MSaaaa Eprp Epra Eplp Epla Earp Eara Ealp Eala Dpp Dpa Dap Daa Cppp Cppa Cpap Cpaa Capp Capa Caap Caaa ABprpppp ABprpppa ABprppap ABprppaa ABprpapp ABprpapa ABprpaap ABprpaaa ABprappp ABprappa ABprapap ABprapaa ABpraapp ABpraapa ABpraaap ABpraaaa ABplpppp ABplpppa ABplppap ABplppaa ABplpapp ABplpapa ABplpaap ABplpaaa ABplappp ABplappa ABplapap ABplapaa ABplaappp ABplaappa ABplaapa ABplaaap ABplaaaa ABarpppp ABarpppa ABarppap ABarppaa ABarpapp ABarpapa ABarpaap ABarpaaa ABarappp ABarappa ABarapap ABarapaa ABaraapp ABaraapa ABaraaap ABaraaaa ABalpppp ABalpppa ABalppap ABalppaa ABalpapp ABalpapa ABalpaap ABalpaaa ABalappp ABalappa ABalapap ABalapaa ABalaapp ABalaapa ABalaaap ABalaaaa
Number of embryos:  3
Number of images:  3
Pattern:  Z3 Z2 MSpppp MSpppa MSppap MSppaa MSpapp MSpapa MSpaap MSpaaa MSappp MSappa MSapap MSapaa MSaapp MSaapa MSaaap MSaaaa Eprp Epra Eplp Epla Earp Eara Ealp Eala Dpp Dpa Dap Daa Cppp Cppa Cpap Cpaa Capp Capa Caap Caaa ABprpppp ABprpppa ABprppap ABprppaa ABprpapp ABprpapa ABprpaap ABprpaaa ABprappp ABprappa ABprapap ABprapaa ABpraapp ABpraapa ABpraaap ABpraaaa ABplpppp ABplpppa ABplppap ABplppaa ABplpapp ABplpapa ABplpaap ABplpaaa ABplappp ABplappa ABplapap ABplapaap ABplapaaa ABplaapp ABplaapa ABplaaap ABplaaaa ABarpppp ABarpppa ABarppap ABarppaa ABarpapp ABarpapa ABarpaap ABarpaaa ABarappp ABarappa ABarapap ABarapaa ABaraapp ABaraapa ABaraaap ABaraaaa ABalpppp ABalpppa ABalppap ABalppaa ABalpapp ABalpapa ABalpaap ABalpaaa ABalappp ABalappa ABalapap ABalapaa ABalaapp ABalaapa ABalaaap ABalaaaa
Number of embryos:  1
Number of images:  1
Pattern:  Z3 Z2 MSpppp MSpppa MSppap MSppaa MSpapp MSpapa MSpaap MSpaaa MSappp MSappa MSapap MSapaa MSaapp MSaapa MSaaap MSaaaa Eprp Epra Eplp Epla Earp Eara Ealp Eala Dpp Dpa Dap Daa Cppp Cppa Cpap Cpaa Capp Capa Caap Caaa ABprpppp ABprpppa ABprppap ABprppaa ABprpapp ABprpapa ABprpaap ABprpaaa ABprappp ABprappa ABprapap ABprapaa ABpraappp ABpraappa ABpraapa ABpraaap ABpraaaa ABplpppp ABplpppa ABplppap ABplppaa ABplpapp ABplpapa ABplpaap ABplpaaa ABplappp ABplappa ABplapap ABplapaa ABplaapp ABplaapa ABplaaap ABplaaaa ABarpppp ABarpppa ABarppap ABarppaa ABarpapp ABarpapa ABarpaap ABarpaaa ABarappp ABarappa ABarapap ABarapaa ABaraapp ABaraapa ABaraaap ABaraaaa ABalpppp ABalpppa ABalppap ABalppaa ABalpapp ABalpapa ABalpaap ABalpaaa ABalappp ABalappa ABalapap ABalapaa ABalaapp ABalaapa ABalaaap ABalaaaa
Number of embryos:  1
Number of images:  1
Pattern:  Z3 Z2 MSpppp MSpppa MSppap MSppaa MSpapp MSpapa MSpaap MSpaaa MSappp MSappa MSapap MSapaa MSaapp MSaapa MSaaap MSaaaa Eprp Epra Eplp Epla Earp Eara Ealp Eala Dpp Dpa Dap Daa Cppp Cppa Cpap Cpaap Cpaaa Capp Capa Caap Caaa ABprpppp ABprpppa ABprppap ABprppaa ABprpapp ABprpapa ABprpaap ABprpaaa ABprappp ABprappa ABprapap ABprapaa ABpraapp ABpraapa ABpraaap ABpraaaa ABplpppp ABplpppa ABplppap ABplppaa ABplpapp ABplpapa ABplpaap ABplpaaa ABplappp ABplappa ABplapap ABplapaa ABplaapp ABplaapa ABplaaap ABplaaaa ABarpppp ABarpppa ABarppap ABarppaa ABarpapp ABarpapa ABarpaap ABarpaaa ABarappp ABarappa ABarapap ABarapaa ABaraapp ABaraapa ABaraaap ABaraaaa ABalpppp ABalpppa ABalppap ABalppaa ABalpapp ABalpapa ABalpaap ABalpaaa ABalappp ABalappa ABalapap ABalapaa ABalaapp ABalaapa ABalaaap ABalaaaa
Number of embryos:  5
Number of images:  6
-----------------
-----------------
Age:  104
Number of patterns:  13
-----------------
Pattern:  Z3 Z2 MSpppp MSpppa MSppap MSppaa MSpapp MSpapa MSpaap MSpaaa MSappp MSappa MSapap MSapaa MSaapp MSaapa MSaaap MSaaaa Epr Epl Earp Eara Ealp Eala Dpp Dpa Dap Daa Cppp Cppa Cpapp Cpapa Cpaap Cpaaa Capp Capa Caap Caaap Caaaa ABprpppp ABprpppa ABprppap ABprppaa ABprpapp ABprpapa ABprpaap ABprpaaa ABprappp ABprappa ABprapap ABprapaa ABpraapp ABpraapa ABpraaap ABpraaaa ABplpppp ABplpppa ABplppap ABplppaa ABplpapp ABplpapa ABplpaap ABplpaaa ABplappp ABplappa ABplapap ABplapaa ABplaapp ABplaapa ABplaaap ABplaaaa ABarpppp ABarpppa ABarppap ABarppaa ABarpapp ABarpapa ABarpaap ABarpaaa ABarappp ABarappa ABarapap ABarapaa ABaraapp ABaraapa ABaraaap ABaraaaa ABalpppp ABalpppa ABalppap ABalppaa ABalpappp ABalpappa ABalpapa ABalpaap ABalpaaa ABalappp ABalappa ABalapap ABalapaa ABalaapp ABalaapa ABalaaap ABalaaaa
Number of embryos:  1
Number of images:  1
Pattern:  Z3 Z2 MSpppp MSpppa MSppap MSppaa MSpapp MSpapa MSpaap MSpaaa MSappp MSappa MSapap MSapaa MSaapp MSaapa MSaaap MSaaaa Epr Eplp Epla Earp Eara Ealp Eala Dpp Dpa Dap Daa Cppp Cppa Cpap Cpaap Cpaaa Capp Capa Caap Caaa ABprpppp ABprpppa ABprppap ABprppaa ABprpapp ABprpapa ABprpaap ABprpaaa ABprappp ABprappa ABprapap ABprapaa ABpraapp ABpraapa ABpraaap ABpraaaa ABplpppp ABplpppa ABplppap ABplppaa ABplpappp ABplpappa ABplpapa ABplpaap ABplpaaa ABplappp ABplappa ABplapap ABplapaa ABplaappp ABplaappa ABplaapa ABplaaap ABplaaaa ABarpppp ABarpppa ABarppap ABarppaa ABarpapp ABarpapa ABarpaap ABarpaaa ABarappp ABarappa ABarapap ABarapaa ABaraapp ABaraapa ABaraaap ABaraaaa ABalpppp ABalpppa ABalppap ABalppaa ABalpapp ABalpapa ABalpaap ABalpaaa ABalappp ABalappa ABalapap ABalapaa ABalaapp ABalaapa ABalaaap ABalaaaa
Number of embryos:  1
Number of images:  1
Pattern:  Z3 Z2 MSpppp MSpppa MSppap MSppaa MSpapp MSpapa MSpaap MSpaaa MSappp MSappa MSapap MSapaa MSaapp MSaapa MSaaap MSaaaa Epr Eplp Epla Earp Eara Ealp Eala Dpp Dpa Dap Daa Cppp Cppa Cpapp Cpapa Cpaap Cpaaa Capp Capa Caap Caaa ABprpppp ABprpppa ABprppap ABprppaa ABprpapp ABprpapa ABprpaap ABprpaaa ABprappp ABprappa ABprapap ABprapaa ABpraapp ABpraapa ABpraaap ABpraaaa ABplpppp ABplpppa ABplppap ABplppaa ABplpapp ABplpapa ABplpaap ABplpaaa ABplappp ABplappa ABplapap ABplapaa ABplaappp ABplaappa ABplaapa ABplaaap ABplaaaa ABarpppp ABarpppa ABarppap ABarppaa ABarpapp ABarpapa ABarpaap ABarpaaa ABarappp ABarappa ABarapap ABarapaa ABaraapp ABaraapa ABaraaap ABaraaaa ABalpppp ABalpppa ABalppap ABalppaa ABalpapp ABalpapa ABalpaap ABalpaaa ABalappp ABalappa ABalapap ABalapaa ABalaapp ABalaapa ABalaaap ABalaaaa
Number of embryos:  1
Number of images:  1
Pattern:  Z3 Z2 MSpppp MSpppa MSppap MSppaa MSpapp MSpapa MSpaap MSpaaa MSappp MSappa MSapap MSapaa MSaapp MSaapa MSaaap MSaaaa Eprp Epra Epl Earp Eara Ealp Eala Dpp Dpa Dap Daa Cppp Cppa Cpapp Cpapa Cpaap Cpaaa Capp Capa Caap Caaa ABprpppp ABprpppa ABprppap ABprppaa ABprpapp ABprpapa ABprpaap ABprpaaa ABprappp ABprappa ABprapap ABprapaa ABpraapp ABpraapa ABpraaap ABpraaaa ABplpppp ABplpppa ABplppap ABplppaa ABplpapp ABplpapa ABplpaap ABplpaaa ABplappp ABplappa ABplapap ABplapaa ABplaappp ABplaappa ABplaapa ABplaaap ABplaaaa ABarpppp ABarpppa ABarppap ABarppaa ABarpapp ABarpapa ABarpaap ABarpaaa ABarappp ABarappa ABarapap ABarapaa ABaraapp ABaraapa ABaraaap ABaraaaa ABalpppp ABalpppa ABalppap ABalppaa ABalpapp ABalpapa ABalpaap ABalpaaa ABalappp ABalappa ABalapap ABalapaa ABalaapp ABalaapa ABalaaap ABalaaaa
Number of embryos:  1
Number of images:  1
Pattern:  Z3 Z2 MSpppp MSpppa MSppap MSppaa MSpapp MSpapa MSpaap MSpaaa MSappp MSappa MSapap MSapaa MSaapp MSaapa MSaaap MSaaaa Eprp Epra Epl Earp Eara Ealp Eala Dpp Dpa Dap Daa Cppp Cppa Cpapp Cpapa Cpaap Cpaaa Capp Capa Caap Caaap Caaaa ABprpppp ABprpppa ABprppap ABprppaa ABprpapp ABprpapa ABprpaap ABprpaaa ABprappp ABprappa ABprapap ABprapaa ABpraapp ABpraapa ABpraaap ABpraaaa ABplpppp ABplpppa ABplppap ABplppaa ABplpapp ABplpapa ABplpaap ABplpaaa ABplappp ABplappa ABplapap ABplapaa ABplaapp ABplaapa ABplaaap ABplaaaa ABarpppp ABarpppa ABarppap ABarppaa ABarpapp ABarpapa ABarpaap ABarpaaa ABarappp ABarappa ABarapap ABarapaa ABaraapp ABaraapa ABaraaap ABaraaaa ABalpppp ABalpppa ABalppap ABalppaa ABalpapp ABalpapa ABalpaap ABalpaaa ABalappp ABalappa ABalapap ABalapaa ABalaapp ABalaapa ABalaaap ABalaaaa
Number of embryos:  1
Number of images:  1
Pattern:  Z3 Z2 MSpppp MSpppa MSppap MSppaa MSpapp MSpapa MSpaap MSpaaa MSappp MSappa MSapap MSapaa MSaapp MSaapa MSaaap MSaaaa Eprp Epra Eplp Epla Earp Eara Ealp Eala Dpp Dpa Dap Daa Cppp Cppa Cpap Cpaa Capp Capa Caap Caaa ABprpppp ABprpppa ABprppap ABprppaa ABprpapp ABprpapa ABprpaap ABprpaaa ABprappp ABprappa ABprapap ABprapaa ABpraapp ABpraapa ABpraaap ABpraaaa ABplpppp ABplpppa ABplppap ABplppaa ABplpapp ABplpapa ABplpaap ABplpaaa ABplappp ABplappa ABplapap ABplapaa ABplaappp ABplaappa ABplaapa ABplaaap ABplaaaa ABarpppp ABarpppa ABarppap ABarppaa ABarpapp ABarpapa ABarpaap ABarpaaa ABarappp ABarappa ABarapap ABarapaa ABaraappp ABaraappa ABaraapa ABaraaap ABaraaaa ABalpppp ABalpppa ABalppap ABalppaa ABalpapp ABalpapa ABalpaap ABalpaaa ABalappp ABalappa ABalapap ABalapaa ABalaapp ABalaapa ABalaaap ABalaaaa
Number of embryos:  1
Number of images:  1
Pattern:  Z3 Z2 MSpppp MSpppa MSppap MSppaa MSpapp MSpapa MSpaap MSpaaa MSappp MSappa MSapap MSapaa MSaapp MSaapa MSaaap MSaaaa Eprp Epra Eplp Epla Earp Eara Ealp Eala Dpp Dpa Dap Daa Cppp Cppa Cpap Cpaa Capp Capa Caap Caaap Caaaa ABprpppp ABprpppa ABprppap ABprppaa ABprpapp ABprpapa ABprpaap ABprpaaa ABprappp ABprappa ABprapap ABprapaa ABpraapp ABpraapa ABpraaap ABpraaaa ABplpppp ABplpppa ABplppap ABplppaa ABplpapp ABplpapa ABplpaap ABplpaaa ABplappp ABplappa ABplapap ABplapaa ABplaapp ABplaapa ABplaaap ABplaaaa ABarpppp ABarpppa ABarppap ABarppaa ABarpapp ABarpapa ABarpaap ABarpaaa ABarappp ABarappa ABarapap ABarapaa ABaraapp ABaraapa ABaraaap ABaraaaa ABalpppp ABalpppa ABalppap ABalppaa ABalpappp ABalpappa ABalpapa ABalpaap ABalpaaa ABalappp ABalappa ABalapap ABalapaa ABalaapp ABalaapa ABalaaap ABalaaaa
Number of embryos:  1
Number of images:  1
Pattern:  Z3 Z2 MSpppp MSpppa MSppap MSppaa MSpapp MSpapa MSpaap MSpaaa MSappp MSappa MSapap MSapaa MSaapp MSaapa MSaaap MSaaaa Eprp Epra Eplp Epla Earp Eara Ealp Eala Dpp Dpa Dap Daa Cppp Cppa Cpap Cpaa Capp Capa Caap Caaap Caaaa ABprpppp ABprpppa ABprppap ABprppaa ABprpapp ABprpapa ABprpaap ABprpaaa ABprappp ABprappa ABprapap ABprapaa ABpraapp ABpraapa ABpraaap ABpraaaa ABplpppp ABplpppa ABplppap ABplppaa ABplpapp ABplpapa ABplpaap ABplpaaa ABplappp ABplappa ABplapap ABplapaa ABplaappp ABplaappa ABplaapa ABplaaap ABplaaaa ABarpppp ABarpppa ABarppap ABarppaa ABarpapp ABarpapa ABarpaap ABarpaaa ABarappp ABarappa ABarapap ABarapaa ABaraapp ABaraapa ABaraaap ABaraaaa ABalpppp ABalpppa ABalppap ABalppaa ABalpapp ABalpapa ABalpaap ABalpaaa ABalappp ABalappa ABalapap ABalapaa ABalaapp ABalaapa ABalaaap ABalaaaa
Number of embryos:  1
Number of images:  1
Pattern:  Z3 Z2 MSpppp MSpppa MSppap MSppaa MSpapp MSpapa MSpaap MSpaaa MSappp MSappa MSapap MSapaa MSaapp MSaapa MSaaap MSaaaa Eprp Epra Eplp Epla Earp Eara Ealp Eala Dpp Dpa Dap Daa Cppp Cppa Cpap Cpaap Cpaaa Capp Capa Caap Caaa ABprpppp ABprpppa ABprppap ABprppaa ABprpapp ABprpapa ABprpaap ABprpaaa ABprappp ABprappa ABprapap ABprapaa ABpraapp ABpraapa ABpraaap ABpraaaa ABplpppp ABplpppa ABplppap ABplppaa ABplpapp ABplpapa ABplpaap ABplpaaa ABplappp ABplappa ABplapap ABplapaa ABplaapp ABplaapa ABplaaap ABplaaaa ABarpppp ABarpppa ABarppap ABarppaa ABarpapp ABarpapa ABarpaap ABarpaaa ABarappp ABarappa ABarapap ABarapaa ABaraappp ABaraappa ABaraapa ABaraaap ABaraaaa ABalpppp ABalpppa ABalppap ABalppaa ABalpapp ABalpapa ABalpaap ABalpaaa ABalappp ABalappa ABalapap ABalapaa ABalaapp ABalaapa ABalaaap ABalaaaa
Number of embryos:  1
Number of images:  1
Pattern:  Z3 Z2 MSpppp MSpppa MSppap MSppaa MSpapp MSpapa MSpaap MSpaaa MSappp MSappa MSapap MSapaa MSaapp MSaapa MSaaap MSaaaa Eprp Epra Eplp Epla Earp Eara Ealp Eala Dpp Dpa Dap Daa Cppp Cppa Cpap Cpaap Cpaaa Capp Capa Caap Caaa ABprpppp ABprpppa ABprppap ABprppaa ABprpapp ABprpapa ABprpaap ABprpaaa ABprappp ABprappa ABprapap ABprapaa ABpraapp ABpraapa ABpraaap ABpraaaa ABplpppp ABplpppa ABplppap ABplppaa ABplpapp ABplpapa ABplpaap ABplpaaa ABplappp ABplappa ABplapap ABplapaa ABplaappp ABplaappa ABplaapa ABplaaap ABplaaaa ABarpppp ABarpppa ABarppap ABarppaa ABarpapp ABarpapa ABarpaap ABarpaaa ABarappp ABarappa ABarapap ABarapaa ABaraapp ABaraapa ABaraaap ABaraaaa ABalpppp ABalpppa ABalppap ABalppaa ABalpapp ABalpapa ABalpaap ABalpaaa ABalappp ABalappa ABalapap ABalapaa ABalaapp ABalaapa ABalaaap ABalaaaa
Number of embryos:  4
Number of images:  5
Pattern:  Z3 Z2 MSpppp MSpppa MSppap MSppaa MSpapp MSpapa MSpaap MSpaaa MSappp MSappa MSapap MSapaa MSaapp MSaapa MSaaap MSaaaa Eprp Epra Eplp Epla Earp Eara Ealp Eala Dpp Dpa Dap Daa Cppp Cppa Cpap Cpaap Cpaaa Capp Capa Caap Caaa ABprpppp ABprpppa ABprppap ABprppaa ABprpapp ABprpapa ABprpaap ABprpaaa ABprappp ABprappa ABprapap ABprapaa ABpraapp ABpraapa ABpraaap ABpraaaa ABplpppp ABplpppa ABplppap ABplppaa ABplpapp ABplpapa ABplpaap ABplpaaa ABplappp ABplappa ABplapap ABplapaap ABplapaaa ABplaapp ABplaapa ABplaaap ABplaaaa ABarpppp ABarpppa ABarppap ABarppaa ABarpapp ABarpapa ABarpaap ABarpaaa ABarappp ABarappa ABarapap ABarapaa ABaraapp ABaraapa ABaraaap ABaraaaa ABalpppp ABalpppa ABalppap ABalppaa ABalpapp ABalpapa ABalpaap ABalpaaa ABalappp ABalappa ABalapap ABalapaa ABalaapp ABalaapa ABalaaap ABalaaaa
Number of embryos:  1
Number of images:  1
Pattern:  Z3 Z2 MSpppp MSpppa MSppap MSppaa MSpapp MSpapa MSpaap MSpaaa MSappp MSappa MSapap MSapaa MSaapp MSaapa MSaaap MSaaaa Eprp Epra Eplp Epla Earp Eara Ealp Eala Dpp Dpa Dap Daa Cppp Cppa Cpap Cpaap Cpaaa Capp Capa Caap Caaap Caaaa ABprpppp ABprpppa ABprppap ABprppaa ABprpapp ABprpapa ABprpaap ABprpaaa ABprappp ABprappa ABprapap ABprapaa ABpraapp ABpraapa ABpraaap ABpraaaa ABplpppp ABplpppa ABplppap ABplppaa ABplpapp ABplpapa ABplpaap ABplpaaa ABplappp ABplappa ABplapap ABplapaa ABplaapp ABplaapa ABplaaap ABplaaaa ABarpppp ABarpppa ABarppap ABarppaa ABarpapp ABarpapa ABarpaap ABarpaaa ABarappp ABarappa ABarapap ABarapaa ABaraapp ABaraapa ABaraaap ABaraaaa ABalpppp ABalpppa ABalppap ABalppaa ABalpapp ABalpapa ABalpaap ABalpaaa ABalappp ABalappa ABalapap ABalapaa ABalaapp ABalaapa ABalaaap ABalaaaa
Number of embryos:  6
Number of images:  7
Pattern:  Z3 Z2 MSpppp MSpppa MSppap MSppaa MSpapp MSpapa MSpaap MSpaaa MSappp MSappa MSapap MSapaa MSaapp MSaapa MSaaap MSaaaa Eprp Epra Eplp Epla Earp Eara Ealp Eala Dpp Dpa Dap Daa Cppp Cppa Cpapp Cpapa Cpaap Cpaaa Capp Capa Caap Caaa ABprpppp ABprpppa ABprppap ABprppaa ABprpapp ABprpapa ABprpaap ABprpaaa ABprappp ABprappa ABprapap ABprapaa ABpraapp ABpraapa ABpraaap ABpraaaa ABplpppp ABplpppa ABplppap ABplppaa ABplpapp ABplpapa ABplpaap ABplpaaa ABplappp ABplappa ABplapap ABplapaa ABplaapp ABplaapa ABplaaap ABplaaaa ABarpppp ABarpppa ABarppap ABarppaa ABarpapp ABarpapa ABarpaap ABarpaaa ABarappp ABarappa ABarapap ABarapaa ABaraapp ABaraapa ABaraaap ABaraaaa ABalpppp ABalpppa ABalppap ABalppaa ABalpapp ABalpapa ABalpaap ABalpaaa ABalappp ABalappa ABalapap ABalapaa ABalaapp ABalaapa ABalaaap ABalaaaa
Number of embryos:  6
Number of images:  8
-----------------
-----------------
Age:  105
Number of patterns:  10
-----------------
Pattern:  Z3 Z2 MSpppp MSpppa MSppap MSppaa MSpapp MSpapa MSpaap MSpaaa MSappp MSappa MSapap MSapaa MSaapp MSaapa MSaaap MSaaaa Epr Eplp Epla Earp Eara Ealp Eala Dpp Dpa Dap Daa Cppp Cppa Cpapp Cpapa Cpaap Cpaaa Capp Capa Caap Caaap Caaaa ABprpppp ABprpppa ABprppap ABprppaa ABprpapp ABprpapa ABprpaap ABprpaaa ABprappp ABprappa ABprapap ABprapaa ABpraapp ABpraapa ABpraaap ABpraaaa ABplpppp ABplpppa ABplppap ABplppaa ABplpapp ABplpapa ABplpaap ABplpaaa ABplappp ABplappa ABplapap ABplapaa ABplaappp ABplaappa ABplaapa ABplaaap ABplaaaa ABarpppp ABarpppa ABarppap ABarppaa ABarpapp ABarpapa ABarpaap ABarpaaa ABarappp ABarappa ABarapap ABarapaa ABaraapp ABaraapa ABaraaap ABaraaaa ABalpppp ABalpppa ABalppap ABalppaa ABalpapp ABalpapa ABalpaap ABalpaaa ABalappp ABalappa ABalapap ABalapaa ABalaapp ABalaapa ABalaaap ABalaaaa
Number of embryos:  1
Number of images:  1
Pattern:  Z3 Z2 MSpppp MSpppa MSppap MSppaa MSpapp MSpapa MSpaap MSpaaa MSappp MSappa MSapap MSapaa MSaapp MSaapa MSaaap MSaaaa Eprp Epra Epl Earp Eara Ealp Eala Dpp Dpa Dap Daa Cppp Cppa Cpapp Cpapa Cpaap Cpaaa Capp Capa Caap Caaa ABprpppp ABprpppa ABprppap ABprppaa ABprpapp ABprpapa ABprpaap ABprpaaa ABprappp ABprappa ABprapap ABprapaa ABpraapp ABpraapa ABpraaap ABpraaaa ABplpppp ABplpppa ABplppap ABplppaa ABplpapp ABplpapa ABplpaap ABplpaaa ABplappp ABplappa ABplapap ABplapaa ABplaappp ABplaappa ABplaapa ABplaaap ABplaaaa ABarpppp ABarpppa ABarppap ABarppaa ABarpapp ABarpapa ABarpaap ABarpaaa ABarappp ABarappa ABarapap ABarapaa ABaraapp ABaraapa ABaraaap ABaraaaa ABalpppp ABalpppa ABalppap ABalppaa ABalpappp ABalpappa ABalpapa ABalpaap ABalpaaa ABalappp ABalappa ABalapap ABalapaa ABalaapp ABalaapa ABalaaap ABalaaaa
Number of embryos:  1
Number of images:  1
Pattern:  Z3 Z2 MSpppp MSpppa MSppap MSppaa MSpapp MSpapa MSpaap MSpaaa MSappp MSappa MSapap MSapaa MSaapp MSaapa MSaaap MSaaaa Eprp Epra Epl Earp Eara Ealp Eala Dpp Dpa Dap Daa Cppp Cppa Cpapp Cpapa Cpaap Cpaaa Capp Capa Caap Caaa ABprpppp ABprpppa ABprppap ABprppaa ABprpapp ABprpapa ABprpaap ABprpaaa ABprappp ABprappa ABprapap ABprapaa ABpraapp ABpraapa ABpraaap ABpraaaa ABplpppp ABplpppa ABplppap ABplppaa ABplpapp ABplpapa ABplpaap ABplpaaa ABplappp ABplappa ABplapapp ABplapapa ABplapaa ABplaappp ABplaappa ABplaapa ABplaaap ABplaaaa ABarpppp ABarpppa ABarppap ABarppaa ABarpapp ABarpapa ABarpaap ABarpaaa ABarappp ABarappa ABarapap ABarapaa ABaraapp ABaraapa ABaraaap ABaraaaa ABalpppp ABalpppa ABalppap ABalppaa ABalpapp ABalpapa ABalpaap ABalpaaa ABalappp ABalappa ABalapap ABalapaa ABalaapp ABalaapa ABalaaap ABalaaaa
Number of embryos:  1
Number of images:  1
Pattern:  Z3 Z2 MSpppp MSpppa MSppap MSppaa MSpapp MSpapa MSpaap MSpaaa MSappp MSappa MSapap MSapaa MSaapp MSaapa MSaaap MSaaaa Eprp Epra Eplp Epla Earp Eara Ealp Eala Dpp Dpa Dap Daa Cppp Cppa Cpap Cpaa Capp Capa Caap Caaa ABprpppp ABprpppa ABprppap ABprppaa ABprpapp ABprpapa ABprpaap ABprpaaa ABprappp ABprappa ABprapap ABprapaa ABpraapp ABpraapa ABpraaap ABpraaaa ABplpppp ABplpppa ABplppap ABplppaa ABplpappp ABplpappa ABplpapa ABplpaap ABplpaaa ABplappp ABplappa ABplapapp ABplapapa ABplapaa ABplaappp ABplaappa ABplaapa ABplaaap ABplaaaa ABarpppp ABarpppa ABarppap ABarppaa ABarpapp ABarpapa ABarpaap ABarpaaa ABarappp ABarappa ABarapap ABarapaa ABaraapp ABaraapa ABaraaap ABaraaaa ABalpppp ABalpppa ABalppap ABalppaa ABalpapp ABalpapa ABalpaap ABalpaaa ABalappp ABalappa ABalapap ABalapaa ABalaapp ABalaapa ABalaaap ABalaaaa
Number of embryos:  1
Number of images:  1
Pattern:  Z3 Z2 MSpppp MSpppa MSppap MSppaa MSpapp MSpapa MSpaap MSpaaa MSappp MSappa MSapap MSapaa MSaapp MSaapa MSaaap MSaaaa Eprp Epra Eplp Epla Earp Eara Ealp Eala Dpp Dpa Dap Daa Cppp Cppa Cpap Cpaa Capp Capa Caap Caaap Caaaa ABprpppp ABprpppa ABprppap ABprppaa ABprpapp ABprpapa ABprpaap ABprpaaa ABprappp ABprappa ABprapap ABprapaa ABpraappp ABpraappa ABpraapa ABpraaap ABpraaaa ABplpppp ABplpppa ABplppap ABplppaa ABplpapp ABplpapa ABplpaap ABplpaaa ABplappp ABplappa ABplapap ABplapaa ABplaappp ABplaappa ABplaapa ABplaaap ABplaaaa ABarpppp ABarpppa ABarppap ABarppaa ABarpapp ABarpapa ABarpaap ABarpaaa ABarappp ABarappa ABarapap ABarapaa ABaraapp ABaraapa ABaraaap ABaraaaa ABalpppp ABalpppa ABalppap ABalppaa ABalpapp ABalpapa ABalpaap ABalpaaa ABalappp ABalappa ABalapap ABalapaa ABalaapp ABalaapa ABalaaap ABalaaaa
Number of embryos:  1
Number of images:  1
Pattern:  Z3 Z2 MSpppp MSpppa MSppap MSppaa MSpapp MSpapa MSpaap MSpaaa MSappp MSappa MSapap MSapaa MSaapp MSaapa MSaaap MSaaaa Eprp Epra Eplp Epla Earp Eara Ealp Eala Dpp Dpa Dap Daa Cppp Cppa Cpap Cpaap Cpaaa Capp Capa Caap Caaa ABprpppp ABprpppa ABprppap ABprppaa ABprpapp ABprpapa ABprpaap ABprpaaa ABprappp ABprappa ABprapap ABprapaa ABpraappp ABpraappa ABpraapa ABpraaap ABpraaaa ABplpppp ABplpppa ABplppap ABplppaa ABplpapp ABplpapa ABplpaap ABplpaaa ABplappp ABplappa ABplapap ABplapaa ABplaappp ABplaappa ABplaapa ABplaaap ABplaaaa ABarpppp ABarpppa ABarppap ABarppaa ABarpapp ABarpapa ABarpaap ABarpaaa ABarappp ABarappa ABarapap ABarapaa ABaraapp ABaraapa ABaraaap ABaraaaa ABalpppp ABalpppa ABalppap ABalppaa ABalpapp ABalpapa ABalpaap ABalpaaa ABalappp ABalappa ABalapap ABalapaa ABalaapp ABalaapa ABalaaap ABalaaaa
Number of embryos:  1
Number of images:  1
Pattern:  Z3 Z2 MSpppp MSpppa MSppap MSppaa MSpapp MSpapa MSpaap MSpaaa MSappp MSappa MSapap MSapaa MSaapp MSaapa MSaaap MSaaaa Eprp Epra Eplp Epla Earp Eara Ealp Eala Dpp Dpa Dap Daa Cppp Cppa Cpap Cpaap Cpaaa Capp Capa Caap Caaa ABprpppp ABprpppa ABprppap ABprppaa ABprpapp ABprpapa ABprpaapp ABprpaapa ABprpaaa ABprappp ABprappa ABprapap ABprapaa ABpraapp ABpraapa ABpraaap ABpraaaa ABplpppp ABplpppa ABplppap ABplppaa ABplpapp ABplpapa ABplpaap ABplpaaa ABplappp ABplappa ABplapap ABplapaa ABplaapp ABplaapa ABplaaap ABplaaaa ABarpppp ABarpppa ABarppap ABarppaa ABarpapp ABarpapa ABarpaapp ABarpaapa ABarpaaa ABarappp ABarappa ABarapap ABarapaa ABaraapp ABaraapa ABaraaap ABaraaaa ABalpppp ABalpppa ABalppap ABalppaa ABalpapp ABalpapa ABalpaap ABalpaaa ABalappp ABalappa ABalapap ABalapaa ABalaapp ABalaapa ABalaaap ABalaaaa
Number of embryos:  1
Number of images:  1
Pattern:  Z3 Z2 MSpppp MSpppa MSppap MSppaa MSpapp MSpapa MSpaap MSpaaa MSappp MSappa MSapap MSapaa MSaapp MSaapa MSaaap MSaaaa Eprp Epra Eplp Epla Earp Eara Ealp Eala Dpp Dpa Dap Daa Cppp Cppa Cpap Cpaap Cpaaa Capp Capa Caap Caaap Caaaa ABprpppp ABprpppa ABprppap ABprppaa ABprpapp ABprpapa ABprpaap ABprpaaa ABprappp ABprappa ABprapap ABprapaa ABpraapp ABpraapa ABpraaap ABpraaaa ABplpppp ABplpppa ABplppap ABplppaa ABplpapp ABplpapa ABplpaap ABplpaaa ABplappp ABplappa ABplapap ABplapaa ABplaappp ABplaappa ABplaapa ABplaaap ABplaaaa ABarpppp ABarpppa ABarppap ABarppaa ABarpapp ABarpapa ABarpaap ABarpaaa ABarappp ABarappa ABarapap ABarapaa ABaraapp ABaraapa ABaraaap ABaraaaa ABalpppp ABalpppa ABalppap ABalppaa ABalpapp ABalpapa ABalpaap ABalpaaa ABalappp ABalappa ABalapap ABalapaa ABalaapp ABalaapa ABalaaap ABalaaaa
Number of embryos:  1
Number of images:  1
Pattern:  Z3 Z2 MSpppp MSpppa MSppap MSppaa MSpapp MSpapa MSpaap MSpaaa MSappp MSappa MSapap MSapaa MSaapp MSaapa MSaaap MSaaaa Eprp Epra Eplp Epla Earp Eara Ealp Eala Dpp Dpa Dap Daa Cppp Cppa Cpapp Cpapa Cpaap Cpaaa Capp Capa Caap Caaa ABprpppp ABprpppa ABprppap ABprppaa ABprpapp ABprpapa ABprpaap ABprpaaa ABprappp ABprappa ABprapap ABprapaa ABpraapp ABpraapa ABpraaap ABpraaaa ABplpppp ABplpppa ABplppap ABplppaa ABplpapp ABplpapa ABplpaap ABplpaaa ABplappp ABplappa ABplapap ABplapaa ABplaappp ABplaappa ABplaapa ABplaaap ABplaaaa ABarpppp ABarpppa ABarppap ABarppaa ABarpapp ABarpapa ABarpaap ABarpaaa ABarappp ABarappa ABarapap ABarapaa ABaraapp ABaraapa ABaraaap ABaraaaa ABalpppp ABalpppa ABalppap ABalppaa ABalpapp ABalpapa ABalpaap ABalpaaa ABalappp ABalappa ABalapap ABalapaa ABalaapp ABalaapa ABalaaap ABalaaaa
Number of embryos:  3
Number of images:  4
Pattern:  Z3 Z2 MSpppp MSpppa MSppap MSppaa MSpapp MSpapa MSpaap MSpaaa MSappp MSappa MSapap MSapaa MSaapp MSaapa MSaaap MSaaaa Eprp Epra Eplp Epla Earp Eara Ealp Eala Dpp Dpa Dap Daa Cppp Cppa Cpapp Cpapa Cpaap Cpaaa Capp Capa Caap Caaap Caaaa ABprpppp ABprpppa ABprppap ABprppaa ABprpapp ABprpapa ABprpaap ABprpaaa ABprappp ABprappa ABprapap ABprapaa ABpraapp ABpraapa ABpraaap ABpraaaa ABplpppp ABplpppa ABplppap ABplppaa ABplpapp ABplpapa ABplpaap ABplpaaa ABplappp ABplappa ABplapap ABplapaa ABplaapp ABplaapa ABplaaap ABplaaaa ABarpppp ABarpppa ABarppap ABarppaa ABarpapp ABarpapa ABarpaap ABarpaaa ABarappp ABarappa ABarapap ABarapaa ABaraapp ABaraapa ABaraaap ABaraaaa ABalpppp ABalpppa ABalppap ABalppaa ABalpapp ABalpapa ABalpaap ABalpaaa ABalappp ABalappa ABalapap ABalapaa ABalaapp ABalaapa ABalaaap ABalaaaa
Number of embryos:  5
Number of images:  9
-----------------
-----------------
Age:  106
Number of patterns:  15
-----------------
Pattern:  Z3 Z2 MSpppp MSpppa MSppap MSppaa MSpapp MSpapa MSpaap MSpaaa MSappp MSappa MSapap MSapaa MSaapp MSaapa MSaaap MSaaaa Epr Epl Earp Eara Ealp Eala Dpp Dpa Dap Daa Cppp Cppa Cpap Cpaap Cpaaa Capp Capa Caap Caaa ABprpppp ABprpppa ABprppap ABprppaa ABprpapp ABprpapa ABprpaap ABprpaaa ABprappp ABprappa ABprapap ABprapaa ABpraapp ABpraapa ABpraaap ABpraaaa ABplpppp ABplpppa ABplppap ABplppaa ABplpapp ABplpapa ABplpaap ABplpaaa ABplappp ABplappa ABplapap ABplapaa ABplaappp ABplaappa ABplaapa ABplaaap ABplaaaa ABarpppp ABarpppa ABarppap ABarppaa ABarpapp ABarpapa ABarpaapp ABarpaapa ABarpaaa ABarappp ABarappa ABarapap ABarapaa ABaraapp ABaraapa ABaraaap ABaraaaa ABalppppp ABalppppa ABalpppa ABalppap ABalppaa ABalpappp ABalpappa ABalpapa ABalpaapp ABalpaapa ABalpaaa ABalappp ABalappa ABalapap ABalapaa ABalaapp ABalaapa ABalaaap ABalaaaa
Number of embryos:  1
Number of images:  1
Pattern:  Z3 Z2 MSpppp MSpppa MSppap MSppaa MSpapp MSpapa MSpaap MSpaaa MSappp MSappa MSapap MSapaa MSaapp MSaapa MSaaap MSaaaa Epr Eplp Epla Earp Eara Ealp Eala Dpp Dpa Dap Daa Cppp Cppa Cpapp Cpapa Cpaap Cpaaa Capp Capa Caap Caaa ABprpppp ABprpppa ABprppap ABprppaa ABprpapp ABprpapa ABprpaap ABprpaaa ABprappp ABprappa ABprapap ABprapaa ABpraapp ABpraapa ABpraaap ABpraaaa ABplpppp ABplpppa ABplppap ABplppaa ABplpapp ABplpapa ABplpaap ABplpaaa ABplappp ABplappa ABplapapp ABplapapa ABplapaa ABplaappp ABplaappa ABplaapa ABplaaap ABplaaaa ABarpppp ABarpppa ABarppap ABarppaa ABarpapp ABarpapa ABarpaap ABarpaaa ABarappp ABarappa ABarapap ABarapaa ABaraapp ABaraapa ABaraaap ABaraaaa ABalpppp ABalpppa ABalppap ABalppaa ABalpappp ABalpappa ABalpapa ABalpaap ABalpaaa ABalappp ABalappa ABalapap ABalapaa ABalaapp ABalaapa ABalaaap ABalaaaa
Number of embryos:  1
Number of images:  1
Pattern:  Z3 Z2 MSpppp MSpppa MSppap MSppaa MSpapp MSpapa MSpaap MSpaaa MSappp MSappa MSapap MSapaa MSaapp MSaapa MSaaap MSaaaa Eprp Epra Epl Earp Eara Ealp Eala Dpp Dpa Dap Daa Cppp Cppa Cpap Cpaap Cpaaa Capp Capa Caap Caaa ABprpppp ABprpppa ABprppap ABprppaa ABprpapp ABprpapa ABprpaap ABprpaaa ABprappp ABprappa ABprapap ABprapaa ABpraapp ABpraapa ABpraaap ABpraaaa ABplpppp ABplpppa ABplppap ABplppaa ABplpapp ABplpapa ABplpaap ABplpaaa ABplappp ABplappa ABplapap ABplapaa ABplaappp ABplaappa ABplaapa ABplaaap ABplaaaa ABarpppp ABarpppa ABarppap ABarppaa ABarpapp ABarpapa ABarpaapp ABarpaapa ABarpaaa ABarappp ABarappa ABarapap ABarapaa ABaraapp ABaraapa ABaraaap ABaraaaa ABalpppp ABalpppa ABalppap ABalppaa ABalpappp ABalpappa ABalpapa ABalpaapp ABalpaapa ABalpaaa ABalappp ABalappa ABalapap ABalapaa ABalaapp ABalaapa ABalaaap ABalaaaa
Number of embryos:  1
Number of images:  1
Pattern:  Z3 Z2 MSpppp MSpppa MSppap MSppaa MSpapp MSpapa MSpaap MSpaaa MSappp MSappa MSapap MSapaa MSaapp MSaapa MSaaap MSaaaa Eprp Epra Eplp Epla Earp Eara Ealp Eala Dpp Dpa Dap Daa Cppp Cppa Cpap Cpaa Capp Capa Caap Caaa ABprpppp ABprpppa ABprppap ABprppaa ABprpapp ABprpapa ABprpaap ABprpaaa ABprappp ABprappa ABprapap ABprapaa ABpraapp ABpraapa ABpraaap ABpraaaa ABplpppp ABplpppa ABplppap ABplppaa ABplpappp ABplpappa ABplpapa ABplpaap ABplpaaa ABplappp ABplappa ABplapapp ABplapapa ABplapaa ABplaappp ABplaappa ABplaapap ABplaapaa ABplaaap ABplaaaa ABarpppp ABarpppa ABarppap ABarppaa ABarpapp ABarpapa ABarpaap ABarpaaa ABarappp ABarappa ABarapap ABarapaa ABaraapp ABaraapa ABaraaap ABaraaaa ABalpppp ABalpppa ABalppap ABalppaa ABalpapp ABalpapa ABalpaap ABalpaaa ABalappp ABalappa ABalapap ABalapaa ABalaapp ABalaapa ABalaaap ABalaaaa
Number of embryos:  1
Number of images:  1
Pattern:  Z3 Z2 MSpppp MSpppa MSppap MSppaa MSpapp MSpapa MSpaap MSpaaa MSappp MSappa MSapap MSapaa MSaapp MSaapa MSaaap MSaaaa Eprp Epra Eplp Epla Earp Eara Ealp Eala Dpp Dpa Dap Daa Cppp Cppa Cpap Cpaap Cpaaa Capp Capa Caap Caaa ABprpppp ABprpppa ABprppap ABprppaa ABprpapp ABprpapa ABprpaap ABprpaaa ABprappp ABprappa ABprapap ABprapaa ABpraapp ABpraapa ABpraaap ABpraaaa ABplpppp ABplpppa ABplppap ABplppaa ABplpapp ABplpapa ABplpaap ABplpaaa ABplappp ABplappa ABplapap ABplapaa ABplaappp ABplaappa ABplaapa ABplaaap ABplaaaa ABarpppp ABarpppa ABarppap ABarppaa ABarpapp ABarpapa ABarpaapp ABarpaapa ABarpaaa ABarappp ABarappa ABarapap ABarapaa ABaraapp ABaraapa ABaraaap ABaraaaa ABalpppp ABalpppa ABalppap ABalppaa ABalpappp ABalpappa ABalpapa ABalpaap ABalpaaa ABalappp ABalappa ABalapap ABalapaa ABalaapp ABalaapa ABalaaap ABalaaaa
Number of embryos:  1
Number of images:  1
Pattern:  Z3 Z2 MSpppp MSpppa MSppap MSppaa MSpapp MSpapa MSpaap MSpaaa MSappp MSappa MSapap MSapaa MSaapp MSaapa MSaaap MSaaaa Eprp Epra Eplp Epla Earp Eara Ealp Eala Dpp Dpa Dap Daa Cppp Cppa Cpap Cpaap Cpaaa Capp Capa Caap Caaa ABprpppp ABprpppa ABprppap ABprppaa ABprpapp ABprpapa ABprpaap ABprpaaa ABprappp ABprappa ABprapap ABprapaa ABpraapp ABpraapa ABpraaap ABpraaaa ABplpppp ABplpppa ABplppap ABplppaa ABplpapp ABplpapa ABplpaap ABplpaaa ABplappp ABplappa ABplapap ABplapaap ABplapaaa ABplaappp ABplaappa ABplaapa ABplaaap ABplaaaa ABarpppp ABarpppa ABarppap ABarppaa ABarpapp ABarpapa ABarpaap ABarpaaa ABarappp ABarappa ABarapap ABarapaa ABaraapp ABaraapa ABaraaap ABaraaaa ABalpppp ABalpppa ABalppap ABalppaa ABalpappp ABalpappa ABalpapa ABalpaap ABalpaaa ABalappp ABalappa ABalapap ABalapaa ABalaapp ABalaapa ABalaaap ABalaaaa
Number of embryos:  1
Number of images:  1
Pattern:  Z3 Z2 MSpppp MSpppa MSppap MSppaa MSpapp MSpapa MSpaap MSpaaa MSappp MSappa MSapap MSapaa MSaapp MSaapa MSaaap MSaaaa Eprp Epra Eplp Epla Earp Eara Ealp Eala Dpp Dpa Dap Daa Cppp Cppa Cpap Cpaap Cpaaa Capp Capa Caap Caaa ABprpppp ABprpppa ABprppap ABprppaa ABprpapp ABprpapa ABprpaap ABprpaaa ABprappp ABprappa ABprapap ABprapaa ABpraapp ABpraapa ABpraaap ABpraaaa ABplpppp ABplpppa ABplppap ABplppaa ABplpapp ABplpapa ABplpaap ABplpaaa ABplappp ABplappa ABplapapp ABplapapa ABplapaa ABplaappp ABplaappa ABplaapa ABplaaap ABplaaaa ABarpppp ABarpppa ABarppap ABarppaa ABarpapp ABarpapa ABarpaapp ABarpaapa ABarpaaa ABarappp ABarappa ABarapap ABarapaa ABaraapp ABaraapa ABaraaap ABaraaaa ABalpppp ABalpppa ABalppap ABalppaa ABalpapp ABalpapa ABalpaap ABalpaaa ABalappp ABalappa ABalapap ABalapaa ABalaapp ABalaapa ABalaaap ABalaaaa
Number of embryos:  1
Number of images:  1
Pattern:  Z3 Z2 MSpppp MSpppa MSppap MSppaa MSpapp MSpapa MSpaap MSpaaa MSappp MSappa MSapap MSapaa MSaapp MSaapa MSaaap MSaaaa Eprp Epra Eplp Epla Earp Eara Ealp Eala Dpp Dpa Dap Daa Cppp Cppa Cpap Cpaap Cpaaa Capp Capa Caap Caaap Caaaa ABprpppp ABprpppa ABprppap ABprppaa ABprpapp ABprpapa ABprpaap ABprpaaa ABprappp ABprappa ABprapap ABprapaa ABpraapp ABpraapa ABpraaap ABpraaaa ABplpppp ABplpppa ABplppap ABplppaa ABplpapp ABplpapa ABplpaap ABplpaaa ABplappp ABplappa ABplapap ABplapaa ABplaapp ABplaapa ABplaaap ABplaaaa ABarpppp ABarpppa ABarppap ABarppaa ABarpapp ABarpapa ABarpaap ABarpaaa ABarappp ABarappa ABarapapp ABarapapa ABarapaa ABaraapp ABaraapa ABaraaap ABaraaaa ABalpppp ABalpppa ABalppap ABalppaa ABalpappp ABalpappa ABalpapa ABalpaap ABalpaaa ABalappp ABalappa ABalapap ABalapaa ABalaapp ABalaapa ABalaaap ABalaaaa
Number of embryos:  1
Number of images:  1
Pattern:  Z3 Z2 MSpppp MSpppa MSppap MSppaa MSpapp MSpapa MSpaap MSpaaa MSappp MSappa MSapap MSapaa MSaapp MSaapa MSaaap MSaaaa Eprp Epra Eplp Epla Earp Eara Ealp Eala Dpp Dpa Dap Daa Cppp Cppa Cpap Cpaap Cpaaa Capp Capa Caap Caaap Caaaa ABprpppp ABprpppa ABprppap ABprppaa ABprpapp ABprpapa ABprpaap ABprpaaa ABprappp ABprappa ABprapap ABprapaa ABpraapp ABpraapa ABpraaap ABpraaaa ABplpppp ABplpppa ABplppap ABplppaa ABplpapp ABplpapa ABplpaap ABplpaaa ABplappp ABplappa ABplapap ABplapaa ABplaappp ABplaappa ABplaapa ABplaaap ABplaaaa ABarpppp ABarpppa ABarppap ABarppaa ABarpapp ABarpapa ABarpaapp ABarpaapa ABarpaaa ABarappp ABarappa ABarapap ABarapaa ABaraapp ABaraapa ABaraaap ABaraaaa ABalpppp ABalpppa ABalppap ABalppaa ABalpapp ABalpapa ABalpaap ABalpaaa ABalappp ABalappa ABalapap ABalapaa ABalaapp ABalaapa ABalaaap ABalaaaa
Number of embryos:  1
Number of images:  1
Pattern:  Z3 Z2 MSpppp MSpppa MSppap MSppaa MSpapp MSpapa MSpaap MSpaaa MSappp MSappa MSapap MSapaa MSaapp MSaapa MSaaap MSaaaa Eprp Epra Eplp Epla Earp Eara Ealp Eala Dpp Dpa Dap Daa Cppp Cppa Cpapp Cpapa Cpaap Cpaaa Capp Capa Caap Caaa ABprpppp ABprpppa ABprppap ABprppaa ABprpapp ABprpapa ABprpaap ABprpaaa ABprappp ABprappa ABprapap ABprapaa ABpraapp ABpraapa ABpraaap ABpraaaa ABplpppp ABplpppa ABplppap ABplppaa ABplpapp ABplpapa ABplpaap ABplpaaa ABplappp ABplappa ABplapap ABplapaa ABplaappp ABplaappa ABplaapa ABplaaap ABplaaaa ABarpppp ABarpppa ABarppap ABarppaa ABarpapp ABarpapa ABarpaap ABarpaaa ABarappp ABarappa ABarapap ABarapaa ABaraapp ABaraapa ABaraaap ABaraaaa ABalpppp ABalpppa ABalppap ABalppaa ABalpappp ABalpappa ABalpapa ABalpaap ABalpaaa ABalappp ABalappa ABalapap ABalapaa ABalaapp ABalaapa ABalaaap ABalaaaa
Number of embryos:  1
Number of images:  1
Pattern:  Z3 Z2 MSpppp MSpppa MSppap MSppaa MSpapp MSpapa MSpaap MSpaaa MSappp MSappa MSapap MSapaa MSaapp MSaapa MSaaap MSaaaa Eprp Epra Eplp Epla Earp Eara Ealp Eala Dpp Dpa Dap Daa Cppp Cppa Cpapp Cpapa Cpaap Cpaaa Capp Capa Caap Caaa ABprpppp ABprpppa ABprppap ABprppaa ABprpapp ABprpapa ABprpaap ABprpaaa ABprappp ABprappa ABprapap ABprapaa ABpraapp ABpraapa ABpraaap ABpraaaa ABplpppp ABplpppa ABplppap ABplppaa ABplpappp ABplpappa ABplpapa ABplpaap ABplpaaa ABplappp ABplappa ABplapapp ABplapapa ABplapaa ABplaapp ABplaapa ABplaaap ABplaaaa ABarpppp ABarpppa ABarppap ABarppaa ABarpapp ABarpapa ABarpaap ABarpaaa ABarappp ABarappa ABarapap ABarapaa ABaraapp ABaraapa ABaraaap ABaraaaa ABalpppp ABalpppa ABalppap ABalppaa ABalpapp ABalpapa ABalpaap ABalpaaa ABalappp ABalappa ABalapap ABalapaa ABalaapp ABalaapa ABalaaap ABalaaaa
Number of embryos:  1
Number of images:  1
Pattern:  Z3 Z2 MSpppp MSpppa MSppap MSppaa MSpapp MSpapa MSpaap MSpaaa MSappp MSappa MSapap MSapaa MSaapp MSaapa MSaaap MSaaaa Eprp Epra Eplp Epla Earp Eara Ealp Eala Dpp Dpa Dap Daa Cppp Cppa Cpapp Cpapa Cpaap Cpaaa Capp Capa Caap Caaa ABprpppp ABprpppa ABprppap ABprppaa ABprpapp ABprpapa ABprpaap ABprpaaa ABprappp ABprappa ABprapap ABprapaa ABpraappp ABpraappa ABpraapa ABpraaap ABpraaaa ABplpppp ABplpppa ABplppap ABplppaa ABplpapp ABplpapa ABplpaap ABplpaaa ABplappp ABplappa ABplapap ABplapaa ABplaappp ABplaappa ABplaapa ABplaaap ABplaaaa ABarpppp ABarpppa ABarppap ABarppaa ABarpapp ABarpapa ABarpaap ABarpaaa ABarappp ABarappa ABarapap ABarapaa ABaraapp ABaraapa ABaraaap ABaraaaa ABalpppp ABalpppa ABalppap ABalppaa ABalpapp ABalpapa ABalpaap ABalpaaa ABalappp ABalappa ABalapap ABalapaa ABalaapp ABalaapa ABalaaap ABalaaaa
Number of embryos:  1
Number of images:  1
Pattern:  Z3 Z2 MSpppp MSpppa MSppap MSppaa MSpapp MSpapa MSpaap MSpaaa MSappp MSappa MSapap MSapaa MSaapp MSaapa MSaaap MSaaaa Eprp Epra Eplp Epla Earp Eara Ealp Eala Dpp Dpa Dap Daa Cppp Cppa Cpapp Cpapa Cpaap Cpaaa Capp Capa Caap Caaap Caaaa ABprpppp ABprpppa ABprppap ABprppaa ABprpapp ABprpapa ABprpaap ABprpaaa ABprappp ABprappa ABprapap ABprapaa ABpraapp ABpraapa ABpraaap ABpraaaa ABplpppp ABplpppa ABplppap ABplppaa ABplpapp ABplpapa ABplpaap ABplpaaa ABplappp ABplappa ABplapap ABplapaa ABplaapp ABplaapa ABplaaap ABplaaaa ABarpppp ABarpppa ABarppap ABarppaa ABarpapp ABarpapa ABarpaap ABarpaaa ABarappp ABarappa ABarapap ABarapaa ABaraapp ABaraapa ABaraaap ABaraaaa ABalpppp ABalpppa ABalppap ABalppaa ABalpappp ABalpappa ABalpapa ABalpaap ABalpaaa ABalappp ABalappa ABalapap ABalapaa ABalaapp ABalaapa ABalaaap ABalaaaa
Number of embryos:  1
Number of images:  1
Pattern:  Z3 Z2 MSpppp MSpppa MSppap MSppaa MSpapp MSpapa MSpaap MSpaaa MSappp MSappa MSapap MSapaa MSaapp MSaapa MSaaap MSaaaa Eprp Epra Eplp Epla Earp Eara Ealp Eala Dpp Dpa Dap Daa Cppp Cppa Cpapp Cpapa Cpaap Cpaaa Capp Capa Caap Caaap Caaaa ABprpppp ABprpppa ABprppap ABprppaa ABprpapp ABprpapa ABprpaap ABprpaaa ABprappp ABprappa ABprapap ABprapaa ABpraapp ABpraapa ABpraaap ABpraaaa ABplpppp ABplpppa ABplppap ABplppaa ABplpapp ABplpapa ABplpaap ABplpaaa ABplappp ABplappa ABplapap ABplapaa ABplaapp ABplaapa ABplaaap ABplaaaa ABarpppp ABarpppa ABarppap ABarppaa ABarpapp ABarpapa ABarpaapp ABarpaapa ABarpaaa ABarappp ABarappa ABarapap ABarapaa ABaraapp ABaraapa ABaraaap ABaraaaa ABalpppp ABalpppa ABalppap ABalppaa ABalpapp ABalpapa ABalpaap ABalpaaa ABalappp ABalappa ABalapap ABalapaa ABalaapp ABalaapa ABalaaap ABalaaaa
Number of embryos:  1
Number of images:  1
Pattern:  Z3 Z2 MSpppp MSpppa MSppap MSppaa MSpapp MSpapa MSpaap MSpaaa MSappp MSappa MSapap MSapaa MSaapp MSaapa MSaaap MSaaaa Eprp Epra Eplp Epla Earp Eara Ealp Eala Dpp Dpa Dap Daa Cppp Cppa Cpapp Cpapa Cpaap Cpaaa Capp Capa Caap Caaap Caaaa ABprpppp ABprpppa ABprppap ABprppaa ABprpapp ABprpapa ABprpaap ABprpaaa ABprappp ABprappa ABprapap ABprapaa ABpraapp ABpraapa ABpraaap ABpraaaa ABplpppp ABplpppa ABplppap ABplppaa ABplpapp ABplpapa ABplpaap ABplpaaa ABplappp ABplappa ABplapap ABplapaa ABplaappp ABplaappa ABplaapa ABplaaap ABplaaaa ABarpppp ABarpppa ABarppap ABarppaa ABarpapp ABarpapa ABarpaap ABarpaaa ABarappp ABarappa ABarapap ABarapaa ABaraapp ABaraapa ABaraaap ABaraaaa ABalpppp ABalpppa ABalppap ABalppaa ABalpapp ABalpapa ABalpaap ABalpaaa ABalappp ABalappa ABalapap ABalapaa ABalaapp ABalaapa ABalaaap ABalaaaa
Number of embryos:  6
Number of images:  6
-----------------
-----------------
Age:  107
Number of patterns:  14
-----------------
Pattern:  Z3 Z2 MSpppp MSpppa MSppap MSppaa MSpapp MSpapa MSpaap MSpaaa MSappp MSappa MSapap MSapaa MSaapp MSaapa MSaaap MSaaaa Eprp Epra Eplp Epla Earp Eara Ealp Eala Dp Dap Daa Cppp Cppa Cpap Cpaa Capp Capa Caap Caaa ABprpppp ABprpppa ABprppap ABprppaa ABprpappp ABprpappa ABprpapa ABprpaap ABprpaaa ABprappp ABprappa ABprapap ABprapaa ABpraapp ABpraapa ABpraaap ABpraaaa ABplpppp ABplpppa ABplppap ABplppaa ABplpappp ABplpappa ABplpapa ABplpaap ABplpaaa ABplappp ABplappap ABplappaa ABplapapp ABplapapa ABplapaa ABplaappp ABplaappa ABplaapa ABplaaap ABplaaaa ABarpppp ABarpppa ABarppap ABarppaa ABarpapp ABarpapa ABarpaap ABarpaaa ABarappp ABarappa ABarapap ABarapaa ABaraapp ABaraapa ABaraaap ABaraaaa ABalpppp ABalpppa ABalppap ABalppaa ABalpappp ABalpappa ABalpapa ABalpaap ABalpaaa ABalappp ABalappa ABalapap ABalapaa ABalaapp ABalaapa ABalaaap ABalaaaa
Number of embryos:  1
Number of images:  1
Pattern:  Z3 Z2 MSpppp MSpppa MSppap MSppaa MSpapp MSpapa MSpaap MSpaaa MSappp MSappa MSapap MSapaa MSaapp MSaapa MSaaap MSaaaa Eprp Epra Eplp Epla Earp Eara Ealp Eala Dpp Dpa Dap Daa Cppp Cppa Cpap Cpaap Cpaaa Capp Capa Caap Caaa ABprpppp ABprpppa ABprppap ABprppaa ABprpapp ABprpapa ABprpaap ABprpaaa ABprappp ABprappa ABprapap ABprapaa ABpraapp ABpraapa ABpraaap ABpraaaa ABplpppp ABplpppa ABplppap ABplppaa ABplpapp ABplpapa ABplpaap ABplpaaa ABplappp ABplappa ABplapap ABplapaa ABplaappp ABplaappa ABplaapa ABplaaap ABplaaaa ABarpppp ABarpppa ABarppap ABarppaa ABarpapp ABarpapa ABarpaap ABarpaaa ABarappp ABarappa ABarapap ABarapaa ABaraappp ABaraappa ABaraapa ABaraaap ABaraaaa ABalpppp ABalpppa ABalppap ABalppaa ABalpappp ABalpappa ABalpapa ABalpaapp ABalpaapa ABalpaaa ABalappp ABalappa ABalapap ABalapaa ABalaapp ABalaapa ABalaaap ABalaaaa
Number of embryos:  1
Number of images:  1
Pattern:  Z3 Z2 MSpppp MSpppa MSppap MSppaa MSpapp MSpapa MSpaap MSpaaa MSappp MSappa MSapap MSapaa MSaapp MSaapa MSaaap MSaaaa Eprp Epra Eplp Epla Earp Eara Ealp Eala Dpp Dpa Dap Daa Cppp Cppa Cpap Cpaap Cpaaa Capp Capa Caap Caaa ABprpppp ABprpppa ABprppap ABprppaa ABprpapp ABprpapa ABprpaap ABprpaaa ABprappp ABprappa ABprapap ABprapaa ABpraapp ABpraapa ABpraaap ABpraaaa ABplpppp ABplpppa ABplppap ABplppaa ABplpappp ABplpappa ABplpapa ABplpaap ABplpaaa ABplappp ABplappap ABplappaa ABplapapp ABplapapa ABplapaa ABplaappp ABplaappa ABplaapa ABplaaap ABplaaaa ABarpppp ABarpppa ABarppap ABarppaa ABarpapp ABarpapa ABarpaap ABarpaaa ABarappp ABarappa ABarapap ABarapaa ABaraapp ABaraapa ABaraaap ABaraaaa ABalpppp ABalpppa ABalppap ABalppaa ABalpapp ABalpapa ABalpaap ABalpaaa ABalappp ABalappa ABalapap ABalapaa ABalaapp ABalaapa ABalaaap ABalaaaa
Number of embryos:  1
Number of images:  1
Pattern:  Z3 Z2 MSpppp MSpppa MSppap MSppaa MSpapp MSpapa MSpaap MSpaaa MSappp MSappa MSapap MSapaa MSaapp MSaapa MSaaap MSaaaa Eprp Epra Eplp Epla Earp Eara Ealp Eala Dpp Dpa Dap Daa Cppp Cppa Cpap Cpaap Cpaaa Capp Capa Caap Caaa ABprpppp ABprpppa ABprppap ABprppaa ABprpapp ABprpapa ABprpaapp ABprpaapa ABprpaaa ABprappp ABprappa ABprapap ABprapaa ABpraappp ABpraappa ABpraapa ABpraaap ABpraaaa ABplpppp ABplpppa ABplppap ABplppaa ABplpapp ABplpapa ABplpaap ABplpaaa ABplappp ABplappa ABplapap ABplapaa ABplaappp ABplaappa ABplaapa ABplaaap ABplaaaa ABarpppp ABarpppa ABarppap ABarppaa ABarpapp ABarpapa ABarpaapp ABarpaapa ABarpaaa ABarappp ABarappa ABarapap ABarapaa ABaraapp ABaraapa ABaraaap ABaraaaa ABalpppp ABalpppa ABalppap ABalppaa ABalpapp ABalpapa ABalpaap ABalpaaa ABalappp ABalappa ABalapap ABalapaa ABalaapp ABalaapa ABalaaap ABalaaaa
Number of embryos:  1
Number of images:  1
Pattern:  Z3 Z2 MSpppp MSpppa MSppap MSppaa MSpapp MSpapa MSpaap MSpaaa MSappp MSappa MSapap MSapaa MSaapp MSaapa MSaaap MSaaaa Eprp Epra Eplp Epla Earp Eara Ealp Eala Dpp Dpa Dap Daa Cppp Cppa Cpap Cpaap Cpaaa Capp Capa Caap Caaap Caaaa ABprpppp ABprpppa ABprppap ABprppaa ABprpapp ABprpapa ABprpaap ABprpaaa ABprappp ABprappa ABprapap ABprapaa ABpraapp ABpraapa ABpraaap ABpraaaa ABplpppp ABplpppa ABplppap ABplppaa ABplpapp ABplpapa ABplpaap ABplpaaa ABplappp ABplappa ABplapap ABplapaa ABplaappp ABplaappa ABplaapap ABplaapaa ABplaaap ABplaaaa ABarpppp ABarpppa ABarppap ABarppaa ABarpapp ABarpapa ABarpaap ABarpaaa ABarappp ABarappa ABarapap ABarapaa ABaraapp ABaraapa ABaraaap ABaraaaa ABalpppp ABalpppa ABalppap ABalppaa ABalpappp ABalpappa ABalpapa ABalpaap ABalpaaa ABalappp ABalappa ABalapap ABalapaa ABalaapp ABalaapa ABalaaap ABalaaaa
Number of embryos:  1
Number of images:  1
Pattern:  Z3 Z2 MSpppp MSpppa MSppap MSppaa MSpapp MSpapa MSpaap MSpaaa MSappp MSappa MSapap MSapaa MSaapp MSaapa MSaaap MSaaaa Eprp Epra Eplp Epla Earp Eara Ealp Eala Dpp Dpa Dap Daa Cppp Cppa Cpapp Cpapa Cpaap Cpaaa Capp Capa Caap Caaa ABprpppp ABprpppa ABprppap ABprppaa ABprpapp ABprpapa ABprpaap ABprpaaa ABprappp ABprappa ABprapap ABprapaa ABpraapp ABpraapa ABpraaap ABpraaaa ABplpppp ABplpppa ABplppap ABplppaa ABplpapp ABplpapa ABplpaap ABplpaaa ABplappp ABplappa ABplapapp ABplapapa ABplapaa ABplaappp ABplaappa ABplaapa ABplaaap ABplaaaa ABarpppp ABarpppa ABarppap ABarppaa ABarpapp ABarpapa ABarpaap ABarpaaa ABarappp ABarappa ABarapap ABarapaa ABaraapp ABaraapa ABaraaap ABaraaaa ABalpppp ABalpppa ABalppap ABalppaa ABalpappp ABalpappa ABalpapa ABalpaap ABalpaaa ABalappp ABalappa ABalapap ABalapaa ABalaapp ABalaapa ABalaaap ABalaaaa
Number of embryos:  1
Number of images:  1
Pattern:  Z3 Z2 MSpppp MSpppa MSppap MSppaa MSpapp MSpapa MSpaap MSpaaa MSappp MSappa MSapap MSapaa MSaapp MSaapa MSaaap MSaaaa Eprp Epra Eplp Epla Earp Eara Ealp Eala Dpp Dpa Dap Daa Cppp Cppa Cpapp Cpapa Cpaap Cpaaa Capp Capa Caap Caaa ABprpppp ABprpppa ABprppap ABprppaa ABprpapp ABprpapa ABprpaap ABprpaaa ABprappp ABprappa ABprapap ABprapaa ABpraapp ABpraapa ABpraaap ABpraaaa ABplpppp ABplpppa ABplppap ABplppaa ABplpapp ABplpapa ABplpaap ABplpaaa ABplappp ABplappa ABplapapp ABplapapa ABplapaa ABplaappp ABplaappa ABplaapa ABplaaap ABplaaaa ABarpppp ABarpppa ABarppap ABarppaa ABarpapp ABarpapa ABarpaapp ABarpaapa ABarpaaa ABarappp ABarappa ABarapap ABarapaa ABaraapp ABaraapa ABaraaap ABaraaaa ABalpppp ABalpppa ABalppap ABalppaa ABalpapp ABalpapa ABalpaap ABalpaaa ABalappp ABalappa ABalapap ABalapaa ABalaapp ABalaapa ABalaaap ABalaaaa
Number of embryos:  1
Number of images:  1
Pattern:  Z3 Z2 MSpppp MSpppa MSppap MSppaa MSpapp MSpapa MSpaap MSpaaa MSappp MSappa MSapap MSapaa MSaapp MSaapa MSaaap MSaaaa Eprp Epra Eplp Epla Earp Eara Ealp Eala Dpp Dpa Dap Daa Cppp Cppa Cpapp Cpapa Cpaap Cpaaa Capp Capa Caap Caaa ABprpppp ABprpppa ABprppap ABprppaa ABprpapp ABprpapa ABprpaap ABprpaaa ABprappp ABprappa ABprapap ABprapaa ABpraappp ABpraappa ABpraapa ABpraaap ABpraaaa ABplpppp ABplpppa ABplppap ABplppaa ABplpapp ABplpapa ABplpaap ABplpaaa ABplappp ABplappa ABplapapp ABplapapa ABplapaa ABplaappp ABplaappa ABplaapa ABplaaap ABplaaaa ABarpppp ABarpppa ABarppap ABarppaa ABarpapp ABarpapa ABarpaap ABarpaaa ABarappp ABarappa ABarapap ABarapaa ABaraapp ABaraapa ABaraaap ABaraaaa ABalpppp ABalpppa ABalppap ABalppaa ABalpapp ABalpapa ABalpaap ABalpaaa ABalappp ABalappa ABalapap ABalapaa ABalaapp ABalaapa ABalaaap ABalaaaa
Number of embryos:  1
Number of images:  1
Pattern:  Z3 Z2 MSpppp MSpppa MSppap MSppaa MSpapp MSpapa MSpaap MSpaaa MSappp MSappa MSapap MSapaa MSaapp MSaapa MSaaap MSaaaa Eprp Epra Eplp Epla Earp Eara Ealp Eala Dpp Dpa Dap Daa Cppp Cppa Cpapp Cpapa Cpaap Cpaaa Capp Capa Caap Caaa ABprpppp ABprpppa ABprppap ABprppaa ABprpappp ABprpappa ABprpapa ABprpaap ABprpaaa ABprappp ABprappa ABprapap ABprapaa ABpraapp ABpraapa ABpraaap ABpraaaa ABplpppp ABplpppa ABplppap ABplppaa ABplpapp ABplpapa ABplpaap ABplpaaa ABplappp ABplappa ABplapap ABplapaa ABplaapp ABplaapa ABplaaap ABplaaaa ABarpppp ABarpppa ABarppap ABarppaa ABarpapp ABarpapa ABarpaap ABarpaaa ABarappp ABarappa ABarapap ABarapaa ABaraapp ABaraapa ABaraaap ABaraaaa ABalpppp ABalpppa ABalppap ABalppaa ABalpappp ABalpappa ABalpapa ABalpaapp ABalpaapa ABalpaaa ABalappp ABalappa ABalapap ABalapaa ABalaapp ABalaapa ABalaaap ABalaaaa
Number of embryos:  1
Number of images:  1
Pattern:  Z3 Z2 MSpppp MSpppa MSppap MSppaa MSpapp MSpapa MSpaap MSpaaa MSappp MSappa MSapap MSapaa MSaapp MSaapa MSaaap MSaaaa Eprp Epra Eplp Epla Earp Eara Ealp Eala Dpp Dpa Dap Daa Cppp Cppa Cpapp Cpapa Cpaap Cpaaa Capp Capa Caap Caaap Caaaa ABprpppp ABprpppa ABprppap ABprppaa ABprpapp ABprpapa ABprpaap ABprpaaa ABprappp ABprappa ABprapap ABprapaa ABpraapp ABpraapa ABpraaap ABpraaaa ABplpppp ABplpppa ABplppap ABplppaa ABplpapp ABplpapa ABplpaap ABplpaaa ABplappp ABplappa ABplapap ABplapaa ABplaapp ABplaapa ABplaaap ABplaaaa ABarpppp ABarpppa ABarppap ABarppaa ABarpapp ABarpapa ABarpaapp ABarpaapa ABarpaaa ABarappp ABarappa ABarapap ABarapaa ABaraapp ABaraapa ABaraaap ABaraaaa ABalpppp ABalpppa ABalppap ABalppaa ABalpappp ABalpappa ABalpapa ABalpaap ABalpaaa ABalappp ABalappa ABalapap ABalapaa ABalaapp ABalaapa ABalaaap ABalaaaa
Number of embryos:  1
Number of images:  1
Pattern:  Z3 Z2 MSpppp MSpppa MSppap MSppaa MSpapp MSpapa MSpaap MSpaaa MSappp MSappa MSapap MSapaa MSaapp MSaapa MSaaap MSaaaa Eprp Epra Eplp Epla Earp Eara Ealp Eala Dpp Dpa Dap Daa Cppp Cppa Cpapp Cpapa Cpaap Cpaaa Capp Capa Caap Caaap Caaaa ABprpppp ABprpppa ABprppap ABprppaa ABprpapp ABprpapa ABprpaap ABprpaaa ABprappp ABprappa ABprapap ABprapaa ABpraapp ABpraapa ABpraaap ABpraaaa ABplpppp ABplpppa ABplppap ABplppaa ABplpapp ABplpapa ABplpaap ABplpaaa ABplappp ABplappa ABplapap ABplapaa ABplaappp ABplaappa ABplaapa ABplaaap ABplaaaa ABarpppp ABarpppa ABarppap ABarppaa ABarpapp ABarpapa ABarpaap ABarpaaa ABarappp ABarappa ABarapap ABarapaa ABaraapp ABaraapa ABaraaap ABaraaaa ABalpppp ABalpppa ABalppap ABalppaa ABalpappp ABalpappa ABalpapa ABalpaap ABalpaaa ABalappp ABalappa ABalapap ABalapaa ABalaapp ABalaapa ABalaaap ABalaaaa
Number of embryos:  1
Number of images:  1
Pattern:  Z3 Z2 MSpppp MSpppa MSppap MSppaa MSpapp MSpapa MSpaap MSpaaa MSappp MSappa MSapap MSapaa MSaapp MSaapa MSaaap MSaaaa Eprp Epra Eplp Epla Earp Eara Ealp Eala Dpp Dpa Dap Daa Cppp Cppa Cpapp Cpapa Cpaap Cpaaa Capp Capa Caap Caaap Caaaa ABprpppp ABprpppa ABprppap ABprppaa ABprpapp ABprpapa ABprpaap ABprpaaa ABprappp ABprappa ABprapap ABprapaa ABpraapp ABpraapa ABpraaap ABpraaaa ABplpppp ABplpppa ABplppap ABplppaa ABplpapp ABplpapa ABplpaap ABplpaaa ABplappp ABplappa ABplapap ABplapaa ABplaappp ABplaappa ABplaapa ABplaaap ABplaaaa ABarpppp ABarpppa ABarppap ABarppaa ABarpapp ABarpapa ABarpaap ABarpaaa ABarappp ABarappa ABarapapp ABarapapa ABarapaa ABaraapp ABaraapa ABaraaap ABaraaaa ABalpppp ABalpppa ABalppap ABalppaa ABalpapp ABalpapa ABalpaap ABalpaaa ABalappp ABalappa ABalapap ABalapaa ABalaapp ABalaapa ABalaaap ABalaaaa
Number of embryos:  1
Number of images:  1
Pattern:  Z3 Z2 MSpppp MSpppa MSppap MSppaa MSpapp MSpapa MSpaap MSpaaa MSappp MSappa MSapap MSapaa MSaapp MSaapa MSaaap MSaaaa Eprp Epra Eplp Epla Earp Eara Ealp Eala Dpp Dpa Dap Daa Cppp Cppa Cpapp Cpapa Cpaap Cpaaa Capp Capa Caap Caaap Caaaa ABprpppp ABprpppa ABprppap ABprppaa ABprpapp ABprpapa ABprpaap ABprpaaa ABprappp ABprappa ABprapap ABprapaa ABpraappp ABpraappa ABpraapa ABpraaap ABpraaaa ABplpppp ABplpppa ABplppap ABplppaa ABplpapp ABplpapa ABplpaap ABplpaaa ABplappp ABplappa ABplapap ABplapaa ABplaappp ABplaappa ABplaapa ABplaaap ABplaaaa ABarpppp ABarpppa ABarppap ABarppaa ABarpapp ABarpapa ABarpaap ABarpaaa ABarappp ABarappa ABarapap ABarapaa ABaraapp ABaraapa ABaraaap ABaraaaa ABalpppp ABalpppa ABalppap ABalppaa ABalpapp ABalpapa ABalpaap ABalpaaa ABalappp ABalappa ABalapap ABalapaa ABalaapp ABalaapa ABalaaap ABalaaaa
Number of embryos:  1
Number of images:  1
Pattern:  Z3 Z2 MSpppp MSpppa MSppap MSppaa MSpapp MSpapa MSpaap MSpaaa MSappp MSappa MSapap MSapaa MSaapp MSaapa MSaaap MSaaaa Eprp Epra Eplp Epla Earp Eara Ealp Eala Dpp Dpa Dap Daa Cppp Cppa Cpapp Cpapa Cpaap Cpaaa Capp Capa Caap Caaap Caaaa ABprpppp ABprpppa ABprppap ABprppaa ABprpappp ABprpappa ABprpapa ABprpaap ABprpaaa ABprappp ABprappa ABprapap ABprapaa ABpraapp ABpraapa ABpraaap ABpraaaa ABplpppp ABplpppa ABplppap ABplppaa ABplpapp ABplpapa ABplpaap ABplpaaa ABplappp ABplappa ABplapap ABplapaa ABplaappp ABplaappa ABplaapa ABplaaap ABplaaaa ABarpppp ABarpppa ABarppap ABarppaa ABarpapp ABarpapa ABarpaap ABarpaaa ABarappp ABarappa ABarapap ABarapaa ABaraapp ABaraapa ABaraaap ABaraaaa ABalpppp ABalpppa ABalppap ABalppaa ABalpapp ABalpapa ABalpaap ABalpaaa ABalappp ABalappa ABalapap ABalapaa ABalaapp ABalaapa ABalaaap ABalaaaa
Number of embryos:  1
Number of images:  1
-----------------
-----------------
Age:  108
Number of patterns:  11
-----------------
Pattern:  Z3 Z2 MSpppp MSpppa MSppap MSppaa MSpapp MSpapa MSpaap MSpaaa MSappp MSappa MSapap MSapaa MSaapp MSaapa MSaaap MSaaaa Eprp Epra Eplp Epla Earp Eara Ealp Eala Dpp Dpa Dap Daa Cppp Cppa Cpap Cpaap Cpaaa Capp Capa Caap Caaa ABprpppp ABprpppa ABprppap ABprppaa ABprpapp ABprpapa ABprpaap ABprpaaa ABprappp ABprappa ABprapap ABprapaa ABpraapp ABpraapa ABpraaap ABpraaaa ABplpppp ABplpppa ABplppap ABplppaa ABplpappp ABplpappa ABplpapa ABplpaap ABplpaaa ABplappp ABplappa ABplapap ABplapaa ABplaapp ABplaapa ABplaaap ABplaaaa ABarpppp ABarpppa ABarppap ABarppaa ABarpapp ABarpapa ABarpaapp ABarpaapa ABarpaaa ABarappp ABarappa ABarapap ABarapaa ABaraappp ABaraappa ABaraapa ABaraaap ABaraaaa ABalpppp ABalpppa ABalppap ABalppaa ABalpappp ABalpappa ABalpapa ABalpaapp ABalpaapa ABalpaaa ABalappp ABalappa ABalapap ABalapaa ABalaapp ABalaapa ABalaaap ABalaaaa
Number of embryos:  1
Number of images:  1
Pattern:  Z3 Z2 MSpppp MSpppa MSppap MSppaa MSpapp MSpapa MSpaap MSpaaa MSappp MSappa MSapap MSapaa MSaapp MSaapa MSaaap MSaaaa Eprp Epra Eplp Epla Earp Eara Ealp Eala Dpp Dpa Dap Daa Cppp Cppa Cpap Cpaap Cpaaa Capp Capa Caap Caaap Caaaa ABprpppp ABprpppa ABprppap ABprppaa ABprpapp ABprpapa ABprpaap ABprpaaa ABprappp ABprappa ABprapap ABprapaa ABpraapp ABpraapa ABpraaap ABpraaaa ABplpppp ABplpppa ABplppap ABplppaa ABplpappp ABplpappa ABplpapa ABplpaap ABplpaaa ABplappp ABplappa ABplapapp ABplapapa ABplapaa ABplaappp ABplaappa ABplaapa ABplaaap ABplaaaa ABarpppp ABarpppa ABarppap ABarppaa ABarpapp ABarpapa ABarpaap ABarpaaa ABarappp ABarappa ABarapap ABarapaa ABaraapp ABaraapa ABaraaap ABaraaaa ABalpppp ABalpppa ABalppap ABalppaa ABalpappp ABalpappa ABalpapa ABalpaap ABalpaaa ABalappp ABalappa ABalapap ABalapaa ABalaapp ABalaapa ABalaaap ABalaaaa
Number of embryos:  1
Number of images:  1
Pattern:  Z3 Z2 MSpppp MSpppa MSppap MSppaa MSpapp MSpapa MSpaap MSpaaa MSappp MSappa MSapap MSapaa MSaapp MSaapa MSaaap MSaaaa Eprp Epra Eplp Epla Earp Eara Ealp Eala Dpp Dpa Dap Daa Cppp Cppa Cpap Cpaap Cpaaa Capp Capa Caap Caaap Caaaa ABprpppp ABprpppa ABprppap ABprppaa ABprpappp ABprpappa ABprpapa ABprpaap ABprpaaa ABprappp ABprappa ABprapap ABprapaa ABpraapp ABpraapa ABpraaap ABpraaaa ABplpppp ABplpppa ABplppap ABplppaa ABplpapp ABplpapa ABplpaap ABplpaaa ABplappp ABplappa ABplapap ABplapaa ABplaappp ABplaappa ABplaapa ABplaaap ABplaaaa ABarpppp ABarpppa ABarppap ABarppaa ABarpapp ABarpapa ABarpaap ABarpaaa ABarappp ABarappa ABarapap ABarapaa ABaraapp ABaraapa ABaraaap ABaraaaa ABalppppp ABalppppa ABalpppa ABalppap ABalppaa ABalpappp ABalpappa ABalpapa ABalpaap ABalpaaa ABalappp ABalappa ABalapap ABalapaa ABalaapp ABalaapa ABalaaap ABalaaaa
Number of embryos:  1
Number of images:  1
Pattern:  Z3 Z2 MSpppp MSpppa MSppap MSppaa MSpapp MSpapa MSpaap MSpaaa MSappp MSappa MSapap MSapaa MSaapp MSaapa MSaaap MSaaaa Eprp Epra Eplp Epla Earp Eara Ealp Eala Dpp Dpa Dap Daa Cppp Cppa Cpapp Cpapa Cpaap Cpaaa Capp Capa Caap Caaa ABprpppp ABprpppa ABprppap ABprppaa ABprpapp ABprpapa ABprpaap ABprpaaa ABprappp ABprappa ABprapap ABprapaa ABpraapp ABpraapa ABpraaap ABpraaaa ABplpppp ABplpppa ABplppap ABplppaa ABplpapp ABplpapa ABplpaap ABplpaaa ABplappp ABplappa ABplapap ABplapaa ABplaappp ABplaappa ABplaapa ABplaaap ABplaaaa ABarpppp ABarpppa ABarppap ABarppaa ABarpapp ABarpapa ABarpaapp ABarpaapa ABarpaaa ABarappp ABarappa ABarapap ABarapaa ABaraapp ABaraapa ABaraaap ABaraaaa ABalppppp ABalppppa ABalpppa ABalppap ABalppaa ABalpappp ABalpappa ABalpapa ABalpaap ABalpaaa ABalappp ABalappa ABalapap ABalapaa ABalaapp ABalaapa ABalaaap ABalaaaa
Number of embryos:  1
Number of images:  1
Pattern:  Z3 Z2 MSpppp MSpppa MSppap MSppaa MSpapp MSpapa MSpaap MSpaaa MSappp MSappa MSapap MSapaa MSaapp MSaapa MSaaap MSaaaa Eprp Epra Eplp Epla Earp Eara Ealp Eala Dpp Dpa Dap Daa Cppp Cppa Cpapp Cpapa Cpaap Cpaaa Capp Capa Caap Caaa ABprpppp ABprpppa ABprppap ABprppaa ABprpapp ABprpapa ABprpaap ABprpaaa ABprappp ABprappa ABprapap ABprapaa ABpraappp ABpraappa ABpraapa ABpraaap ABpraaaa ABplpppp ABplpppa ABplppap ABplppaa ABplpappp ABplpappa ABplpapa ABplpaap ABplpaaa ABplappp ABplappa ABplapapp ABplapapa ABplapaa ABplaappp ABplaappa ABplaapa ABplaaap ABplaaaa ABarpppp ABarpppa ABarppap ABarppaa ABarpapp ABarpapa ABarpaap ABarpaaa ABarappp ABarappa ABarapap ABarapaa ABaraapp ABaraapa ABaraaap ABaraaaa ABalpppp ABalpppa ABalppap ABalppaa ABalpapp ABalpapa ABalpaap ABalpaaa ABalappp ABalappa ABalapap ABalapaa ABalaapp ABalaapa ABalaaap ABalaaaa
Number of embryos:  1
Number of images:  1
Pattern:  Z3 Z2 MSpppp MSpppa MSppap MSppaa MSpapp MSpapa MSpaap MSpaaa MSappp MSappa MSapap MSapaa MSaapp MSaapa MSaaap MSaaaa Eprp Epra Eplp Epla Earp Eara Ealp Eala Dpp Dpa Dap Daa Cppp Cppa Cpapp Cpapa Cpaap Cpaaa Capp Capa Caap Caaap Caaaa ABprpppp ABprpppa ABprppap ABprppaa ABprpapp ABprpapa ABprpaap ABprpaaa ABprappp ABprappa ABprapap ABprapaa ABpraapp ABpraapa ABpraaap ABpraaaa ABplpppp ABplpppa ABplppap ABplppaa ABplpapp ABplpapa ABplpaap ABplpaaa ABplappp ABplappa ABplapap ABplapaa ABplaappp ABplaappa ABplaapa ABplaaap ABplaaaa ABarpppp ABarpppa ABarppap ABarppaa ABarpapp ABarpapa ABarpaapp ABarpaapa ABarpaaa ABarappp ABarappa ABarapap ABarapaa ABaraapp ABaraapa ABaraaap ABaraaaa ABalpppp ABalpppa ABalppap ABalppaa ABalpappp ABalpappa ABalpapa ABalpaap ABalpaaa ABalappp ABalappa ABalapap ABalapaa ABalaapp ABalaapa ABalaaap ABalaaaa
Number of embryos:  1
Number of images:  1
Pattern:  Z3 Z2 MSpppp MSpppa MSppap MSppaa MSpapp MSpapa MSpaap MSpaaa MSappp MSappa MSapap MSapaa MSaapp MSaapa MSaaap MSaaaa Eprp Epra Eplp Epla Earp Eara Ealp Eala Dpp Dpa Dap Daa Cppp Cppa Cpapp Cpapa Cpaap Cpaaa Capp Capa Caap Caaap Caaaa ABprpppp ABprpppa ABprppap ABprppaa ABprpapp ABprpapa ABprpaap ABprpaaa ABprappp ABprappa ABprapap ABprapaa ABpraapp ABpraapa ABpraaap ABpraaaa ABplpppp ABplpppa ABplppap ABplppaa ABplpapp ABplpapa ABplpaap ABplpaaa ABplappp ABplappa ABplapapp ABplapapa ABplapaa ABplaappp ABplaappa ABplaapa ABplaaap ABplaaaa ABarpppp ABarpppa ABarppap ABarppaa ABarpapp ABarpapa ABarpaap ABarpaaa ABarappp ABarappa ABarapap ABarapaa ABaraapp ABaraapa ABaraaap ABaraaaa ABalpppp ABalpppa ABalppap ABalppaa ABalpappp ABalpappa ABalpapa ABalpaap ABalpaaa ABalappp ABalappa ABalapap ABalapaa ABalaapp ABalaapa ABalaaap ABalaaaa
Number of embryos:  1
Number of images:  1
Pattern:  Z3 Z2 MSpppp MSpppa MSppap MSppaa MSpapp MSpapa MSpaap MSpaaa MSappp MSappa MSapap MSapaa MSaapp MSaapa MSaaap MSaaaa Eprp Epra Eplp Epla Earp Eara Ealp Eala Dpp Dpa Dap Daa Cppp Cppa Cpapp Cpapa Cpaap Cpaaa Capp Capa Caap Caaap Caaaa ABprpppp ABprpppa ABprppap ABprppaa ABprpapp ABprpapa ABprpaap ABprpaaa ABprappp ABprappa ABprapap ABprapaa ABpraapp ABpraapa ABpraaap ABpraaaa ABplpppp ABplpppa ABplppap ABplppaa ABplpapp ABplpapa ABplpaap ABplpaaa ABplappp ABplappa ABplapapp ABplapapa ABplapaa ABplaappp ABplaappa ABplaapap ABplaapaa ABplaaap ABplaaaa ABarpppp ABarpppa ABarppap ABarppaa ABarpapp ABarpapa ABarpaap ABarpaaa ABarappp ABarappa ABarapap ABarapaa ABaraapp ABaraapa ABaraaap ABaraaaa ABalpppp ABalpppa ABalppap ABalppaa ABalpapp ABalpapa ABalpaap ABalpaaa ABalappp ABalappa ABalapap ABalapaa ABalaapp ABalaapa ABalaaap ABalaaaa
Number of embryos:  1
Number of images:  1
Pattern:  Z3 Z2 MSpppp MSpppa MSppap MSppaa MSpapp MSpapa MSpaap MSpaaa MSappp MSappa MSapap MSapaa MSaapp MSaapa MSaaap MSaaaa Eprp Epra Eplp Epla Earp Eara Ealp Eala Dpp Dpa Dap Daa Cppp Cppa Cpapp Cpapa Cpaap Cpaaa Capp Capa Caap Caaap Caaaa ABprpppp ABprpppa ABprppap ABprppaa ABprpapp ABprpapa ABprpaap ABprpaaa ABprappp ABprappa ABprapap ABprapaa ABpraappp ABpraappa ABpraapa ABpraaap ABpraaaa ABplpppp ABplpppa ABplppap ABplppaa ABplpapp ABplpapa ABplpaap ABplpaaa ABplappp ABplappa ABplapapp ABplapapa ABplapaa ABplaappp ABplaappa ABplaapa ABplaaap ABplaaaa ABarpppp ABarpppa ABarppap ABarppaa ABarpapp ABarpapa ABarpaap ABarpaaa ABarappp ABarappa ABarapap ABarapaa ABaraapp ABaraapa ABaraaap ABaraaaa ABalpppp ABalpppa ABalppap ABalppaa ABalpapp ABalpapa ABalpaap ABalpaaa ABalappp ABalappa ABalapap ABalapaa ABalaapp ABalaapa ABalaaap ABalaaaa
Number of embryos:  1
Number of images:  1
Pattern:  Z3 Z2 MSpppp MSpppa MSppap MSppaa MSpapp MSpapa MSpaap MSpaaa MSappp MSappa MSapap MSapaa MSaapp MSaapa MSaaap MSaaaa Eprp Epra Eplp Epla Earp Eara Ealp Eala Dpp Dpa Dap Daa Cppp Cppa Cpapp Cpapa Cpaap Cpaaa Capp Capa Caap Caaap Caaaa ABprpppp ABprpppa ABprppap ABprppaa ABprpapp ABprpapa ABprpaap ABprpaaa ABprappp ABprappa ABprapapp ABprapapa ABprapaa ABpraappp ABpraappa ABpraapa ABpraaap ABpraaaa ABplpppp ABplpppa ABplppap ABplppaa ABplpapp ABplpapa ABplpaap ABplpaaa ABplappp ABplappa ABplapap ABplapaa ABplaapp ABplaapa ABplaaap ABplaaaa ABarpppp ABarpppa ABarppap ABarppaa ABarpapp ABarpapa ABarpaap ABarpaaa ABarappp ABarappa ABarapap ABarapaa ABaraapp ABaraapa ABaraaap ABaraaaa ABalpppp ABalpppa ABalppap ABalppaa ABalpappp ABalpappa ABalpapa ABalpaap ABalpaaa ABalappp ABalappa ABalapap ABalapaa ABalaapp ABalaapa ABalaaap ABalaaaa
Number of embryos:  1
Number of images:  1
Pattern:  Z3 Z2 MSpppp MSpppa MSppap MSppaa MSpapp MSpapa MSpaap MSpaaa MSappp MSappa MSapap MSapaa MSaapp MSaapa MSaaap MSaaaa Eprp Epra Eplp Epla Earp Eara Ealp Eala Dpp Dpa Dap Daa Cppp Cppa Cpapp Cpapa Cpaap Cpaaa Capp Capa Caap Caaap Caaaa ABprpppp ABprpppa ABprppap ABprppaa ABprpappp ABprpappa ABprpapa ABprpaap ABprpaaa ABprappp ABprappa ABprapap ABprapaa ABpraapp ABpraapa ABpraaap ABpraaaa ABplpppp ABplpppa ABplppap ABplppaa ABplpapp ABplpapa ABplpaap ABplpaaa ABplappp ABplappa ABplapap ABplapaa ABplaappp ABplaappa ABplaapa ABplaaap ABplaaaa ABarpppp ABarpppa ABarppap ABarppaa ABarpapp ABarpapa ABarpaap ABarpaaa ABarappp ABarappa ABarapap ABarapaa ABaraapp ABaraapa ABaraaap ABaraaaa ABalpppp ABalpppa ABalppap ABalppaa ABalpappp ABalpappa ABalpapa ABalpaap ABalpaaa ABalappp ABalappa ABalapap ABalapaa ABalaapp ABalaapa ABalaaap ABalaaaa
Number of embryos:  1
Number of images:  1
-----------------
-----------------
Age:  109
Number of patterns:  8
-----------------
Pattern:  Z3 Z2 MSpppp MSpppa MSppap MSppaa MSpapp MSpapa MSpaap MSpaaa MSappp MSappa MSapap MSapaa MSaapp MSaapa MSaaap MSaaaa Eprp Epra Eplp Epla Earp Eara Ealp Eala Dpp Dpa Dap Daa Cppp Cppa Cpap Cpaap Cpaaa Capp Capa Caap Caaap Caaaa ABprpppp ABprpppa ABprppap ABprppaa ABprpapp ABprpapa ABprpaap ABprpaaa ABprappp ABprappa ABprapap ABprapaa ABpraapp ABpraapa ABpraaap ABpraaaa ABplpppp ABplpppa ABplppap ABplppaa ABplpapp ABplpapa ABplpaap ABplpaaa ABplappp ABplappa ABplapap ABplapaa ABplaappp ABplaappa ABplaapap ABplaapaa ABplaaap ABplaaaa ABarpppp ABarpppa ABarppap ABarppaa ABarpapp ABarpapa ABarpaapp ABarpaapa ABarpaaa ABarappp ABarappa ABarapap ABarapaa ABaraappp ABaraappa ABaraapa ABaraaap ABaraaaa ABalpppp ABalpppa ABalppap ABalppaa ABalpappp ABalpappa ABalpapa ABalpaap ABalpaaa ABalappp ABalappa ABalapap ABalapaa ABalaapp ABalaapa ABalaaap ABalaaaa
Number of embryos:  1
Number of images:  1
Pattern:  Z3 Z2 MSpppp MSpppa MSppap MSppaa MSpapp MSpapa MSpaap MSpaaa MSappp MSappa MSapap MSapaa MSaapp MSaapa MSaaap MSaaaa Eprp Epra Eplp Epla Earp Eara Ealp Eala Dpp Dpa Dap Daa Cppp Cppa Cpapp Cpapa Cpaap Cpaaa Capp Capa Caap Caaa ABprpppp ABprpppa ABprppap ABprppaa ABprpapp ABprpapa ABprpaap ABprpaaa ABprappp ABprappa ABprapap ABprapaa ABpraapp ABpraapa ABpraaap ABpraaaa ABplpppp ABplpppa ABplppap ABplppaa ABplpapp ABplpapa ABplpaap ABplpaaa ABplappp ABplappa ABplapapp ABplapapa ABplapaa ABplaappp ABplaappa ABplaapap ABplaapaa ABplaaap ABplaaaa ABarpppp ABarpppa ABarppap ABarppaa ABarpapp ABarpapa ABarpaap ABarpaaa ABarappp ABarappa ABarapap ABarapaa ABaraapp ABaraapa ABaraaap ABaraaaa ABalpppp ABalpppa ABalppap ABalppaa ABalpappp ABalpappa ABalpapa ABalpaapp ABalpaapa ABalpaaa ABalappp ABalappa ABalapap ABalapaa ABalaapp ABalaapa ABalaaap ABalaaaa
Number of embryos:  1
Number of images:  1
Pattern:  Z3 Z2 MSpppp MSpppa MSppap MSppaa MSpapp MSpapa MSpaap MSpaaa MSappp MSappa MSapap MSapaa MSaapp MSaapa MSaaap MSaaaa Eprp Epra Eplp Epla Earp Eara Ealp Eala Dpp Dpa Dap Daa Cppp Cppa Cpapp Cpapa Cpaap Cpaaa Capp Capa Caap Caaa ABprpppp ABprpppa ABprppap ABprppaa ABprpapp ABprpapa ABprpaap ABprpaaa ABprappp ABprappa ABprapapp ABprapapa ABprapaa ABpraappp ABpraappa ABpraapa ABpraaap ABpraaaa ABplpppp ABplpppa ABplppap ABplppaa ABplpappp ABplpappa ABplpapa ABplpaap ABplpaaa ABplappp ABplappa ABplapap ABplapaa ABplaappp ABplaappa ABplaapa ABplaaap ABplaaaa ABarpppp ABarpppa ABarppap ABarppaa ABarpapp ABarpapa ABarpaapp ABarpaapa ABarpaaa ABarappp ABarappa ABarapap ABarapaa ABaraapp ABaraapa ABaraaap ABaraaaa ABalpppp ABalpppa ABalppap ABalppaa ABalpapp ABalpapa ABalpaap ABalpaaa ABalappp ABalappa ABalapap ABalapaa ABalaapp ABalaapa ABalaaap ABalaaaa
Number of embryos:  1
Number of images:  1
Pattern:  Z3 Z2 MSpppp MSpppa MSppap MSppaa MSpapp MSpapa MSpaap MSpaaa MSappp MSappa MSapap MSapaa MSaapp MSaapa MSaaap MSaaaa Eprp Epra Eplp Epla Earp Eara Ealp Eala Dpp Dpa Dap Daa Cppp Cppa Cpapp Cpapa Cpaap Cpaaa Capp Capa Caap Caaa ABprpppp ABprpppa ABprppap ABprppaa ABprpapp ABprpapa ABprpaap ABprpaaa ABprappp ABprappa ABprapapp ABprapapa ABprapaa ABpraappp ABpraappa ABpraapa ABpraaapp ABpraaapa ABpraaaa ABplpppp ABplpppa ABplppap ABplppaa ABplpapp ABplpapa ABplpaap ABplpaaa ABplappp ABplappa ABplapapp ABplapapa ABplapaa ABplaappp ABplaappa ABplaapa ABplaaap ABplaaaa ABarpppp ABarpppa ABarppap ABarppaa ABarpapp ABarpapa ABarpaap ABarpaaa ABarappp ABarappa ABarapap ABarapaa ABaraapp ABaraapa ABaraaap ABaraaaa ABalpppp ABalpppa ABalppap ABalppaa ABalpapp ABalpapa ABalpaap ABalpaaa ABalappp ABalappa ABalapap ABalapaa ABalaapp ABalaapa ABalaaap ABalaaaa
Number of embryos:  1
Number of images:  1
Pattern:  Z3 Z2 MSpppp MSpppa MSppap MSppaa MSpapp MSpapa MSpaap MSpaaa MSappp MSappa MSapap MSapaa MSaapp MSaapa MSaaap MSaaaa Eprp Epra Eplp Epla Earp Eara Ealp Eala Dpp Dpa Dap Daa Cppp Cppa Cpapp Cpapa Cpaap Cpaaa Capp Capa Caap Caaap Caaaa ABprpppp ABprpppa ABprppap ABprppaa ABprpapp ABprpapa ABprpaap ABprpaaa ABprappp ABprappa ABprapap ABprapaa ABpraapp ABpraapa ABpraaap ABpraaaa ABplpppp ABplpppa ABplppap ABplppaa ABplpapp ABplpapa ABplpaap ABplpaaa ABplappp ABplappa ABplapap ABplapaa ABplaappp ABplaappa ABplaapa ABplaaap ABplaaaa ABarpppp ABarpppa ABarppap ABarppaa ABarpapp ABarpapa ABarpaap ABarpaaa ABarappp ABarappa ABarapap ABarapaa ABaraapp ABaraapa ABaraaap ABaraaaa ABalppppp ABalppppa ABalpppa ABalppap ABalppaa ABalpappp ABalpappa ABalpapa ABalpaapp ABalpaapa ABalpaaa ABalappp ABalappa ABalapap ABalapaa ABalaapp ABalaapa ABalaaap ABalaaaa
Number of embryos:  1
Number of images:  1
Pattern:  Z3 Z2 MSpppp MSpppa MSppap MSppaa MSpapp MSpapa MSpaap MSpaaa MSappp MSappa MSapap MSapaa MSaapp MSaapa MSaaap MSaaaa Eprp Epra Eplp Epla Earp Eara Ealp Eala Dpp Dpa Dap Daa Cppp Cppa Cpapp Cpapa Cpaap Cpaaa Capp Capa Caap Caaap Caaaa ABprpppp ABprpppa ABprppap ABprppaa ABprpapp ABprpapa ABprpaap ABprpaaa ABprappp ABprappa ABprapap ABprapaa ABpraapp ABpraapa ABpraaap ABpraaaa ABplpppp ABplpppa ABplppap ABplppaa ABplpapp ABplpapa ABplpaap ABplpaaa ABplappp ABplappa ABplapap ABplapaa ABplaappp ABplaappa ABplaapa ABplaaap ABplaaaa ABarpppp ABarpppa ABarppap ABarppaa ABarpapp ABarpapa ABarpaapp ABarpaapa ABarpaaa ABarappp ABarappa ABarapap ABarapaa ABaraapp ABaraapa ABaraaap ABaraaaa ABalppppp ABalppppa ABalpppa ABalppap ABalppaa ABalpappp ABalpappa ABalpapa ABalpaap ABalpaaa ABalappp ABalappa ABalapap ABalapaa ABalaapp ABalaapa ABalaaap ABalaaaa
Number of embryos:  1
Number of images:  1
Pattern:  Z3 Z2 MSpppp MSpppa MSppap MSppaa MSpapp MSpapa MSpaap MSpaaa MSappp MSappa MSapap MSapaa MSaapp MSaapa MSaaap MSaaaa Eprp Epra Eplp Epla Earp Eara Ealp Eala Dpp Dpa Dap Daa Cppp Cppa Cpapp Cpapa Cpaap Cpaaa Capp Capa Caap Caaap Caaaa ABprpppp ABprpppa ABprppap ABprppaa ABprpapp ABprpapa ABprpaap ABprpaaa ABprappp ABprappa ABprapap ABprapaa ABpraappp ABpraappa ABpraapa ABpraaap ABpraaaa ABplpppp ABplpppa ABplppap ABplppaa ABplpapp ABplpapa ABplpaap ABplpaaa ABplappp ABplappa ABplapapp ABplapapa ABplapaa ABplaappp ABplaappa ABplaapa ABplaaap ABplaaaa ABarpppp ABarpppa ABarppap ABarppaa ABarpapp ABarpapa ABarpaapp ABarpaapa ABarpaaa ABarappp ABarappa ABarapap ABarapaa ABaraapp ABaraapa ABaraaap ABaraaaa ABalpppp ABalpppa ABalppap ABalppaa ABalpapp ABalpapa ABalpaap ABalpaaa ABalappp ABalappa ABalapap ABalapaa ABalaapp ABalaapa ABalaaap ABalaaaa
Number of embryos:  2
Number of images:  2
Pattern:  Z3 Z2 MSpppp MSpppa MSppap MSppaa MSpapp MSpapa MSpaap MSpaaa MSappp MSappa MSapap MSapaa MSaapp MSaapa MSaaap MSaaaa Eprp Epra Eplp Epla Earp Eara Ealp Eala Dpp Dpa Dap Daa Cppp Cppa Cpapp Cpapa Cpaap Cpaaa Capp Capa Caap Caaap Caaaa ABprpppp ABprpppa ABprppap ABprppaa ABprpappp ABprpappa ABprpapa ABprpaap ABprpaaa ABprappp ABprappa ABprapap ABprapaa ABpraappp ABpraappa ABpraapa ABpraaap ABpraaaa ABplpppp ABplpppa ABplppap ABplppaa ABplpapp ABplpapa ABplpaap ABplpaaa ABplappp ABplappa ABplapap ABplapaa ABplaappp ABplaappa ABplaapa ABplaaap ABplaaaa ABarpppp ABarpppa ABarppap ABarppaa ABarpapp ABarpapa ABarpaapp ABarpaapa ABarpaaa ABarappp ABarappa ABarapap ABarapaa ABaraapp ABaraapa ABaraaap ABaraaaa ABalpppp ABalpppa ABalppap ABalppaa ABalpapp ABalpapa ABalpaap ABalpaaa ABalappp ABalappa ABalapap ABalapaa ABalaapp ABalaapa ABalaaap ABalaaaa
Number of embryos:  1
Number of images:  1
-----------------
-----------------
Age:  110
Number of patterns:  6
-----------------
Pattern:  Z3 Z2 MSpppp MSpppa MSppap MSppaa MSpapp MSpapa MSpaap MSpaaa MSappp MSappa MSapap MSapaa MSaapp MSaapa MSaaap MSaaaa Eprp Epra Eplp Epla Earp Eara Ealp Eala Dpp Dpa Dap Daa Cppp Cppa Cpap Cpaap Cpaaa Capp Capa Caap Caaap Caaaa ABprpppp ABprpppa ABprppap ABprppaa ABprpapp ABprpapa ABprpaap ABprpaaa ABprappp ABprappa ABprapap ABprapaa ABpraapp ABpraapa ABpraaap ABpraaaa ABplpppp ABplpppa ABplppap ABplppaa ABplpappp ABplpappa ABplpapa ABplpaap ABplpaaa ABplappp ABplappa ABplapapp ABplapapa ABplapaa ABplaappp ABplaappa ABplaapap ABplaapaa ABplaaap ABplaaaa ABarpppp ABarpppa ABarppap ABarppaa ABarpapp ABarpapa ABarpaap ABarpaaa ABarappp ABarappa ABarapap ABarapaa ABaraapp ABaraapa ABaraaap ABaraaaa ABalpppp ABalpppa ABalppap ABalppaa ABalpappp ABalpappa ABalpapa ABalpaapp ABalpaapa ABalpaaa ABalappp ABalappa ABalapap ABalapaa ABalaapp ABalaapa ABalaaap ABalaaaa
Number of embryos:  1
Number of images:  1
Pattern:  Z3 Z2 MSpppp MSpppa MSppap MSppaa MSpapp MSpapa MSpaap MSpaaa MSappp MSappa MSapap MSapaa MSaapp MSaapa MSaaap MSaaaa Eprp Epra Eplp Epla Earp Eara Ealp Eala Dpp Dpa Dap Daa Cppp Cppa Cpapp Cpapa Cpaap Cpaaa Capp Capa Caap Caaa ABprpppp ABprpppa ABprppap ABprppaa ABprpappp ABprpappa ABprpapa ABprpaap ABprpaaa ABprappp ABprappa ABprapap ABprapaa ABpraappp ABpraappa ABpraapa ABpraaap ABpraaaa ABplpppp ABplpppa ABplppap ABplppaa ABplpapp ABplpapa ABplpaap ABplpaaa ABplappp ABplappa ABplapapp ABplapapa ABplapaa ABplaappp ABplaappa ABplaapap ABplaapaa ABplaaap ABplaaaa ABarpppp ABarpppa ABarppap ABarppaa ABarpapp ABarpapa ABarpaap ABarpaaa ABarappp ABarappa ABarapap ABarapaa ABaraapp ABaraapa ABaraaap ABaraaaa ABalpppp ABalpppa ABalppap ABalppaa ABalpappp ABalpappa ABalpapa ABalpaap ABalpaaa ABalappp ABalappa ABalapap ABalapaa ABalaapp ABalaapa ABalaaap ABalaaaa
Number of embryos:  1
Number of images:  1
Pattern:  Z3 Z2 MSpppp MSpppa MSppap MSppaa MSpapp MSpapa MSpaap MSpaaa MSappp MSappa MSapap MSapaa MSaapp MSaapa MSaaap MSaaaa Eprp Epra Eplp Epla Earp Eara Ealp Eala Dpp Dpa Dap Daa Cppp Cppa Cpapp Cpapa Cpaap Cpaaa Capp Capa Caap Caaap Caaaa ABprpppp ABprpppa ABprppap ABprppaa ABprpapp ABprpapa ABprpaap ABprpaaa ABprappp ABprappa ABprapap ABprapaa ABpraapp ABpraapa ABpraaap ABpraaaa ABplpppp ABplpppa ABplppap ABplppaa ABplpapp ABplpapa ABplpaap ABplpaaa ABplappp ABplappa ABplapapp ABplapapa ABplapaa ABplaappp ABplaappa ABplaapap ABplaapaa ABplaaap ABplaaaa ABarpppp ABarpppa ABarppap ABarppaa ABarpapp ABarpapa ABarpaap ABarpaaa ABarappp ABarappa ABarapap ABarapaa ABaraapp ABaraapa ABaraaap ABaraaaa ABalppppp ABalppppa ABalpppa ABalppap ABalppaa ABalpappp ABalpappa ABalpapa ABalpaap ABalpaaa ABalappp ABalappa ABalapap ABalapaa ABalaapp ABalaapa ABalaaap ABalaaaa
Number of embryos:  1
Number of images:  1
Pattern:  Z3 Z2 MSpppp MSpppa MSppap MSppaa MSpapp MSpapa MSpaap MSpaaa MSappp MSappa MSapap MSapaa MSaapp MSaapa MSaaap MSaaaa Eprp Epra Eplp Epla Earp Eara Ealp Eala Dpp Dpa Dap Daa Cppp Cppa Cpapp Cpapa Cpaap Cpaaa Capp Capa Caap Caaap Caaaa ABprpppp ABprpppa ABprppap ABprppaa ABprpapp ABprpapa ABprpaap ABprpaaa ABprappp ABprappa ABprapap ABprapaa ABpraappp ABpraappa ABpraapa ABpraaap ABpraaaa ABplpppp ABplpppa ABplppap ABplppaa ABplpappp ABplpappa ABplpapa ABplpaap ABplpaaa ABplappp ABplappa ABplapap ABplapaa ABplaappp ABplaappa ABplaapa ABplaaap ABplaaaa ABarpppp ABarpppa ABarppap ABarppaa ABarpapp ABarpapa ABarpaap ABarpaaa ABarappp ABarappa ABarapap ABarapaa ABaraapp ABaraapa ABaraaap ABaraaaa ABalppppp ABalppppa ABalpppa ABalppap ABalppaa ABalpappp ABalpappa ABalpapa ABalpaap ABalpaaa ABalappp ABalappa ABalapap ABalapaa ABalaapp ABalaapa ABalaaap ABalaaaa
Number of embryos:  1
Number of images:  1
Pattern:  Z3 Z2 MSpppp MSpppa MSppap MSppaa MSpapp MSpapa MSpaap MSpaaa MSappp MSappa MSapap MSapaa MSaapp MSaapa MSaaap MSaaaa Eprp Epra Eplp Epla Earp Eara Ealp Eala Dpp Dpa Dap Daa Cppp Cppa Cpapp Cpapa Cpaap Cpaaa Capp Capa Caap Caaap Caaaa ABprpppp ABprpppa ABprppap ABprppaa ABprpapp ABprpapa ABprpaap ABprpaaa ABprappp ABprappa ABprapap ABprapaa ABpraappp ABpraappa ABpraapa ABpraaap ABpraaaa ABplpppp ABplpppa ABplppap ABplppaa ABplpappp ABplpappa ABplpapa ABplpaap ABplpaaa ABplappp ABplappa ABplapapp ABplapapa ABplapaa ABplaappp ABplaappa ABplaapa ABplaaap ABplaaaa ABarpppp ABarpppa ABarppap ABarppaa ABarpapp ABarpapa ABarpaapp ABarpaapa ABarpaaa ABarappp ABarappa ABarapap ABarapaa ABaraapp ABaraapa ABaraaap ABaraaaa ABalpppp ABalpppa ABalppap ABalppaa ABalpapp ABalpapa ABalpaap ABalpaaa ABalappp ABalappa ABalapap ABalapaa ABalaapp ABalaapa ABalaaap ABalaaaa
Number of embryos:  1
Number of images:  1
Pattern:  Z3 Z2 MSpppp MSpppa MSppap MSppaa MSpapp MSpapa MSpaap MSpaaa MSappp MSappa MSapap MSapaa MSaapp MSaapa MSaaap MSaaaa Eprp Epra Eplp Epla Earp Eara Ealp Eala Dpp Dpa Dap Daa Cppp Cppa Cpapp Cpapa Cpaap Cpaaa Capp Capa Caap Caaap Caaaa ABprpppp ABprpppa ABprppap ABprppaa ABprpapp ABprpapa ABprpaap ABprpaaa ABprappp ABprappa ABprapap ABprapaa ABpraappp ABpraappa ABpraapap ABpraapaa ABpraaap ABpraaaa ABplpppp ABplpppa ABplppap ABplppaa ABplpapp ABplpapa ABplpaap ABplpaaa ABplappp ABplappa ABplapapp ABplapapa ABplapaa ABplaappp ABplaappa ABplaapap ABplaapaa ABplaaap ABplaaaa ABarpppp ABarpppa ABarppap ABarppaa ABarpapp ABarpapa ABarpaap ABarpaaa ABarappp ABarappa ABarapap ABarapaa ABaraapp ABaraapa ABaraaap ABaraaaa ABalpppp ABalpppa ABalppap ABalppaa ABalpapp ABalpapa ABalpaap ABalpaaa ABalappp ABalappa ABalapap ABalapaa ABalaapp ABalaapa ABalaaap ABalaaaa
Number of embryos:  1
Number of images:  1
-----------------
-----------------
Age:  111
Number of patterns:  6
-----------------
Pattern:  Z3 Z2 MSpppp MSpppa MSppap MSppaa MSpapp MSpapa MSpaap MSpaaa MSappp MSappa MSapap MSapaa MSaapp MSaapa MSaaap MSaaaa Eprp Epra Eplp Epla Earp Eara Ealp Eala Dpp Dpa Dap Daa Cppp Cppa Cpap Cpaa Capp Capa Caap Caaap Caaaa ABprpppp ABprpppa ABprppap ABprppaa ABprpapp ABprpapa ABprpaap ABprpaaa ABprappp ABprappa ABprapap ABprapaa ABpraappp ABpraappa ABpraapa ABpraaapp ABpraaapa ABpraaaa ABplpppp ABplpppa ABplppap ABplppaa ABplpapp ABplpapa ABplpaap ABplpaaa ABplappp ABplappa ABplapapp ABplapapa ABplapaa ABplaappp ABplaappa ABplaapa ABplaaap ABplaaaa ABarpppp ABarpppa ABarppap ABarppaa ABarpapp ABarpapa ABarpaap ABarpaaa ABarappp ABarappa ABarapapp ABarapapa ABarapaa ABaraappp ABaraappa ABaraapa ABaraaapp ABaraaapa ABaraaaa ABalpppp ABalpppa ABalppap ABalppaa ABalpappp ABalpappa ABalpapa ABalpaap ABalpaaa ABalappp ABalappa ABalapap ABalapaa ABalaapp ABalaapa ABalaaap ABalaaaa
Number of embryos:  1
Number of images:  1
Pattern:  Z3 Z2 MSpppp MSpppa MSppap MSppaa MSpapp MSpapa MSpaap MSpaaa MSappp MSappa MSapap MSapaa MSaapp MSaapa MSaaap MSaaaa Eprp Epra Eplp Epla Earp Eara Ealp Eala Dpp Dpa Dap Daa Cppp Cppa Cpap Cpaap Cpaaa Capp Capa Caap Caaa ABprpppp ABprpppa ABprppap ABprppaa ABprpapp ABprpapa ABprpaap ABprpaaa ABprappp ABprappa ABprapap ABprapaa ABpraappp ABpraappa ABpraapa ABpraaap ABpraaaa ABplpppp ABplpppa ABplppap ABplppaa ABplpappp ABplpappa ABplpapa ABplpaap ABplpaaa ABplappp ABplappa ABplapapp ABplapapa ABplapaa ABplaappp ABplaappa ABplaapa ABplaaap ABplaaaa ABarpppp ABarpppa ABarppap ABarppaa ABarpappp ABarpappa ABarpapa ABarpaapp ABarpaapa ABarpaaa ABarappp ABarappa ABarapap ABarapaa ABaraapp ABaraapa ABaraaap ABaraaaa ABalppppp ABalppppa ABalpppa ABalppap ABalppaa ABalpappp ABalpappa ABalpapa ABalpaap ABalpaaa ABalappp ABalappa ABalapap ABalapaa ABalaapp ABalaapa ABalaaap ABalaaaa
Number of embryos:  1
Number of images:  1
Pattern:  Z3 Z2 MSpppp MSpppa MSppap MSppaa MSpapp MSpapa MSpaap MSpaaa MSappp MSappa MSapap MSapaa MSaapp MSaapa MSaaap MSaaaa Eprp Epra Eplp Epla Earp Eara Ealp Eala Dpp Dpa Dap Daa Cppp Cppa Cpapp Cpapa Cpaap Cpaaa Capp Capa Caap Caaa ABprpppp ABprpppa ABprppap ABprppaa ABprpapp ABprpapa ABprpaap ABprpaaa ABprappp ABprappa ABprapapp ABprapapa ABprapaa ABpraappp ABpraappa ABpraapa ABpraaap ABpraaaa ABplpppp ABplpppa ABplppap ABplppaa ABplpapp ABplpapa ABplpaap ABplpaaa ABplappp ABplappa ABplapapp ABplapapa ABplapaa ABplaappp ABplaappa ABplaapa ABplaaap ABplaaaa ABarpppp ABarpppa ABarppap ABarppaa ABarpapp ABarpapa ABarpaapp ABarpaapa ABarpaaa ABarappp ABarappa ABarapap ABarapaa ABaraapp ABaraapa ABaraaap ABaraaaa ABalpppp ABalpppa ABalppap ABalppaa ABalpappp ABalpappa ABalpapa ABalpaapp ABalpaapa ABalpaaa ABalappp ABalappa ABalapap ABalapaa ABalaapp ABalaapa ABalaaap ABalaaaa
Number of embryos:  1
Number of images:  1
Pattern:  Z3 Z2 MSpppp MSpppa MSppap MSppaa MSpapp MSpapa MSpaap MSpaaa MSappp MSappa MSapap MSapaa MSaapp MSaapa MSaaap MSaaaa Eprp Epra Eplp Epla Earp Eara Ealp Eala Dpp Dpa Dap Daa Cppp Cppa Cpapp Cpapa Cpaap Cpaaa Capp Capa Caap Caaap Caaaa ABprpppp ABprpppa ABprppap ABprppaa ABprpapp ABprpapa ABprpaap ABprpaaa ABprappp ABprappa ABprapap ABprapaa ABpraapp ABpraapa ABpraaap ABpraaaa ABplpppp ABplpppa ABplppap ABplppaa ABplpapp ABplpapa ABplpaap ABplpaaa ABplappp ABplappap ABplappaa ABplapapp ABplapapa ABplapaa ABplaappp ABplaappa ABplaapa ABplaaap ABplaaaa ABarpppp ABarpppa ABarppap ABarppaa ABarpapp ABarpapa ABarpaapp ABarpaapa ABarpaaa ABarappp ABarappa ABarapap ABarapaa ABaraapp ABaraapa ABaraaap ABaraaaa ABalppppp ABalppppa ABalpppa ABalppap ABalppaa ABalpappp ABalpappa ABalpapa ABalpaap ABalpaaa ABalappp ABalappa ABalapap ABalapaa ABalaapp ABalaapa ABalaaap ABalaaaa
Number of embryos:  1
Number of images:  1
Pattern:  Z3 Z2 MSpppp MSpppa MSppap MSppaa MSpapp MSpapa MSpaap MSpaaa MSappp MSappa MSapap MSapaa MSaapp MSaapa MSaaap MSaaaa Eprp Epra Eplp Epla Earp Eara Ealp Eala Dpp Dpa Dap Daa Cppp Cppa Cpapp Cpapa Cpaap Cpaaa Capp Capa Caap Caaap Caaaa ABprpppp ABprpppa ABprppap ABprppaa ABprpapp ABprpapa ABprpaap ABprpaaa ABprappp ABprappa ABprapap ABprapaa ABpraapp ABpraapa ABpraaap ABpraaaa ABplpppp ABplpppa ABplppap ABplppaa ABplpappp ABplpappa ABplpapa ABplpaap ABplpaaa ABplappp ABplappa ABplapap ABplapaa ABplaappp ABplaappa ABplaapa ABplaaap ABplaaaa ABarpppp ABarpppa ABarppap ABarppaa ABarpappp ABarpappa ABarpapa ABarpaapp ABarpaapa ABarpaaa ABarappp ABarappa ABarapapp ABarapapa ABarapaa ABaraapp ABaraapa ABaraaap ABaraaaa ABalpppp ABalpppa ABalppap ABalppaa ABalpappp ABalpappa ABalpapa ABalpaap ABalpaaa ABalappp ABalappa ABalapap ABalapaa ABalaapp ABalaapa ABalaaap ABalaaaa
Number of embryos:  1
Number of images:  1
Pattern:  Z3 Z2 MSpppp MSpppa MSppap MSppaa MSpapp MSpapa MSpaap MSpaaa MSappp MSappa MSapap MSapaa MSaapp MSaapa MSaaap MSaaaa Eprp Epra Eplp Epla Earp Eara Ealp Eala Dpp Dpa Dap Daa Cppp Cppa Cpapp Cpapa Cpaap Cpaaa Capp Capa Caap Caaap Caaaa ABprpppp ABprpppa ABprppap ABprppaa ABprpapp ABprpapa ABprpaap ABprpaaa ABprappp ABprappa ABprapap ABprapaa ABpraappp ABpraappa ABpraapa ABpraaap ABpraaaa ABplpppp ABplpppa ABplppap ABplppaa ABplpapp ABplpapa ABplpaap ABplpaaa ABplappp ABplappa ABplapap ABplapaa ABplaappp ABplaappa ABplaapap ABplaapaa ABplaaap ABplaaaa ABarpppp ABarpppa ABarppap ABarppaa ABarpapp ABarpapa ABarpaap ABarpaaa ABarappp ABarappa ABarapap ABarapaa ABaraapp ABaraapa ABaraaap ABaraaaa ABalppppp ABalppppa ABalpppa ABalppap ABalppaa ABalpappp ABalpappa ABalpapa ABalpaapp ABalpaapa ABalpaaa ABalappp ABalappa ABalapap ABalapaa ABalaapp ABalaapa ABalaaap ABalaaaa
Number of embryos:  1
Number of images:  1
-----------------
-----------------
Age:  112
Number of patterns:  10
-----------------
Pattern:  Z3 Z2 MSpppp MSpppa MSppap MSppaa MSpapp MSpapa MSpaap MSpaaa MSappp MSappa MSapap MSapaa MSaapp MSaapa MSaaap MSaaaa Eprp Epra Eplp Epla Earp Eara Ealp Eala Dpp Dpa Dap Daa Cppp Cppa Cpapp Cpapa Cpaap Cpaaa Capp Capa Caap Caaa ABprpppp ABprpppa ABprppap ABprppaa ABprpapp ABprpapa ABprpaap ABprpaaa ABprappp ABprappa ABprapap ABprapaa ABpraappp ABpraappa ABpraapa ABpraaap ABpraaaa ABplpppp ABplpppa ABplppap ABplppaa ABplpapp ABplpapa ABplpaap ABplpaaa ABplappp ABplappa ABplapapp ABplapapa ABplapaa ABplaappp ABplaappa ABplaapap ABplaapaa ABplaaapp ABplaaapa ABplaaaap ABplaaaaa ABarpppp ABarpppa ABarppap ABarppaa ABarpapp ABarpapa ABarpaapp ABarpaapa ABarpaaa ABarappp ABarappa ABarapapp ABarapapa ABarapaa ABaraapp ABaraapa ABaraaap ABaraaaa ABalpppp ABalpppa ABalppap ABalppaa ABalpapp ABalpapa ABalpaap ABalpaaa ABalappp ABalappa ABalapap ABalapaa ABalaapp ABalaapa ABalaaap ABalaaaa
Number of embryos:  1
Number of images:  1
Pattern:  Z3 Z2 MSpppp MSpppa MSppap MSppaa MSpapp MSpapa MSpaap MSpaaa MSappp MSappa MSapap MSapaa MSaapp MSaapa MSaaap MSaaaa Eprp Epra Eplp Epla Earp Eara Ealp Eala Dpp Dpa Dap Daa Cppp Cppa Cpapp Cpapa Cpaap Cpaaa Capp Capa Caap Caaa ABprpppp ABprpppa ABprppap ABprppaa ABprpapp ABprpapa ABprpaap ABprpaaa ABprappp ABprappa ABprapapp ABprapapa ABprapaa ABpraappp ABpraappa ABpraapa ABpraaap ABpraaaa ABplpppp ABplpppa ABplppap ABplppaa ABplpappp ABplpappa ABplpapa ABplpaap ABplpaaa ABplappp ABplappa ABplapapp ABplapapa ABplapaa ABplaappp ABplaappa ABplaapa ABplaaap ABplaaaa ABarpppp ABarpppa ABarppap ABarppaa ABarpapp ABarpapa ABarpaapp ABarpaapa ABarpaaa ABarappp ABarappa ABarapap ABarapaa ABaraapp ABaraapa ABaraaap ABaraaaa ABalpppp ABalpppa ABalppap ABalppaa ABalpappp ABalpappa ABalpapa ABalpaapp ABalpaapa ABalpaaa ABalappp ABalappa ABalapap ABalapaa ABalaapp ABalaapa ABalaaap ABalaaaa
Number of embryos:  1
Number of images:  1
Pattern:  Z3 Z2 MSpppp MSpppa MSppap MSppaa MSpapp MSpapa MSpaap MSpaaa MSappp MSappa MSapap MSapaa MSaapp MSaapa MSaaap MSaaaa Eprp Epra Eplp Epla Earp Eara Ealp Eala Dpp Dpa Dap Daa Cppp Cppa Cpapp Cpapa Cpaap Cpaaa Capp Capa Caap Caaap Caaaa ABprpppp ABprpppa ABprppap ABprppaa ABprpapp ABprpapa ABprpaap ABprpaaa ABprappp ABprappa ABprapap ABprapaa ABpraapp ABpraapa ABpraaap ABpraaaa ABplpppp ABplpppa ABplppap ABplppaa ABplpapp ABplpapa ABplpaap ABplpaaa ABplappp ABplappa ABplapap ABplapaa ABplaappp ABplaappa ABplaapap ABplaapaa ABplaaap ABplaaaa ABarpppp ABarpppa ABarppap ABarppaa ABarpapp ABarpapa ABarpaapp ABarpaapa ABarpaaa ABarappp ABarappa ABarapap ABarapaa ABaraapp ABaraapa ABaraaap ABaraaaa ABalppppp ABalppppa ABalpppa ABalppap ABalppaa ABalpappp ABalpappa ABalpapa ABalpaapp ABalpaapa ABalpaaa ABalapppp ABalapppa ABalappa ABalapap ABalapaa ABalaapp ABalaapa ABalaaap ABalaaaa
Number of embryos:  1
Number of images:  1
Pattern:  Z3 Z2 MSpppp MSpppa MSppap MSppaa MSpapp MSpapa MSpaap MSpaaa MSappp MSappa MSapap MSapaa MSaapp MSaapa MSaaap MSaaaa Eprp Epra Eplp Epla Earp Eara Ealp Eala Dpp Dpa Dap Daa Cppp Cppa Cpapp Cpapa Cpaap Cpaaa Capp Capa Caap Caaap Caaaa ABprpppp ABprpppa ABprppap ABprppaa ABprpapp ABprpapa ABprpaap ABprpaaa ABprappp ABprappa ABprapap ABprapaa ABpraapp ABpraapa ABpraaap ABpraaaa ABplpppp ABplpppa ABplppap ABplppaa ABplpapp ABplpapa ABplpaap ABplpaaa ABplappp ABplappa ABplapapp ABplapapa ABplapaa ABplaappp ABplaappa ABplaapa ABplaaap ABplaaaa ABarpppp ABarpppa ABarppap ABarppaa ABarpapp ABarpapa ABarpaapp ABarpaapa ABarpaaa ABarappp ABarappa ABarapapp ABarapapa ABarapaa ABaraapp ABaraapa ABaraaap ABaraaaa ABalppppp ABalppppa ABalpppa ABalppap ABalppaa ABalpappp ABalpappa ABalpapa ABalpaapp ABalpaapa ABalpaaa ABalappp ABalappa ABalapap ABalapaa ABalaapp ABalaapa ABalaaap ABalaaaa
Number of embryos:  1
Number of images:  1
Pattern:  Z3 Z2 MSpppp MSpppa MSppap MSppaa MSpapp MSpapa MSpaap MSpaaa MSappp MSappa MSapap MSapaa MSaapp MSaapa MSaaap MSaaaa Eprp Epra Eplp Epla Earp Eara Ealp Eala Dpp Dpa Dap Daa Cppp Cppa Cpapp Cpapa Cpaap Cpaaa Capp Capa Caap Caaap Caaaa ABprpppp ABprpppa ABprppap ABprppaa ABprpapp ABprpapa ABprpaap ABprpaaa ABprappp ABprappa ABprapap ABprapaa ABpraapp ABpraapa ABpraaap ABpraaaa ABplpppp ABplpppa ABplppap ABplppaa ABplpappp ABplpappa ABplpapa ABplpaap ABplpaaa ABplappp ABplappa ABplapapp ABplapapa ABplapaa ABplaappp ABplaappa ABplaapa ABplaaap ABplaaaa ABarpppp ABarpppa ABarppap ABarppaa ABarpapp ABarpapa ABarpaap ABarpaaa ABarappp ABarappa ABarapapp ABarapapa ABarapaa ABaraapp ABaraapa ABaraaap ABaraaaa ABalppppp ABalppppa ABalpppa ABalppap ABalppaa ABalpappp ABalpappa ABalpapa ABalpaapp ABalpaapa ABalpaaa ABalappp ABalappa ABalapap ABalapaa ABalaapp ABalaapa ABalaaap ABalaaaa
Number of embryos:  1
Number of images:  1
Pattern:  Z3 Z2 MSpppp MSpppa MSppap MSppaa MSpapp MSpapa MSpaap MSpaaa MSappp MSappa MSapap MSapaa MSaapp MSaapa MSaaap MSaaaa Eprp Epra Eplp Epla Earp Eara Ealp Eala Dpp Dpa Dap Daa Cppp Cppa Cpapp Cpapa Cpaap Cpaaa Capp Capa Caap Caaap Caaaa ABprpppp ABprpppa ABprppap ABprppaa ABprpapp ABprpapa ABprpaap ABprpaaa ABprappp ABprappa ABprapap ABprapaa ABpraapp ABpraapa ABpraaap ABpraaaa ABplpppp ABplpppa ABplppap ABplppaa ABplpappp ABplpappa ABplpapa ABplpaap ABplpaaa ABplappp ABplappa ABplapapp ABplapapa ABplapaap ABplapaaa ABplaappp ABplaappa ABplaapa ABplaaap ABplaaaa ABarpppp ABarpppa ABarppap ABarppaa ABarpapp ABarpapa ABarpaapp ABarpaapa ABarpaaa ABarappp ABarappa ABarapap ABarapaa ABaraappp ABaraappa ABaraapa ABaraaap ABaraaaa ABalpppp ABalpppa ABalppap ABalppaa ABalpappp ABalpappa ABalpapa ABalpaap ABalpaaa ABalappp ABalappa ABalapap ABalapaa ABalaapp ABalaapa ABalaaap ABalaaaa
Number of embryos:  1
Number of images:  1
Pattern:  Z3 Z2 MSpppp MSpppa MSppap MSppaa MSpapp MSpapa MSpaap MSpaaa MSappp MSappa MSapap MSapaa MSaapp MSaapa MSaaap MSaaaa Eprp Epra Eplp Epla Earp Eara Ealp Eala Dpp Dpa Dap Daa Cppp Cppa Cpapp Cpapa Cpaap Cpaaa Capp Capa Caap Caaap Caaaa ABprpppp ABprpppa ABprppap ABprppaa ABprpapp ABprpapa ABprpaap ABprpaaa ABprappp ABprappa ABprapap ABprapaa ABpraappp ABpraappa ABpraapa ABpraaap ABpraaaa ABplpppp ABplpppa ABplppap ABplppaa ABplpapp ABplpapa ABplpaap ABplpaaa ABplappp ABplappa ABplapapp ABplapapa ABplapaa ABplaappp ABplaappa ABplaapa ABplaaap ABplaaaa ABarpppp ABarpppa ABarppap ABarppaa ABarpappp ABarpappa ABarpapap ABarpapaa ABarpaapp ABarpaapa ABarpaaa ABarappp ABarappa ABarapap ABarapaa ABaraapp ABaraapa ABaraaap ABaraaaa ABalpppp ABalpppa ABalppap ABalppaa ABalpappp ABalpappa ABalpapa ABalpaap ABalpaaa ABalappp ABalappa ABalapap ABalapaa ABalaapp ABalaapa ABalaaap ABalaaaa
Number of embryos:  1
Number of images:  1
Pattern:  Z3 Z2 MSpppp MSpppa MSppap MSppaa MSpapp MSpapa MSpaap MSpaaa MSappp MSappa MSapap MSapaa MSaapp MSaapa MSaaap MSaaaa Eprp Epra Eplp Epla Earp Eara Ealp Eala Dpp Dpa Dap Daa Cppp Cppa Cpapp Cpapa Cpaap Cpaaa Capp Capa Caap Caaap Caaaa ABprpppp ABprpppa ABprppap ABprppaa ABprpapp ABprpapa ABprpaap ABprpaaa ABprappp ABprappa ABprapapp ABprapapa ABprapaa ABpraappp ABpraappa ABpraapa ABpraaap ABpraaaa ABplpppp ABplpppa ABplppap ABplppaa ABplpapp ABplpapa ABplpaap ABplpaaa ABplappp ABplappa ABplapap ABplapaa ABplaappp ABplaappa ABplaapa ABplaaap ABplaaaa ABarpppp ABarpppa ABarppap ABarppaa ABarpapp ABarpapa ABarpaapp ABarpaapa ABarpaaa ABarappp ABarappa ABarapap ABarapaa ABaraapp ABaraapa ABaraaap ABaraaaa ABalpppp ABalpppa ABalppap ABalppaa ABalpappp ABalpappa ABalpapap ABalpapaa ABalpaapp ABalpaapa ABalpaaa ABalappp ABalappa ABalapap ABalapaa ABalaapp ABalaapa ABalaaap ABalaaaa
Number of embryos:  1
Number of images:  1
Pattern:  Z3 Z2 MSpppp MSpppa MSppap MSppaa MSpapp MSpapa MSpaap MSpaaa MSappp MSappa MSapap MSapaa MSaapp MSaapa MSaaap MSaaaa Eprp Epra Eplp Epla Earp Eara Ealp Eala Dpp Dpa Dap Daa Cppp Cppa Cpapp Cpapa Cpaap Cpaaa Capp Capa Caap Caaap Caaaa ABprpppp ABprpppa ABprppap ABprppaa ABprpappp ABprpappa ABprpapa ABprpaap ABprpaaa ABprappp ABprappa ABprapap ABprapaa ABpraapp ABpraapa ABpraaap ABpraaaa ABplpppp ABplpppa ABplppap ABplppaa ABplpappp ABplpappa ABplpapa ABplpaap ABplpaaa ABplappp ABplappa ABplapap ABplapaa ABplaappp ABplaappa ABplaapa ABplaaap ABplaaaa ABarpppp ABarpppa ABarppap ABarppaa ABarpapp ABarpapap ABarpapaa ABarpaap ABarpaaa ABarappp ABarappa ABarapap ABarapaa ABaraapp ABaraapa ABaraaap ABaraaaa ABalppppp ABalppppa ABalpppa ABalppap ABalppaa ABalpappp ABalpappa ABalpapa ABalpaapp ABalpaapa ABalpaaa ABalappp ABalappa ABalapap ABalapaa ABalaapp ABalaapa ABalaaap ABalaaaa
Number of embryos:  1
Number of images:  1
Pattern:  Z3 Z2 MSpppp MSpppa MSppap MSppaa MSpapp MSpapa MSpaap MSpaaa MSappp MSappa MSapap MSapaa MSaapp MSaapa MSaaap MSaaaa Eprp Epra Eplp Epla Earp Eara Ealp Eala Dpp Dpa Dap Daa Cppp Cppa Cpapp Cpapa Cpaap Cpaaa Capp Capa Caap Caaap Caaaa ABprpppp ABprpppa ABprppap ABprppaa ABprpappp ABprpappa ABprpapa ABprpaap ABprpaaa ABprappp ABprappa ABprapapp ABprapapa ABprapaa ABpraappp ABpraappa ABpraapa ABpraaap ABpraaaa ABplpppp ABplpppa ABplppap ABplppaa ABplpappp ABplpappa ABplpapa ABplpaap ABplpaaa ABplappp ABplappa ABplapapp ABplapapa ABplapaa ABplaappp ABplaappa ABplaapa ABplaaap ABplaaaa ABarpppp ABarpppa ABarppap ABarppaa ABarpapp ABarpapa ABarpaap ABarpaaa ABarappp ABarappa ABarapap ABarapaa ABaraapp ABaraapa ABaraaap ABaraaaa ABalpppp ABalpppa ABalppap ABalppaa ABalpappp ABalpappa ABalpapa ABalpaap ABalpaaa ABalappp ABalappa ABalapap ABalapaa ABalaapp ABalaapa ABalaaap ABalaaaa
Number of embryos:  1
Number of images:  1
-----------------
-----------------
Age:  113
Number of patterns:  12
-----------------
Pattern:  Z3 Z2 MSpppp MSpppa MSppap MSppaa MSpapp MSpapa MSpaap MSpaaa MSappp MSappa MSapap MSapaa MSaapp MSaapa MSaaap MSaaaa Eprp Epra Eplp Epla Earp Eara Ealp Eala Dpp Dpa Dap Daa Cppp Cppa Cpap Cpaap Cpaaa Capp Capa Caap Caaa ABprpppp ABprpppa ABprppap ABprppaa ABprpapp ABprpapa ABprpaap ABprpaaa ABprappp ABprappa ABprapap ABprapaa ABpraapp ABpraapa ABpraaap ABpraaaa ABplpppp ABplpppa ABplppap ABplppaa ABplpappp ABplpappa ABplpapa ABplpaap ABplpaaa ABplappp ABplappa ABplapapp ABplapapa ABplapaa ABplaappp ABplaappa ABplaapa ABplaaap ABplaaaa ABarpppp ABarpppa ABarppap ABarppaa ABarpapp ABarpapa ABarpaapp ABarpaapa ABarpaaa ABarappp ABarappa ABarapapp ABarapapa ABarapaa ABaraappp ABaraappa ABaraapap ABaraapaa ABaraaap ABaraaaa ABalppppp ABalppppa ABalpppa ABalppap ABalppaa ABalpappp ABalpappa ABalpapa ABalpaapp ABalpaapa ABalpaaa ABalappp ABalappa ABalapap ABalapaa ABalaapp ABalaapa ABalaaap ABalaaaa
Number of embryos:  1
Number of images:  1
Pattern:  Z3 Z2 MSpppp MSpppa MSppap MSppaa MSpapp MSpapa MSpaap MSpaaa MSappp MSappa MSapap MSapaa MSaapp MSaapa MSaaap MSaaaa Eprp Epra Eplp Epla Earp Eara Ealp Eala Dpp Dpa Dap Daa Cppp Cppa Cpap Cpaap Cpaaa Capp Capa Caap Caaap Caaaa ABprpppp ABprpppa ABprppap ABprppaa ABprpapp ABprpapa ABprpaap ABprpaaa ABprappp ABprappa ABprapap ABprapaa ABpraapp ABpraapa ABpraaap ABpraaaa ABplpppp ABplpppa ABplppap ABplppaa ABplpappp ABplpappa ABplpapa ABplpaap ABplpaaa ABplappp ABplappa ABplapapp ABplapapa ABplapaa ABplaappp ABplaappa ABplaapa ABplaaap ABplaaaa ABarpppp ABarpppa ABarppap ABarppaa ABarpapp ABarpapa ABarpaapp ABarpaapa ABarpaaa ABarappp ABarappa ABarapapp ABarapapa ABarapaa ABaraapp ABaraapa ABaraaapp ABaraaapa ABaraaaa ABalppppp ABalppppa ABalpppa ABalppap ABalppaa ABalpappp ABalpappa ABalpapa ABalpaapp ABalpaapa ABalpaaa ABalappp ABalappa ABalapap ABalapaa ABalaapp ABalaapa ABalaaap ABalaaaa
Number of embryos:  1
Number of images:  1
Pattern:  Z3 Z2 MSpppp MSpppa MSppap MSppaa MSpapp MSpapa MSpaap MSpaaa MSappp MSappa MSapap MSapaa MSaapp MSaapa MSaaap MSaaaa Eprp Epra Eplp Epla Earp Eara Ealp Eala Dpp Dpa Dap Daa Cppp Cppa Cpapp Cpapa Cpaap Cpaaa Capp Capa Caap Caaa ABprpppp ABprpppa ABprppap ABprppaa ABprpapp ABprpapa ABprpaap ABprpaaa ABprappp ABprappa ABprapap ABprapaa ABpraapp ABpraapa ABpraaap ABpraaaa ABplpppp ABplpppa ABplppap ABplppaa ABplpappp ABplpappa ABplpapa ABplpaap ABplpaaa ABplappp ABplappap ABplappaa ABplapapp ABplapapa ABplapaa ABplaappp ABplaappa ABplaapap ABplaapaa ABplaaap ABplaaaa ABarpppp ABarpppa ABarppap ABarppaa ABarpapp ABarpapa ABarpaapp ABarpaapa ABarpaaa ABarappp ABarappa ABarapap ABarapaa ABaraapp ABaraapa ABaraaap ABaraaaa ABalppppp ABalppppa ABalpppa ABalppap ABalppaa ABalpappp ABalpappa ABalpapap ABalpapaa ABalpaap ABalpaaa ABalappp ABalappa ABalapap ABalapaa ABalaapp ABalaapa ABalaaap ABalaaaa
Number of embryos:  1
Number of images:  1
Pattern:  Z3 Z2 MSpppp MSpppa MSppap MSppaa MSpapp MSpapa MSpaap MSpaaa MSappp MSappa MSapap MSapaa MSaapp MSaapa MSaaap MSaaaa Eprp Epra Eplp Epla Earp Eara Ealp Eala Dpp Dpa Dap Daa Cppp Cppa Cpapp Cpapa Cpaap Cpaaa Capp Capa Caap Caaap Caaaa ABprpppp ABprpppa ABprppap ABprppaa ABprpapp ABprpapa ABprpaap ABprpaaa ABprappp ABprappa ABprapap ABprapaa ABpraapp ABpraapa ABpraaap ABpraaaa ABplpppp ABplpppa ABplppap ABplppaa ABplpapp ABplpapa ABplpaap ABplpaaa ABplappp ABplappa ABplapapp ABplapapa ABplapaa ABplaappp ABplaappa ABplaapa ABplaaap ABplaaaa ABarpppp ABarpppa ABarppap ABarppaa ABarpapp ABarpapa ABarpaapp ABarpaapa ABarpaaa ABarappp ABarappa ABarapap ABarapaa ABaraappp ABaraappa ABaraapa ABaraaap ABaraaaa ABalppppp ABalppppa ABalpppa ABalppap ABalppaa ABalpappp ABalpappa ABalpapap ABalpapaa ABalpaapp ABalpaapa ABalpaaa ABalappp ABalappa ABalapap ABalapaa ABalaapp ABalaapa ABalaaap ABalaaaa
Number of embryos:  1
Number of images:  1
Pattern:  Z3 Z2 MSpppp MSpppa MSppap MSppaa MSpapp MSpapa MSpaap MSpaaa MSappp MSappa MSapap MSapaa MSaapp MSaapa MSaaap MSaaaa Eprp Epra Eplp Epla Earp Eara Ealp Eala Dpp Dpa Dap Daa Cppp Cppa Cpapp Cpapa Cpaap Cpaaa Capp Capa Caap Caaap Caaaa ABprpppp ABprpppa ABprppap ABprppaa ABprpapp ABprpapa ABprpaap ABprpaaa ABprappp ABprappa ABprapap ABprapaa ABpraapp ABpraapa ABpraaap ABpraaaa ABplpppp ABplpppa ABplppap ABplppaa ABplpapp ABplpapa ABplpaap ABplpaaa ABplappp ABplappa ABplapapp ABplapapa ABplapaa ABplaappp ABplaappa ABplaapap ABplaapaa ABplaaap ABplaaaa ABarpppp ABarpppa ABarppap ABarppaa ABarpapp ABarpapa ABarpaapp ABarpaapa ABarpaaa ABarappp ABarappa ABarapap ABarapaa ABaraapp ABaraapa ABaraaap ABaraaaa ABalppppp ABalppppa ABalpppa ABalppap ABalppaa ABalpappp ABalpappa ABalpapap ABalpapaa ABalpaapp ABalpaapa ABalpaaa ABalappp ABalappa ABalapap ABalapaa ABalaapp ABalaapa ABalaaap ABalaaaa
Number of embryos:  1
Number of images:  1
Pattern:  Z3 Z2 MSpppp MSpppa MSppap MSppaa MSpapp MSpapa MSpaap MSpaaa MSappp MSappa MSapap MSapaa MSaapp MSaapa MSaaap MSaaaa Eprp Epra Eplp Epla Earp Eara Ealp Eala Dpp Dpa Dap Daa Cppp Cppa Cpapp Cpapa Cpaap Cpaaa Capp Capa Caap Caaap Caaaa ABprpppp ABprpppa ABprppap ABprppaa ABprpapp ABprpapa ABprpaap ABprpaaa ABprappp ABprappa ABprapap ABprapaa ABpraappp ABpraappa ABpraapa ABpraaap ABpraaaa ABplpppp ABplpppa ABplppap ABplppaa ABplpappp ABplpappa ABplpapa ABplpaap ABplpaaa ABplappp ABplappa ABplapap ABplapaa ABplaappp ABplaappa ABplaapa ABplaaap ABplaaaa ABarpppp ABarpppa ABarppap ABarppaa ABarpapp ABarpapa ABarpaapp ABarpaapa ABarpaaa ABarappp ABarappa ABarapapp ABarapapa ABarapaa ABaraappp ABaraappa ABaraapa ABaraaap ABaraaaa ABalpppp ABalpppa ABalppap ABalppaa ABalpappp ABalpappa ABalpapa ABalpaapp ABalpaapa ABalpaaa ABalappp ABalappa ABalapap ABalapaa ABalaapp ABalaapa ABalaaap ABalaaaa
Number of embryos:  1
Number of images:  1
Pattern:  Z3 Z2 MSpppp MSpppa MSppap MSppaa MSpapp MSpapa MSpaap MSpaaa MSappp MSappa MSapap MSapaa MSaapp MSaapa MSaaap MSaaaa Eprp Epra Eplp Epla Earp Eara Ealp Eala Dpp Dpa Dap Daa Cppp Cppa Cpapp Cpapa Cpaap Cpaaa Capp Capa Caap Caaap Caaaa ABprpppp ABprpppa ABprppap ABprppaa ABprpapp ABprpapa ABprpaap ABprpaaa ABprappp ABprappa ABprapap ABprapaa ABpraappp ABpraappa ABpraapa ABpraaap ABpraaaa ABplpppp ABplpppa ABplppap ABplppaa ABplpappp ABplpappa ABplpapa ABplpaap ABplpaaa ABplappp ABplappa ABplapapp ABplapapa ABplapaa ABplaappp ABplaappa ABplaapa ABplaaap ABplaaaa ABarpppp ABarpppa ABarppap ABarppaa ABarpapp ABarpapa ABarpaapp ABarpaapa ABarpaaa ABarappp ABarappa ABarapapp ABarapapa ABarapaa ABaraappp ABaraappa ABaraapa ABaraaap ABaraaaa ABalpppp ABalpppa ABalppap ABalppaa ABalpappp ABalpappa ABalpapa ABalpaap ABalpaaa ABalappp ABalappa ABalapap ABalapaa ABalaapp ABalaapa ABalaaap ABalaaaa
Number of embryos:  1
Number of images:  1
Pattern:  Z3 Z2 MSpppp MSpppa MSppap MSppaa MSpapp MSpapa MSpaap MSpaaa MSappp MSappa MSapap MSapaa MSaapp MSaapa MSaaap MSaaaa Eprp Epra Eplp Epla Earp Eara Ealp Eala Dpp Dpa Dap Daa Cppp Cppa Cpapp Cpapa Cpaap Cpaaa Capp Capa Caap Caaap Caaaa ABprpppp ABprpppa ABprppap ABprppaa ABprpapp ABprpapa ABprpaap ABprpaaa ABprappp ABprappa ABprapap ABprapaa ABpraappp ABpraappa ABpraapa ABpraaap ABpraaaa ABplpppp ABplpppa ABplppap ABplppaa ABplpappp ABplpappa ABplpapa ABplpaap ABplpaaa ABplappp ABplappa ABplapapp ABplapapa ABplapaa ABplaappp ABplaappa ABplaapa ABplaaap ABplaaaa ABarpppp ABarpppa ABarppap ABarppaa ABarpappp ABarpappa ABarpapap ABarpapaa ABarpaapp ABarpaapa ABarpaaa ABarappp ABarappa ABarapap ABarapaa ABaraapp ABaraapa ABaraaap ABaraaaa ABalpppp ABalpppa ABalppap ABalppaa ABalpappp ABalpappa ABalpapa ABalpaap ABalpaaa ABalappp ABalappa ABalapap ABalapaa ABalaapp ABalaapa ABalaaap ABalaaaa
Number of embryos:  1
Number of images:  1
Pattern:  Z3 Z2 MSpppp MSpppa MSppap MSppaa MSpapp MSpapa MSpaap MSpaaa MSappp MSappa MSapap MSapaa MSaapp MSaapa MSaaap MSaaaa Eprp Epra Eplp Epla Earp Eara Ealp Eala Dpp Dpa Dap Daa Cppp Cppa Cpapp Cpapa Cpaap Cpaaa Capp Capa Caap Caaap Caaaa ABprpppp ABprpppa ABprppap ABprppaa ABprpapp ABprpapa ABprpaap ABprpaaa ABprappp ABprappa ABprapap ABprapaa ABpraappp ABpraappa ABpraapa ABpraaap ABpraaaa ABplpppp ABplpppa ABplppap ABplppaa ABplpappp ABplpappa ABplpapa ABplpaap ABplpaaa ABplappp ABplappa ABplapapp ABplapapa ABplapaa ABplaappp ABplaappa ABplaapap ABplaapaa ABplaaap ABplaaaa ABarpppp ABarpppa ABarppap ABarppaa ABarpapp ABarpapa ABarpaap ABarpaaa ABarappp ABarappa ABarapap ABarapaa ABaraapp ABaraapa ABaraaap ABaraaaa ABalppppp ABalppppa ABalpppa ABalppap ABalppaa ABalpappp ABalpappa ABalpapa ABalpaapp ABalpaapa ABalpaaa ABalappp ABalappa ABalapap ABalapaa ABalaapp ABalaapa ABalaaap ABalaaaa
Number of embryos:  1
Number of images:  1
Pattern:  Z3 Z2 MSpppp MSpppa MSppap MSppaa MSpapp MSpapa MSpaap MSpaaa MSappp MSappa MSapap MSapaa MSaapp MSaapa MSaaap MSaaaa Eprp Epra Eplp Epla Earp Eara Ealp Eala Dpp Dpa Dap Daa Cppp Cppa Cpapp Cpapa Cpaap Cpaaa Capp Capa Caap Caaap Caaaa ABprpppp ABprpppa ABprppap ABprppaa ABprpapp ABprpapa ABprpaap ABprpaaa ABprappp ABprappa ABprapap ABprapaa ABpraappp ABpraappa ABpraapa ABpraaap ABpraaaa ABplpppp ABplpppa ABplppap ABplppaa ABplpappp ABplpappa ABplpapa ABplpaap ABplpaaa ABplappp ABplappa ABplapapp ABplapapa ABplapaa ABplaappp ABplaappa ABplaapap ABplaapaa ABplaaap ABplaaaap ABplaaaaa ABarpppp ABarpppa ABarppap ABarppaa ABarpapp ABarpapa ABarpaapp ABarpaapa ABarpaaa ABarappp ABarappa ABarapap ABarapaa ABaraapp ABaraapa ABaraaap ABaraaaa ABalpppp ABalpppa ABalppap ABalppaa ABalpappp ABalpappa ABalpapa ABalpaap ABalpaaa ABalappp ABalappa ABalapap ABalapaa ABalaapp ABalaapa ABalaaap ABalaaaa
Number of embryos:  1
Number of images:  1
Pattern:  Z3 Z2 MSpppp MSpppa MSppap MSppaa MSpapp MSpapa MSpaap MSpaaa MSappp MSappa MSapap MSapaa MSaapp MSaapa MSaaap MSaaaa Eprp Epra Eplp Epla Earp Eara Ealp Eala Dpp Dpa Dap Daa Cppp Cppa Cpapp Cpapa Cpaap Cpaaa Capp Capa Caap Caaap Caaaa ABprpppp ABprpppa ABprppap ABprppaa ABprpapp ABprpapa ABprpaap ABprpaaa ABprappp ABprappa ABprapap ABprapaa ABpraappp ABpraappa ABpraapap ABpraapaa ABpraaapp ABpraaapa ABpraaaa ABplpppp ABplpppa ABplppap ABplppaa ABplpapp ABplpapa ABplpaap ABplpaaa ABplappp ABplappa ABplapapp ABplapapa ABplapaa ABplaappp ABplaappa ABplaapap ABplaapaa ABplaaap ABplaaaa ABarpppp ABarpppa ABarppap ABarppaa ABarpapp ABarpapa ABarpaap ABarpaaa ABarappp ABarappa ABarapap ABarapaa ABaraappp ABaraappa ABaraapa ABaraaapp ABaraaapa ABaraaaa ABalpppp ABalpppa ABalppap ABalppaa ABalpapp ABalpapa ABalpaap ABalpaaa ABalappp ABalappa ABalapap ABalapaa ABalaapp ABalaapa ABalaaap ABalaaaa
Number of embryos:  1
Number of images:  1
Pattern:  Z3 Z2 MSpppp MSpppa MSppap MSppaa MSpapp MSpapa MSpaap MSpaaa MSappp MSappa MSapap MSapaa MSaapp MSaapa MSaaap MSaaaa Eprp Epra Eplp Epla Earp Eara Ealp Eala Dpp Dpa Dap Daa Cppp Cppa Cpapp Cpapa Cpaap Cpaaa Capp Capa Caap Caaap Caaaa ABprpppp ABprpppa ABprppap ABprppaa ABprpapp ABprpapa ABprpaap ABprpaaa ABprappp ABprappa ABprapapp ABprapapa ABprapaa ABpraappp ABpraappa ABpraapap ABpraapaa ABpraaapp ABpraaapa ABpraaaa ABplpppp ABplpppa ABplppap ABplppaa ABplpapp ABplpapa ABplpaap ABplpaaa ABplappp ABplappa ABplapapp ABplapapa ABplapaa ABplaappp ABplaappa ABplaapa ABplaaap ABplaaaa ABarpppp ABarpppa ABarppap ABarppaa ABarpapp ABarpapa ABarpaap ABarpaaa ABarappp ABarappa ABarapap ABarapaa ABaraapp ABaraapa ABaraaap ABaraaaa ABalpppp ABalpppa ABalppap ABalppaa ABalpappp ABalpappa ABalpapa ABalpaapp ABalpaapa ABalpaaa ABalappp ABalappa ABalapap ABalapaa ABalaapp ABalaapa ABalaaap ABalaaaa
Number of embryos:  1
Number of images:  1
-----------------
-----------------
Age:  114
Number of patterns:  5
-----------------
Pattern:  Z3 Z2 MSpppp MSpppa MSppap MSppaa MSpapp MSpapa MSpaap MSpaaa MSappp MSappa MSapap MSapaa MSaapp MSaapa MSaaap MSaaaa Eprp Epra Eplp Epla Earp Eara Ealp Eala Dpp Dpa Dap Daa Cppp Cppa Cpap Cpaap Cpaaa Capp Capa Caap Caaap Caaaa ABprpppp ABprpppa ABprppap ABprppaa ABprpapp ABprpapa ABprpaap ABprpaaa ABprappp ABprappa ABprapapp ABprapapa ABprapaa ABpraapp ABpraapa ABpraaap ABpraaaa ABplpppp ABplpppa ABplppap ABplppaa ABplpappp ABplpappa ABplpapa ABplpaap ABplpaaa ABplappp ABplappa ABplapapp ABplapapa ABplapaa ABplaappp ABplaappa ABplaapa ABplaaap ABplaaaa ABarpppp ABarpppa ABarppap ABarppaa ABarpapp ABarpapa ABarpaapp ABarpaapa ABarpaaa ABarappp ABarappa ABarapap ABarapaa ABaraappp ABaraappa ABaraapa ABaraaapp ABaraaapa ABaraaaa ABalpppp ABalpppa ABalppap ABalppaa ABalpappp ABalpappa ABalpapa ABalpaapp ABalpaapa ABalpaaa ABalapppp ABalapppa ABalappa ABalapap ABalapaa ABalaapp ABalaapa ABalaaap ABalaaaa
Number of embryos:  1
Number of images:  1
Pattern:  Z3 Z2 MSpppp MSpppa MSppap MSppaa MSpapp MSpapa MSpaap MSpaaa MSappp MSappa MSapap MSapaa MSaapp MSaapa MSaaap MSaaaa Eprp Epra Eplp Epla Earp Eara Ealp Eala Dpp Dpa Dap Daa Cppp Cppa Cpapp Cpapa Cpaap Cpaaa Capp Capa Caap Caaa ABprpppp ABprpppa ABprppap ABprppaa ABprpapp ABprpapa ABprpaap ABprpaaa ABprappp ABprappa ABprapapp ABprapapa ABprapaa ABpraappp ABpraappa ABpraapa ABpraaap ABpraaaa ABplpppp ABplpppa ABplppap ABplppaa ABplpapp ABplpapa ABplpaap ABplpaaa ABplappp ABplappa ABplapapp ABplapapa ABplapaa ABplaappp ABplaappa ABplaapa ABplaaap ABplaaaa ABarpppp ABarpppa ABarppap ABarppaa ABarpapp ABarpapa ABarpaapp ABarpaapa ABarpaaa ABarappp ABarappa ABarapapp ABarapapa ABarapaa ABaraapp ABaraapa ABaraaap ABaraaaa ABalppppp ABalppppa ABalpppa ABalppap ABalppaa ABalpappp ABalpappa ABalpapap ABalpapaa ABalpaapp ABalpaapa ABalpaaa ABalappp ABalappa ABalapap ABalapaa ABalaapp ABalaapa ABalaaap ABalaaaa
Number of embryos:  1
Number of images:  1
Pattern:  Z3 Z2 MSpppp MSpppa MSppap MSppaa MSpapp MSpapa MSpaap MSpaaa MSappp MSappa MSapap MSapaa MSaapp MSaapa MSaaap MSaaaa Eprp Epra Eplp Epla Earp Eara Ealp Eala Dpp Dpa Dap Daa Cppp Cppa Cpapp Cpapa Cpaap Cpaaa Capp Capa Caap Caaap Caaaa ABprpppp ABprpppa ABprppap ABprppaa ABprpapp ABprpapa ABprpaap ABprpaaa ABprappp ABprappa ABprapap ABprapaa ABpraapp ABpraapa ABpraaap ABpraaaa ABplpppp ABplpppa ABplppap ABplppaa ABplpappp ABplpappa ABplpapa ABplpaap ABplpaaa ABplappp ABplappap ABplappaa ABplapapp ABplapapa ABplapaa ABplaappp ABplaappa ABplaapa ABplaaap ABplaaaa ABarpppp ABarpppa ABarppap ABarppaa ABarpapp ABarpapa ABarpaapp ABarpaapa ABarpaaa ABarappp ABarappa ABarapap ABarapaa ABaraapp ABaraapa ABaraaapp ABaraaapa ABaraaaa ABalppppp ABalppppa ABalpppa ABalppap ABalppaa ABalpappp ABalpappa ABalpapa ABalpaapp ABalpaapa ABalpaaa ABalappp ABalappa ABalapap ABalapaa ABalaapp ABalaapa ABalaaap ABalaaaa
Number of embryos:  1
Number of images:  1
Pattern:  Z3 Z2 MSpppp MSpppa MSppap MSppaa MSpapp MSpapa MSpaap MSpaaa MSappp MSappa MSapap MSapaa MSaapp MSaapa MSaaap MSaaaa Eprp Epra Eplp Epla Earp Eara Ealp Eala Dpp Dpa Dap Daa Cppp Cppa Cpapp Cpapa Cpaap Cpaaa Capp Capa Caap Caaap Caaaa ABprpppp ABprpppa ABprppap ABprppaa ABprpappp ABprpappa ABprpapa ABprpaap ABprpaaa ABprappp ABprappa ABprapapp ABprapapa ABprapaa ABpraappp ABpraappa ABpraapa ABpraaap ABpraaaa ABplpppp ABplpppa ABplppap ABplppaa ABplpappp ABplpappa ABplpapa ABplpaap ABplpaaa ABplappp ABplappa ABplapapp ABplapapa ABplapaa ABplaappp ABplaappa ABplaapa ABplaaap ABplaaaa ABarpppp ABarpppa ABarppap ABarppaa ABarpapp ABarpapa ABarpaapp ABarpaapa ABarpaaa ABarappp ABarappa ABarapap ABarapaa ABaraapp ABaraapa ABaraaap ABaraaaa ABalppppp ABalppppa ABalpppa ABalppap ABalppaa ABalpappp ABalpappa ABalpapa ABalpaap ABalpaaa ABalappp ABalappa ABalapap ABalapaa ABalaapp ABalaapa ABalaaap ABalaaaa
Number of embryos:  1
Number of images:  1
Pattern:  Z3 Z2 MSpppp MSpppa MSppap MSppaa MSpapp MSpapa MSpaap MSpaaa MSappp MSappa MSapap MSapaa MSaapp MSaapa MSaaap MSaaaa Eprp Epra Eplp Epla Earp Eara Ealp Eala Dpp Dpa Dap Daa Cppp Cppa Cpapp Cpapa Cpaap Cpaaa Capp Capa Caap Caaap Caaaa ABprpppp ABprpppa ABprppap ABprppaa ABprpappp ABprpappa ABprpapap ABprpapaa ABprpaapp ABprpaapa ABprpaaa ABprappp ABprappa ABprapapp ABprapapa ABprapaa ABpraapp ABpraapa ABpraaap ABpraaaa ABplpppp ABplpppa ABplppap ABplppaa ABplpappp ABplpappa ABplpapa ABplpaapp ABplpaapa ABplpaaap ABplpaaaa ABplappp ABplappa ABplapap ABplapaa ABplaappp ABplaappa ABplaapap ABplaapaa ABplaaap ABplaaaa ABarpppp ABarpppa ABarppap ABarppaa ABarpapp ABarpapa ABarpaap ABarpaaa ABarappp ABarappa ABarapap ABarapaa ABaraapp ABaraapa ABaraaap ABaraaaa ABalpppp ABalpppa ABalppap ABalppaa ABalpapp ABalpapa ABalpaap ABalpaaa ABalappp ABalappa ABalapap ABalapaa ABalaapp ABalaapa ABalaaap ABalaaaa
Number of embryos:  1
Number of images:  1
-----------------
-----------------
Age:  115
Number of patterns:  9
-----------------
Pattern:  Z3 Z2 MSpppp MSpppa MSppap MSppaa MSpapp MSpapa MSpaap MSpaaa MSappp MSappa MSapap MSapaa MSaapp MSaapa MSaaap MSaaaa Eprp Epra Eplp Epla Earp Eara Ealp Eala Dpp Dpa Dap Daa Cppp Cppa Cpapp Cpapa Cpaap Cpaaa Capp Capa Caap Caaa ABprpppp ABprpppa ABprppap ABprppaa ABprpapp ABprpapa ABprpaap ABprpaaa ABprappp ABprappa ABprapap ABprapaa ABpraappp ABpraappa ABpraapa ABpraaap ABpraaaa ABplpppp ABplpppa ABplppap ABplppaa ABplpappp ABplpappa ABplpapa ABplpaap ABplpaaa ABplappp ABplappap ABplappaa ABplapapp ABplapapa ABplapaa ABplaappp ABplaappa ABplaapap ABplaapaa ABplaaap ABplaaaa ABarpppp ABarpppa ABarppap ABarppaa ABarpappp ABarpappa ABarpapa ABarpaap ABarpaaa ABarappp ABarappa ABarapapp ABarapapa ABarapaa ABaraappp ABaraappa ABaraapa ABaraaap ABaraaaa ABalppppp ABalppppa ABalpppa ABalppap ABalppaa ABalpappp ABalpappa ABalpapa ABalpaap ABalpaaa ABalappp ABalappa ABalapap ABalapaa ABalaapp ABalaapa ABalaaap ABalaaaa
Number of embryos:  1
Number of images:  1
Pattern:  Z3 Z2 MSpppp MSpppa MSppap MSppaa MSpapp MSpapa MSpaap MSpaaa MSappp MSappa MSapap MSapaa MSaapp MSaapa MSaaap MSaaaa Eprp Epra Eplp Epla Earp Eara Ealp Eala Dpp Dpa Dap Daa Cppp Cppa Cpapp Cpapa Cpaap Cpaaa Capp Capa Caap Caaa ABprpppp ABprpppa ABprppap ABprppaa ABprpappp ABprpappa ABprpapa ABprpaap ABprpaaa ABprappp ABprappa ABprapapp ABprapapa ABprapaa ABpraappp ABpraappa ABpraapa ABpraaap ABpraaaa ABplppppp ABplppppa ABplpppa ABplppap ABplppaa ABplpappp ABplpappa ABplpapap ABplpapaa ABplpaapp ABplpaapa ABplpaaa ABplappp ABplappa ABplapapp ABplapapa ABplapaa ABplaappp ABplaappa ABplaapa ABplaaap ABplaaaa ABarpppp ABarpppa ABarppap ABarppaa ABarpapp ABarpapa ABarpaapp ABarpaapa ABarpaaa ABarappp ABarappa ABarapap ABarapaa ABaraapp ABaraapa ABaraaap ABaraaaa ABalppppp ABalppppa ABalpppa ABalppap ABalppaa ABalpapp ABalpapa ABalpaap ABalpaaa ABalappp ABalappa ABalapap ABalapaa ABalaapp ABalaapa ABalaaap ABalaaaa
Number of embryos:  1
Number of images:  1
Pattern:  Z3 Z2 MSpppp MSpppa MSppap MSppaa MSpapp MSpapa MSpaap MSpaaa MSappp MSappa MSapap MSapaa MSaapp MSaapa MSaaap MSaaaa Eprp Epra Eplp Epla Earp Eara Ealp Eala Dpp Dpa Dap Daa Cppp Cppa Cpapp Cpapa Cpaap Cpaaa Capp Capa Caap Caaap Caaaa ABprpppp ABprpppa ABprppap ABprppaa ABprpapp ABprpapa ABprpaap ABprpaaa ABprappp ABprappa ABprapap ABprapaa ABpraappp ABpraappa ABpraapa ABpraaap ABpraaaa ABplpppp ABplpppa ABplppap ABplppaa ABplpapp ABplpapa ABplpaap ABplpaaa ABplappp ABplappa ABplapapp ABplapapa ABplapaa ABplaappp ABplaappa ABplaapap ABplaapaa ABplaaap ABplaaaa ABarpppp ABarpppa ABarppap ABarppaa ABarpapp ABarpapa ABarpaapp ABarpaapa ABarpaaa ABarappp ABarappa ABarapap ABarapaa ABaraapp ABaraapa ABaraaap ABaraaaa ABalppppp ABalppppa ABalpppap ABalpppaa ABalppap ABalppaa ABalpappp ABalpappa ABalpapap ABalpapaa ABalpaapp ABalpaapa ABalpaaa ABalappp ABalappa ABalapap ABalapaa ABalaapp ABalaapa ABalaaap ABalaaaa
Number of embryos:  1
Number of images:  1
Pattern:  Z3 Z2 MSpppp MSpppa MSppap MSppaa MSpapp MSpapa MSpaap MSpaaa MSappp MSappa MSapap MSapaa MSaapp MSaapa MSaaap MSaaaa Eprp Epra Eplp Epla Earp Eara Ealp Eala Dpp Dpa Dap Daa Cppp Cppa Cpapp Cpapa Cpaap Cpaaa Capp Capa Caap Caaap Caaaa ABprpppp ABprpppa ABprppap ABprppaa ABprpapp ABprpapa ABprpaap ABprpaaa ABprappp ABprappa ABprapap ABprapaa ABpraappp ABpraappa ABpraapa ABpraaap ABpraaaa ABplpppp ABplpppa ABplppap ABplppaa ABplpappp ABplpappa ABplpapa ABplpaap ABplpaaa ABplappp ABplappa ABplapapp ABplapapa ABplapaa ABplaappp ABplaappa ABplaapa ABplaaap ABplaaaa ABarpppp ABarpppa ABarppap ABarppaa ABarpapp ABarpapa ABarpaap ABarpaaa ABarappp ABarappa ABarapapp ABarapapa ABarapaa ABaraappp ABaraappa ABaraapa ABaraaap ABaraaaa ABalppppp ABalppppa ABalpppa ABalppap ABalppaa ABalpappp ABalpappa ABalpapap ABalpapaa ABalpaapp ABalpaapa ABalpaaa ABalappp ABalappa ABalapap ABalapaa ABalaapp ABalaapa ABalaaap ABalaaaa
Number of embryos:  1
Number of images:  1
Pattern:  Z3 Z2 MSpppp MSpppa MSppap MSppaa MSpapp MSpapa MSpaap MSpaaa MSappp MSappa MSapap MSapaa MSaapp MSaapa MSaaap MSaaaa Eprp Epra Eplp Epla Earp Eara Ealp Eala Dpp Dpa Dap Daa Cppp Cppa Cpapp Cpapa Cpaap Cpaaa Capp Capa Caap Caaap Caaaa ABprpppp ABprpppa ABprppap ABprppaa ABprpapp ABprpapa ABprpaap ABprpaaa ABprappp ABprappa ABprapap ABprapaa ABpraappp ABpraappa ABpraapa ABpraaap ABpraaaa ABplpppp ABplpppa ABplppap ABplppaa ABplpappp ABplpappa ABplpapa ABplpaap ABplpaaa ABplappp ABplappa ABplapapp ABplapapa ABplapaap ABplapaaa ABplaappp ABplaappa ABplaapa ABplaaap ABplaaaa ABarpppp ABarpppa ABarppap ABarppaa ABarpapp ABarpapa ABarpaapp ABarpaapa ABarpaaa ABarappp ABarappa ABarapap ABarapaa ABaraappp ABaraappa ABaraapa ABaraaap ABaraaaa ABalppppp ABalppppa ABalpppa ABalppap ABalppaa ABalpappp ABalpappa ABalpapa ABalpaap ABalpaaa ABalapppp ABalapppa ABalappa ABalapap ABalapaa ABalaapp ABalaapa ABalaaap ABalaaaa
Number of embryos:  1
Number of images:  1
Pattern:  Z3 Z2 MSpppp MSpppa MSppap MSppaa MSpapp MSpapa MSpaap MSpaaa MSappp MSappa MSapap MSapaa MSaapp MSaapa MSaaap MSaaaa Eprp Epra Eplp Epla Earp Eara Ealp Eala Dpp Dpa Dap Daa Cppp Cppa Cpapp Cpapa Cpaap Cpaaa Capp Capa Caap Caaap Caaaa ABprpppp ABprpppa ABprppap ABprppaa ABprpapp ABprpapa ABprpaap ABprpaaa ABprappp ABprappa ABprapapp ABprapapa ABprapaa ABpraappp ABpraappa ABpraapap ABpraapaa ABpraaap ABpraaaa ABplpppp ABplpppa ABplppap ABplppaa ABplpappp ABplpappa ABplpapa ABplpaap ABplpaaa ABplappp ABplappa ABplapapp ABplapapa ABplapaa ABplaappp ABplaappa ABplaapa ABplaaap ABplaaaa ABarpppp ABarpppa ABarppap ABarppaa ABarpapp ABarpapa ABarpaapp ABarpaapa ABarpaaa ABarappp ABarappa ABarapapp ABarapapa ABarapaa ABaraapp ABaraapa ABaraaap ABaraaaa ABalpppp ABalpppa ABalppap ABalppaa ABalpappp ABalpappa ABalpapa ABalpaap ABalpaaa ABalapppp ABalapppa ABalappa ABalapap ABalapaa ABalaapp ABalaapa ABalaaap ABalaaaa
Number of embryos:  1
Number of images:  1
Pattern:  Z3 Z2 MSpppp MSpppa MSppap MSppaa MSpapp MSpapa MSpaap MSpaaa MSappp MSappa MSapap MSapaa MSaapp MSaapa MSaaap MSaaaa Eprp Epra Eplp Epla Earp Eara Ealp Eala Dpp Dpa Dap Daa Cppp Cppa Cpapp Cpapa Cpaap Cpaaa Capp Capa Caap Caaap Caaaa ABprpppp ABprpppa ABprppap ABprppaa ABprpappp ABprpappa ABprpapa ABprpaap ABprpaaa ABprappp ABprappa ABprapapp ABprapapa ABprapaa ABpraappp ABpraappa ABpraapa ABpraaap ABpraaaa ABplpppp ABplpppa ABplppap ABplppaa ABplpappp ABplpappa ABplpapa ABplpaap ABplpaaa ABplappp ABplappa ABplapapp ABplapapa ABplapaa ABplaapp ABplaapa ABplaaap ABplaaaa ABarpppp ABarpppa ABarppap ABarppaa ABarpapp ABarpapa ABarpaapp ABarpaapa ABarpaaa ABarappp ABarappa ABarapap ABarapaa ABaraappp ABaraappa ABaraapa ABaraaap ABaraaaa ABalppppp ABalppppa ABalpppa ABalppap ABalppaa ABalpappp ABalpappa ABalpapa ABalpaap ABalpaaa ABalappp ABalappa ABalapapp ABalapapa ABalapaa ABalaapp ABalaapa ABalaaap ABalaaaa
Number of embryos:  1
Number of images:  1
Pattern:  Z3 Z2 MSpppp MSpppa MSppap MSppaa MSpapp MSpapa MSpaap MSpaaa MSappp MSappa MSapap MSapaa MSaapp MSaapa MSaaap MSaaaa Eprp Epra Eplp Epla Earp Eara Ealp Eala Dpp Dpa Dap Daa Cppp Cppa Cpapp Cpapa Cpaap Cpaaa Capp Capa Caap Caaap Caaaa ABprpppp ABprpppa ABprppap ABprppaa ABprpappp ABprpappa ABprpapap ABprpapaa ABprpaap ABprpaaa ABprappp ABprappa ABprapapp ABprapapa ABprapaa ABpraappp ABpraappa ABpraapa ABpraaap ABpraaaa ABplpppp ABplpppa ABplppap ABplppaa ABplpappp ABplpappa ABplpapa ABplpaap ABplpaaa ABplappp ABplappa ABplapapp ABplapapa ABplapaa ABplaappp ABplaappa ABplaapap ABplaapaa ABplaaap ABplaaaa ABarpppp ABarpppa ABarppap ABarppaa ABarpapp ABarpapa ABarpaapp ABarpaapa ABarpaaa ABarappp ABarappa ABarapap ABarapaa ABaraapp ABaraapa ABaraaap ABaraaaa ABalpppp ABalpppa ABalppap ABalppaa ABalpapp ABalpapa ABalpaapp ABalpaapa ABalpaaa ABalappp ABalappa ABalapap ABalapaa ABalaapp ABalaapa ABalaaap ABalaaaa
Number of embryos:  1
Number of images:  1
Pattern:  Z3 Z2 MSpppp MSpppa MSppap MSppaa MSpapp MSpapa MSpaap MSpaaa MSappp MSappa MSapap MSapaa MSaapp MSaapa MSaaap MSaaaa Eprp Epra Eplp Epla Earp Eara Ealp Eala Dpp Dpa Dap Daa Cppp Cppa Cpapp Cpapa Cpaap Cpaaa Capp Capa Caapp Caapa Caaap Caaaa ABprpppp ABprpppa ABprppap ABprppaa ABprpapp ABprpapa ABprpaap ABprpaaa ABprappp ABprappa ABprapap ABprapaa ABpraappp ABpraappa ABpraapap ABpraapaa ABpraaap ABpraaaa ABplpppp ABplpppa ABplppap ABplppaa ABplpappp ABplpappa ABplpapa ABplpaap ABplpaaa ABplappp ABplappa ABplapap ABplapaa ABplaappp ABplaappa ABplaapap ABplaapaa ABplaaap ABplaaaa ABarpppp ABarpppa ABarppap ABarppaa ABarpapp ABarpapa ABarpaapp ABarpaapa ABarpaaa ABarappp ABarappa ABarapap ABarapaa ABaraapp ABaraapa ABaraaap ABaraaaa ABalppppp ABalppppa ABalpppa ABalppap ABalppaa ABalpappp ABalpappa ABalpapa ABalpaapp ABalpaapa ABalpaaa ABalappp ABalappa ABalapap ABalapaa ABalaapp ABalaapa ABalaaap ABalaaaa
Number of embryos:  1
Number of images:  1
-----------------
-----------------
Age:  116
Number of patterns:  8
-----------------
Pattern:  Z3 Z2 MSpppp MSpppa MSppap MSppaa MSpapp MSpapa MSpaap MSpaaa MSappp MSappa MSapap MSapaa MSaapp MSaapa MSaaap MSaaaa Eprp Epra Eplp Epla Earp Eara Ealp Eala Dpp Dpa Dap Daa Cppp Cppa Cpap Cpaa Capp Capa Caap Caaap Caaaa ABprpppp ABprpppa ABprppap ABprppaa ABprpappp ABprpappa ABprpapa ABprpaap ABprpaaa ABprappp ABprappa ABprapapp ABprapapa ABprapaa ABpraappp ABpraappa ABpraapa ABpraaap ABpraaaa ABplpppp ABplpppa ABplppap ABplppaa ABplpappp ABplpappa ABplpapa ABplpaap ABplpaaa ABplappp ABplappa ABplapapp ABplapapa ABplapaa ABplaappp ABplaappa ABplaapap ABplaapaa ABplaaapp ABplaaapa ABplaaaa ABarpppp ABarpppa ABarppap ABarppaa ABarpapp ABarpapa ABarpaap ABarpaaa ABarappp ABarappa ABarapapp ABarapapa ABarapaa ABaraapp ABaraapa ABaraaap ABaraaaa ABalppppp ABalppppa ABalpppa ABalppap ABalppaa ABalpappp ABalpappa ABalpapa ABalpaapp ABalpaapa ABalpaaa ABalapppp ABalapppa ABalappa ABalapap ABalapaa ABalaapp ABalaapa ABalaaap ABalaaaa
Number of embryos:  1
Number of images:  1
Pattern:  Z3 Z2 MSpppp MSpppa MSppap MSppaa MSpapp MSpapa MSpaap MSpaaa MSappp MSappa MSapap MSapaa MSaapp MSaapa MSaaap MSaaaa Eprp Epra Eplp Epla Earp Eara Ealp Eala Dpp Dpa Dap Daa Cppp Cppa Cpap Cpaap Cpaaa Capp Capa Caap Caaap Caaaa ABprppppp ABprppppa ABprpppa ABprppap ABprppaa ABprpappp ABprpappa ABprpapap ABprpapaa ABprpaap ABprpaaa ABprappp ABprappa ABprapapp ABprapapa ABprapaa ABpraappp ABpraappa ABpraapa ABpraaap ABpraaaa ABplpppp ABplpppa ABplppap ABplppaa ABplpapp ABplpapa ABplpaap ABplpaaa ABplappp ABplappa ABplapapp ABplapapa ABplapaa ABplaappp ABplaappa ABplaapa ABplaaap ABplaaaa ABarpppp ABarpppa ABarppap ABarppaa ABarpapp ABarpapa ABarpaapp ABarpaapa ABarpaaa ABarappp ABarappa ABarapapp ABarapapa ABarapaa ABaraappp ABaraappa ABaraapa ABaraaap ABaraaaa ABalppppp ABalppppa ABalpppa ABalppap ABalppaa ABalpappp ABalpappa ABalpapa ABalpaap ABalpaaa ABalappp ABalappa ABalapap ABalapaa ABalaapp ABalaapa ABalaaap ABalaaaa
Number of embryos:  1
Number of images:  1
Pattern:  Z3 Z2 MSpppp MSpppa MSppap MSppaa MSpapp MSpapa MSpaap MSpaaa MSappp MSappa MSapap MSapaa MSaapp MSaapa MSaaap MSaaaa Eprp Epra Eplp Epla Earp Eara Ealp Eala Dpp Dpa Dap Daa Cppp Cppa Cpapp Cpapa Cpaap Cpaaa Capp Capa Caap Caaap Caaaa ABprpppp ABprpppa ABprppap ABprppaa ABprpapp ABprpapa ABprpaap ABprpaaa ABprappp ABprappa ABprapapp ABprapapa ABprapaa ABpraappp ABpraappa ABpraapa ABpraaap ABpraaaa ABplpppp ABplpppa ABplppap ABplppaa ABplpapp ABplpapa ABplpaap ABplpaaa ABplappp ABplappa ABplapapp ABplapapa ABplapaa ABplaappp ABplaappa ABplaapap ABplaapaa ABplaaap ABplaaaa ABarpppp ABarpppa ABarppap ABarppaa ABarpapp ABarpapa ABarpaapp ABarpaapa ABarpaaa ABarappp ABarappa ABarapapp ABarapapa ABarapaa ABaraappp ABaraappa ABaraapa ABaraaap ABaraaaa ABalppppp ABalppppa ABalpppa ABalppap ABalppaa ABalpappp ABalpappa ABalpapa ABalpaapp ABalpaapa ABalpaaa ABalappp ABalappa ABalapap ABalapaa ABalaapp ABalaapa ABalaaap ABalaaaa
Number of embryos:  1
Number of images:  1
Pattern:  Z3 Z2 MSpppp MSpppa MSppap MSppaa MSpapp MSpapa MSpaap MSpaaa MSappp MSappa MSapap MSapaa MSaapp MSaapa MSaaap MSaaaa Eprp Epra Eplp Epla Earp Eara Ealp Eala Dpp Dpa Dap Daa Cppp Cppa Cpapp Cpapa Cpaap Cpaaa Capp Capa Caap Caaap Caaaa ABprpppp ABprpppa ABprppap ABprppaa ABprpapp ABprpapa ABprpaap ABprpaaa ABprappp ABprappa ABprapapp ABprapapa ABprapaa ABpraappp ABpraappa ABpraapap ABpraapaa ABpraaap ABpraaaa ABplpppp ABplpppa ABplppap ABplppaa ABplpappp ABplpappa ABplpapa ABplpaap ABplpaaa ABplappp ABplappa ABplapapp ABplapapa ABplapaa ABplaappp ABplaappa ABplaapap ABplaapaa ABplaaap ABplaaaa ABarpppp ABarpppa ABarppap ABarppaa ABarpapp ABarpapa ABarpaapp ABarpaapa ABarpaaa ABarappp ABarappa ABarapap ABarapaa ABaraapp ABaraapa ABaraaap ABaraaaa ABalppppp ABalppppa ABalpppa ABalppap ABalppaa ABalpappp ABalpappa ABalpapa ABalpaapp ABalpaapa ABalpaaa ABalappp ABalappa ABalapap ABalapaa ABalaapp ABalaapa ABalaaap ABalaaaa
Number of embryos:  1
Number of images:  1
Pattern:  Z3 Z2 MSpppp MSpppa MSppap MSppaa MSpapp MSpapa MSpaap MSpaaa MSappp MSappa MSapap MSapaa MSaapp MSaapa MSaaap MSaaaa Eprp Epra Eplp Epla Earp Eara Ealp Eala Dpp Dpa Dap Daa Cppp Cppa Cpapp Cpapa Cpaap Cpaaa Capp Capa Caap Caaap Caaaa ABprpppp ABprpppa ABprppap ABprppaa ABprpapp ABprpapa ABprpaapp ABprpaapa ABprpaaa ABprappp ABprappa ABprapapp ABprapapa ABprapaa ABpraappp ABpraappa ABpraapa ABpraaap ABpraaaa ABplpppp ABplpppa ABplppap ABplppaa ABplpappp ABplpappa ABplpapa ABplpaap ABplpaaa ABplappp ABplappa ABplapap ABplapaa ABplaappp ABplaappa ABplaapa ABplaaap ABplaaaa ABarpppp ABarpppa ABarppap ABarppaa ABarpappp ABarpappa ABarpapap ABarpapaa ABarpaapp ABarpaapa ABarpaaa ABarappp ABarappa ABarapap ABarapaa ABaraapp ABaraapa ABaraaapp ABaraaapa ABaraaaa ABalpppp ABalpppa ABalppap ABalppaa ABalpappp ABalpappa ABalpapa ABalpaapp ABalpaapa ABalpaaa ABalappp ABalappa ABalapap ABalapaa ABalaapp ABalaapa ABalaaap ABalaaaa
Number of embryos:  1
Number of images:  1
Pattern:  Z3 Z2 MSpppp MSpppa MSppap MSppaa MSpapp MSpapa MSpaap MSpaaa MSappp MSappa MSapap MSapaa MSaapp MSaapa MSaaap MSaaaa Eprp Epra Eplp Epla Earp Eara Ealp Eala Dpp Dpa Dap Daa Cppp Cppa Cpapp Cpapa Cpaap Cpaaa Capp Capa Caap Caaap Caaaa ABprpppp ABprpppa ABprppap ABprppaa ABprpappp ABprpappa ABprpapa ABprpaap ABprpaaa ABprappp ABprappa ABprapapp ABprapapa ABprapaa ABpraappp ABpraappa ABpraapa ABpraaap ABpraaaa ABplpppp ABplpppa ABplppap ABplppaa ABplpappp ABplpappa ABplpapa ABplpaap ABplpaaa ABplappp ABplappa ABplapapp ABplapapa ABplapaa ABplaappp ABplaappa ABplaapa ABplaaap ABplaaaa ABarpppp ABarpppa ABarppap ABarppaa ABarpapp ABarpapa ABarpaapp ABarpaapa ABarpaaa ABarappp ABarappa ABarapapp ABarapapa ABarapaa ABaraapp ABaraapa ABaraaap ABaraaaa ABalppppp ABalppppa ABalpppa ABalppap ABalppaa ABalpappp ABalpappa ABalpapa ABalpaap ABalpaaa ABalapppp ABalapppa ABalappa ABalapap ABalapaa ABalaapp ABalaapa ABalaaap ABalaaaa
Number of embryos:  1
Number of images:  1
Pattern:  Z3 Z2 MSpppp MSpppa MSppap MSppaa MSpapp MSpapa MSpaap MSpaaa MSappp MSappa MSapap MSapaa MSaapp MSaapa MSaaap MSaaaa Eprp Epra Eplp Epla Earp Eara Ealp Eala Dpp Dpa Dap Daa Cppp Cppa Cpapp Cpapa Cpaap Cpaaa Capp Capa Caap Caaap Caaaa ABprpppp ABprpppa ABprppap ABprppaa ABprpappp ABprpappa ABprpapap ABprpapaa ABprpaap ABprpaaa ABprappp ABprappa ABprapapp ABprapapa ABprapaa ABpraapp ABpraapa ABpraaap ABpraaaa ABplpppp ABplpppa ABplppap ABplppaa ABplpappp ABplpappa ABplpapa ABplpaap ABplpaaa ABplappp ABplappa ABplapapp ABplapapa ABplapaa ABplaappp ABplaappa ABplaapa ABplaaap ABplaaaa ABarpppp ABarpppa ABarppap ABarppaa ABarpapp ABarpapap ABarpapaa ABarpaap ABarpaaa ABarappp ABarappa ABarapap ABarapaa ABaraapp ABaraapa ABaraaap ABaraaaa ABalppppp ABalppppa ABalpppa ABalppap ABalppaa ABalpappp ABalpappa ABalpapap ABalpapaa ABalpaapp ABalpaapa ABalpaaa ABalappp ABalappa ABalapap ABalapaa ABalaapp ABalaapa ABalaaap ABalaaaa
Number of embryos:  1
Number of images:  1
Pattern:  Z3 Z2 MSpppp MSpppa MSppap MSppaa MSpapp MSpapa MSpaap MSpaaa MSappp MSappa MSapap MSapaa MSaapp MSaapa MSaaap MSaaaa Eprp Epra Eplp Epla Earp Eara Ealp Eala Dpp Dpa Dap Daa Cppp Cppa Cpapp Cpapa Cpaap Cpaaa Capp Capa Caap Caaap Caaaa ABprpppp ABprpppa ABprppap ABprppaa ABprpappp ABprpappa ABprpapap ABprpapaa ABprpaapp ABprpaapa ABprpaaa ABprappp ABprappa ABprapap ABprapaa ABpraapp ABpraapa ABpraaap ABpraaaa ABplpppp ABplpppa ABplppap ABplppaa ABplpappp ABplpappa ABplpapa ABplpaap ABplpaaa ABplappp ABplappa ABplapap ABplapaa ABplaappp ABplaappa ABplaapap ABplaapaa ABplaaap ABplaaaa ABarpppp ABarpppa ABarppap ABarppaa ABarpapp ABarpapa ABarpaapp ABarpaapa ABarpaaa ABarappp ABarappa ABarapapp ABarapapa ABarapaa ABaraapp ABaraapa ABaraaap ABaraaaa ABalppppp ABalppppa ABalpppa ABalppap ABalppaa ABalpappp ABalpappa ABalpapa ABalpaapp ABalpaapa ABalpaaa ABalappp ABalappa ABalapap ABalapaa ABalaapp ABalaapa ABalaaap ABalaaaa
Number of embryos:  1
Number of images:  1
-----------------
-----------------
Age:  117
Number of patterns:  2
-----------------
Pattern:  Z3 Z2 MSpppp MSpppa MSppap MSppaa MSpapp MSpapa MSpaap MSpaaa MSappp MSappa MSapap MSapaa MSaapp MSaapa MSaaap MSaaaa Eprp Epra Eplp Epla Earp Eara Ealp Eala Dpp Dpa Dap Daa Cppp Cppa Cpap Cpaap Cpaaa Capp Capa Caap Caaa ABprpppp ABprpppa ABprppap ABprppaa ABprpappp ABprpappa ABprpapa ABprpaap ABprpaaa ABprappp ABprappa ABprapapp ABprapapa ABprapaa ABpraappp ABpraappa ABpraapa ABpraaap ABpraaaa ABplpppp ABplpppa ABplppap ABplppaa ABplpappp ABplpappa ABplpapa ABplpaapp ABplpaapa ABplpaaa ABplappp ABplappap ABplappaa ABplapapp ABplapapa ABplapaa ABplaappp ABplaappa ABplaapap ABplaapaa ABplaaapp ABplaaapa ABplaaaa ABarpppp ABarpppa ABarppap ABarppaa ABarpapp ABarpapa ABarpaap ABarpaaa ABarappp ABarappa ABarapapp ABarapapa ABarapaa ABaraapp ABaraapa ABaraaap ABaraaaa ABalppppp ABalppppa ABalpppa ABalppap ABalppaa ABalpappp ABalpappa ABalpapa ABalpaapp ABalpaapa ABalpaaa ABalappp ABalappa ABalapap ABalapaa ABalaapp ABalaapa ABalaaap ABalaaaa
Number of embryos:  1
Number of images:  1
Pattern:  Z3 Z2 MSpppp MSpppa MSppap MSppaa MSpapp MSpapa MSpaap MSpaaa MSappp MSappa MSapap MSapaa MSaapp MSaapa MSaaap MSaaaa Eprp Epra Eplp Epla Earp Eara Ealp Eala Dpp Dpa Dap Daa Cppp Cppa Cpapp Cpapa Cpaap Cpaaa Capp Capa Caap Caaap Caaaa ABprpppp ABprpppa ABprppap ABprppaa ABprpapp ABprpapa ABprpaap ABprpaaa ABprappp ABprappa ABprapap ABprapaa ABpraappp ABpraappa ABpraapa ABpraaapp ABpraaapa ABpraaaa ABplpppp ABplpppa ABplppap ABplppaa ABplpappp ABplpappa ABplpapa ABplpaap ABplpaaa ABplappp ABplappa ABplapap ABplapaa ABplaappp ABplaappa ABplaapa ABplaaap ABplaaaa ABarpppp ABarpppa ABarppap ABarppaa ABarpapp ABarpapa ABarpaapp ABarpaapa ABarpaaa ABarapppp ABarapppa ABarappa ABarapapp ABarapapa ABarapaa ABaraappp ABaraappa ABaraapa ABaraaapp ABaraaapa ABaraaaa ABalppppp ABalppppa ABalpppa ABalppap ABalppaa ABalpappp ABalpappa ABalpapa ABalpaapp ABalpaapa ABalpaaa ABalappp ABalappa ABalapap ABalapaa ABalaapp ABalaapa ABalaaap ABalaaaa
Number of embryos:  1
Number of images:  1
-----------------
-----------------
Age:  118
Number of patterns:  8
-----------------
Pattern:  Z3 Z2 MSpppp MSpppa MSppap MSppaa MSpapp MSpapa MSpaap MSpaaa MSappp MSappa MSapap MSapaa MSaapp MSaapa MSaaap MSaaaa Eprp Epra Eplp Epla Earp Eara Ealp Eala Dpp Dpa Dap Daa Cppp Cppa Cpapp Cpapa Cpaap Cpaaa Capp Capa Caap Caaa ABprpppp ABprpppa ABprppap ABprppaa ABprpapp ABprpapa ABprpaap ABprpaaa ABprappp ABprappa ABprapap ABprapaa ABpraapp ABpraapa ABpraaap ABpraaaa ABplpppp ABplpppa ABplppap ABplppaa ABplpappp ABplpappa ABplpapap ABplpapaa ABplpaap ABplpaaa ABplappp ABplappap ABplappaa ABplapapp ABplapapa ABplapaap ABplapaaa ABplaappp ABplaappa ABplaapap ABplaapaa ABplaaap ABplaaaap ABplaaaaa ABarpppp ABarpppa ABarppap ABarppaa ABarpapp ABarpapa ABarpaapp ABarpaapa ABarpaaa ABarappp ABarappa ABarapapp ABarapapa ABarapaa ABaraapp ABaraapa ABaraaap ABaraaaa ABalppppp ABalppppa ABalpppa ABalppap ABalppaa ABalpappp ABalpappa ABalpapap ABalpapaa ABalpaapp ABalpaapa ABalpaaa ABalappp ABalappa ABalapap ABalapaa ABalaapp ABalaapa ABalaaap ABalaaaa
Number of embryos:  1
Number of images:  1
Pattern:  Z3 Z2 MSpppp MSpppa MSppap MSppaa MSpapp MSpapa MSpaap MSpaaa MSappp MSappa MSapap MSapaa MSaapp MSaapa MSaaap MSaaaa Eprp Epra Eplp Epla Earp Eara Ealp Eala Dpp Dpa Dap Daa Cppp Cppa Cpapp Cpapa Cpaap Cpaaa Capp Capa Caap Caaap Caaaa ABprpppp ABprpppa ABprppap ABprppaa ABprpapp ABprpapa ABprpaap ABprpaaa ABprappp ABprappa ABprapap ABprapaa ABpraappp ABpraappa ABpraapa ABpraaap ABpraaaa ABplpppp ABplpppa ABplppap ABplppaa ABplpappp ABplpappa ABplpapa ABplpaap ABplpaaa ABplappp ABplappa ABplapapp ABplapapa ABplapaa ABplaappp ABplaappa ABplaapap ABplaapaa ABplaaap ABplaaaa ABarpppp ABarpppa ABarppap ABarppaa ABarpapp ABarpapa ABarpaapp ABarpaapa ABarpaaa ABarappp ABarappa ABarapapp ABarapapa ABarapaa ABaraappp ABaraappa ABaraapa ABaraaapp ABaraaapa ABaraaaa ABalppppp ABalppppa ABalpppa ABalppap ABalppaa ABalpappp ABalpappa ABalpapap ABalpapaa ABalpaapp ABalpaapa ABalpaaa ABalappp ABalappa ABalapap ABalapaa ABalaapp ABalaapa ABalaaap ABalaaaa
Number of embryos:  1
Number of images:  1
Pattern:  Z3 Z2 MSpppp MSpppa MSppap MSppaa MSpapp MSpapa MSpaap MSpaaa MSappp MSappa MSapap MSapaa MSaapp MSaapa MSaaap MSaaaa Eprp Epra Eplp Epla Earp Eara Ealp Eala Dpp Dpa Dap Daa Cppp Cppa Cpapp Cpapa Cpaap Cpaaa Capp Capa Caap Caaap Caaaa ABprpppp ABprpppa ABprppap ABprppaa ABprpapp ABprpapa ABprpaap ABprpaaa ABprappp ABprappa ABprapap ABprapaa ABpraappp ABpraappa ABpraapa ABpraaap ABpraaaa ABplpppp ABplpppa ABplppap ABplppaa ABplpappp ABplpappa ABplpapa ABplpaap ABplpaaa ABplappp ABplappa ABplapapp ABplapapa ABplapaa ABplaappp ABplaappa ABplaapap ABplaapaa ABplaaap ABplaaaa ABarpppp ABarpppa ABarppap ABarppaa ABarpappp ABarpappa ABarpapap ABarpapaa ABarpaapp ABarpaapa ABarpaaa ABarappp ABarappa ABarapapp ABarapapa ABarapaa ABaraapp ABaraapa ABaraaap ABaraaaa ABalppppp ABalppppa ABalpppa ABalppap ABalppaa ABalpappp ABalpappa ABalpapap ABalpapaa ABalpaapp ABalpaapa ABalpaaa ABalappp ABalappa ABalapap ABalapaa ABalaapp ABalaapa ABalaaap ABalaaaa
Number of embryos:  1
Number of images:  1
Pattern:  Z3 Z2 MSpppp MSpppa MSppap MSppaa MSpapp MSpapa MSpaap MSpaaa MSappp MSappa MSapap MSapaa MSaapp MSaapa MSaaap MSaaaa Eprp Epra Eplp Epla Earp Eara Ealp Eala Dpp Dpa Dap Daa Cppp Cppa Cpapp Cpapa Cpaap Cpaaa Capp Capa Caap Caaap Caaaa ABprpppp ABprpppa ABprppap ABprppaa ABprpapp ABprpapa ABprpaap ABprpaaa ABprappp ABprappa ABprapap ABprapaa ABpraappp ABpraappa ABpraapa ABpraaap ABpraaaa ABplpppp ABplpppa ABplppap ABplppaa ABplpappp ABplpappa ABplpapa ABplpaap ABplpaaa ABplappp ABplappap ABplappaa ABplapapp ABplapapa ABplapaa ABplaappp ABplaappa ABplaapap ABplaapaa ABplaaap ABplaaaa ABarpppp ABarpppa ABarppap ABarppaa ABarpapp ABarpapa ABarpaapp ABarpaapa ABarpaaa ABarappp ABarappa ABarapap ABarapaa ABaraapp ABaraapa ABaraaap ABaraaaa ABalppppp ABalppppa ABalpppap ABalpppaa ABalppapp ABalppapa ABalppaa ABalpappp ABalpappa ABalpapap ABalpapaa ABalpaapp ABalpaapa ABalpaaa ABalappp ABalappa ABalapap ABalapaa ABalaapp ABalaapa ABalaaap ABalaaaa
Number of embryos:  1
Number of images:  1
Pattern:  Z3 Z2 MSpppp MSpppa MSppap MSppaa MSpapp MSpapa MSpaap MSpaaa MSappp MSappa MSapap MSapaa MSaapp MSaapa MSaaap MSaaaa Eprp Epra Eplp Epla Earp Eara Ealp Eala Dpp Dpa Dap Daa Cppp Cppa Cpapp Cpapa Cpaap Cpaaa Capp Capa Caap Caaap Caaaa ABprpppp ABprpppa ABprppap ABprppaa ABprpapp ABprpapa ABprpaap ABprpaaa ABprappp ABprappa ABprapap ABprapaa ABpraappp ABpraappa ABpraapa ABpraaap ABpraaaa ABplpppp ABplpppa ABplppap ABplppaa ABplpappp ABplpappa ABplpapa ABplpaapp ABplpaapa ABplpaaa ABplappp ABplappa ABplapapp ABplapapa ABplapaa ABplaappp ABplaappa ABplaapa ABplaaap ABplaaaa ABarpppp ABarpppa ABarppap ABarppaa ABarpappp ABarpappa ABarpapa ABarpaapp ABarpaapa ABarpaaa ABarappp ABarappa ABarapapp ABarapapa ABarapaa ABaraapp ABaraapa ABaraaap ABaraaaa ABalppppp ABalppppa ABalpppa ABalppap ABalppaa ABalpappp ABalpappa ABalpapap ABalpapaa ABalpaapp ABalpaapa ABalpaaa ABalapppp ABalapppa ABalappa ABalapap ABalapaa ABalaapp ABalaapa ABalaaap ABalaaaa
Number of embryos:  1
Number of images:  1
Pattern:  Z3 Z2 MSpppp MSpppa MSppap MSppaa MSpapp MSpapa MSpaap MSpaaa MSappp MSappa MSapap MSapaa MSaapp MSaapa MSaaap MSaaaa Eprp Epra Eplp Epla Earp Eara Ealp Eala Dpp Dpa Dap Daa Cppp Cppa Cpapp Cpapa Cpaap Cpaaa Capp Capa Caap Caaap Caaaa ABprpppp ABprpppa ABprppap ABprppaa ABprpapp ABprpapa ABprpaap ABprpaaa ABprappp ABprappa ABprapapp ABprapapa ABprapaa ABpraapp ABpraapa ABpraaap ABpraaaa ABplpppp ABplpppa ABplppap ABplppaa ABplpappp ABplpappa ABplpapa ABplpaap ABplpaaa ABplappp ABplappa ABplapapp ABplapapa ABplapaa ABplaappp ABplaappa ABplaapa ABplaaap ABplaaaa ABarpppp ABarpppa ABarppap ABarppaa ABarpapp ABarpapa ABarpaapp ABarpaapa ABarpaaa ABarapppp ABarapppa ABarappa ABarapapp ABarapapa ABarapaa ABaraappp ABaraappa ABaraapa ABaraaapp ABaraaapa ABaraaaa ABalppppp ABalppppa ABalpppa ABalppap ABalppaa ABalpappp ABalpappa ABalpapap ABalpapaa ABalpaapp ABalpaapa ABalpaaa ABalappp ABalappa ABalapap ABalapaa ABalaapp ABalaapa ABalaaap ABalaaaa
Number of embryos:  1
Number of images:  1
[truncated: 5,149,378 more chars]
