# Supplementary material for: Rapid canalization of chromosome conformation-transcription fingerprints during embryogenesis revealed by fully-automated cell identity decoding with CeSCALE
Source: bioRxiv. 2025 Oct 23:2025.10.22.684035. Preprint. [Version 1] doi: 10.1101/2025.10.22.684035 (PMC12633259; doi:10.1101/2025.10.22.684035)
Supplement: Supplement 1 — Supplementary Data 1. List of stages and corresponding cell patterns along with number of embryos and images available for each in the annotated live imaging data. Supplementary Data 2. List of stages and corresponding cell patterns along with number of embryos and images available for stages and cell patterns with more than 40 images. Supplementary Data 3. HTML file for data exploration of live imaging data accuracy. Supplementary Data 4. HTML file for data exploration of live imaging data confidence. Supplementary Data 5. HTML file for data exploration of fixed imaging data confidence. Supplementary Data 6. HTML file for data exploration of 8-cell KDE. Supplementary Data 7. HTML file for data exploration of 15-cell KDE. Supplementary Data 8. HTML file for data exploration of 24-cell KDE. Supplementary Data 9. Probe locations and sequences for chromosome tracing. Supplementary Data 10. RNA smFISH probe sequences. Supplementary Data 11. Chromosome traces annotated by cell id. Supplementary Data 12. Correspondence file between chromosome traces and scRNA-seq cell IDs used for metaloci analysis. Supplementary Data 13. Reference ages for scRNA-seq cell IDs used for metaloci analysis. [file media-1.zip › Supplementary Information/Supplementary Data 10.xlsx]

## Sheet: Sheet1
Gene	sequences 5' to 3'
ceh-51_FLAPY_p1	TCAAGAAATAACATGCTTCTGGTCCTCCTTTACACTCGGACCTCGTCGACATGCATT
ceh-51_FLAPY_p2	TGAGCCAGCTGTTGTTGATAGTAAAGCTGATTTTACACTCGGACCTCGTCGACATGCATT
ceh-51_FLAPY_p3	ACAGCGTCCTGCTTGATCTGCTTGTATTTACACTCGGACCTCGTCGACATGCATT
ceh-51_FLAPY_p4	CTCCTTTCTCAACTTGAATCTCCGATTCTTTACACTCGGACCTCGTCGACATGCATT
ceh-51_FLAPY_p5	TTGTGTCGCACTGCTCAAATCTGGTTCTTTACACTCGGACCTCGTCGACATGCATT
ceh-51_FLAPY_p6	TGGGGAGAGTTGTGAGTACTGCTGCTGGATTACACTCGGACCTCGTCGACATGCATT
ceh-51_FLAPY_p7	CAGGCGAAGCATTGAGCTTGGTAGGCTTGTTACACTCGGACCTCGTCGACATGCATT
ceh-51_FLAPY_p8	GATCCGCCACGTAGCACGGTGATGGATTACACTCGGACCTCGTCGACATGCATT
ceh-51_FLAPY_p9	CCGGATAGGCTGGCGATGAGCTCATTTTACACTCGGACCTCGTCGACATGCATT
ceh-51_FLAPY_p10	CTCCTCCTTCGCCGATTTCTGTTGCTTTACACTCGGACCTCGTCGACATGCATT
ceh-51_FLAPY_p11	AACCAAATCTTGATCTGCTCGGGCGAAAGTTTACACTCGGACCTCGTCGACATGCATT
ceh-51_FLAPY_p12	CCCAACTTCCGTCGCTCGTCAACCTTTTACACTCGGACCTCGTCGACATGCATT
ceh-51_FLAPY_p13	ACGCGTAAAGCTGAGAATCGGAGAACGGAGTTTTACACTCGGACCTCGTCGACATGCATT
ceh-51_FLAPY_p14	TGATGAGCCACCATAGGATGAGGAAACGAGTTACACTCGGACCTCGTCGACATGCATT
tbx-37_FLAPZ_p1	TACTGGATTGGAAGAATTGGATCACCTTTTCCCCAGCTTCTAGCATCCATGCCCTATAAG
tbx-37_FLAPZ_p2	GAACTTTTCCCAAATCTCCGGCTTGTTCAAACCAGCTTCTAGCATCCATGCCCTATAAG
tbx-37_FLAPZ_p3	TCCATTATTGAGCATTTGTGGTTGTCCAATTCCCAGCTTCTAGCATCCATGCCCTATAAG
tbx-37_FLAPZ_p4	TGGCTGGTGGCTCTGCGGAGTCGAGACCAGCTTCTAGCATCCATGCCCTATAAG
tbx-37_FLAPZ_p5	AATATGGGTTTTGCTGGGTATAATCCATTGGCCCAGCTTCTAGCATCCATGCCCTATAAG
tbx-37_FLAPZ_p6	GGCGCTGCGCTTTGGCGGGGAGTTTTCCAGCTTCTAGCATCCATGCCCTATAAG
tbx-37_FLAPZ_p7	TTCCTTTATAAGGATCCAGCTGTTTGATATGCCCAGCTTCTAGCATCCATGCCCTATAAG
tbx-37_FLAPZ_p8	TTTCCGGGTCATTAGTGATTTTGAGGTGAGCACCAGCTTCTAGCATCCATGCCCTATAAG
tbx-37_FLAPZ_p9	CGAGACGGGCTCACTCATCCATTCTGCCAGCTTCTAGCATCCATGCCCTATAAG
tbx-37_FLAPZ_p10	CTTCTTTCCATTCTCCGGCATCGAACTTCCAGCTTCTAGCATCCATGCCCTATAAG
tbx-37_FLAPZ_p11	ACCATTGTCTCTGATAATACACATTCCAATCCCAGCTTCTAGCATCCATGCCCTATAAG
tbx-37_FLAPZ_p12	ATTTTGAGCATTGGCACTATGAGCAGCAAACCCAGCTTCTAGCATCCATGCCCTATAAG
tbx-37_FLAPZ_p13	AACGGAATCCGGAGGCGAATTTATTGTGATGGCCAGCTTCTAGCATCCATGCCCTATAAG
tbx-37_FLAPZ_p14	AAGCAGTAACAACGATAAATTGCGTAGCCTCCCCAGCTTCTAGCATCCATGCCCTATAAG
tbx-37_FLAPZ_p15	ATAAATCGAGTAGAGACTATCCGGATCCAATCCCAGCTTCTAGCATCCATGCCCTATAAG
FLAPY-ATTO 565	ATTO 565-TTACACTCGGACCTCGTCGACATGCATT-ATTO 565
FLAPZ-ATTO 647N	ATTO 647N-CCAGCTTCTAGCATCCATGCCCTATAAG-ATTO 647N
