# Supplementary material for: Rapid canalization of chromosome conformation-transcription fingerprints during embryogenesis revealed by fully-automated cell identity decoding with CeSCALE
Source: bioRxiv. 2025 Oct 23:2025.10.22.684035. Preprint. [Version 1] doi: 10.1101/2025.10.22.684035 (PMC12633259; doi:10.1101/2025.10.22.684035)
Supplement: Supplement 1 — Supplementary Data 1. List of stages and corresponding cell patterns along with number of embryos and images available for each in the annotated live imaging data. Supplementary Data 2. List of stages and corresponding cell patterns along with number of embryos and images available for stages and cell patterns with more than 40 images. Supplementary Data 3. HTML file for data exploration of live imaging data accuracy. Supplementary Data 4. HTML file for data exploration of live imaging data confidence. Supplementary Data 5. HTML file for data exploration of fixed imaging data confidence. Supplementary Data 6. HTML file for data exploration of 8-cell KDE. Supplementary Data 7. HTML file for data exploration of 15-cell KDE. Supplementary Data 8. HTML file for data exploration of 24-cell KDE. Supplementary Data 9. Probe locations and sequences for chromosome tracing. Supplementary Data 10. RNA smFISH probe sequences. Supplementary Data 11. Chromosome traces annotated by cell id. Supplementary Data 12. Correspondence file between chromosome traces and scRNA-seq cell IDs used for metaloci analysis. Supplementary Data 13. Reference ages for scRNA-seq cell IDs used for metaloci analysis. [file media-1.zip › Supplementary Information/Supplementary Data 9.xlsx]

## Sheet: probe locations
chromosome	start	stop	TAD (Crane)	Region ID
chrI	415001	515001	chrItad1	1
chrI	1655001	1755001	chrItad2	2
chrI	3005001	3105001	chrItad3	3
chrI	4065001	4165001	chrItad4	4
chrI	4830001	4930001	chrItad5	5
chrI	5800001	5900001	chrItad6	6
chrI	7690001	7790001	chrItad7	7
chrI	9540001	9640001	chrItad8	8
chrI	10515001	10615001	chrItad9	9
chrI	11160001	11260001	chrItad10	10
chrI	11835001	11935001	chrItad11	11
chrI	12912668	13012668	chrItad12	12
chrI	14070001	14170001	chrItad14	13
chrI	14696212	14796212	chrItad15	14
chrII	280001	380001	chrIItad1	15
chrII	1050001	1150001	chrIItad2	16
chrII	1740001	1840001	chrIItad3	17
chrII	2280001	2380001	chrIItad4	18
chrII	2850001	2950001	chrIItad5	19
chrII	3900001	4000001	chrIItad6	20
chrII	5185001	5285001	chrIItad7	21
chrII	6885001	6985001	chrIItad9	22
chrII	8805001	8905001	chrIItad11	23
chrII	10965001	11065001	chrIItad13	24
chrII	11625001	11725001	chrIItad14	25
chrII	12905001	13005001	chrIItad15	26
chrII	14115001	14215001	chrIItad16	27
chrII	14764673	14864673	chrIItad17	28

## Sheet: primary probe sequences
>Domain1Oligo3
GTGGTAAAGCTCCGCGGCTTCGCAACGCTTGGGACGGTTCCAATCGGATCAATGGAATCTCATCGACAAG
TCCTTCAGAAGATTGGTCAATGCGGAACGA
>Domain1Oligo5
GTGGTAAAGCTCCGCGGCTTCGCAACGCTTGGGACGGTTCCAATCGGATCGAATTTCACGCGTAAGTTCC
AAATTTAGCAGATTGGTCAATGCGGAACGA
>Domain1Oligo7
GTGGTAAAGCTCCGCGGCTTCGCAACGCTTGGGACGGTTCCAATCGGATCCAAAACAGAGCAAAACCCAA
ATTTTAATTCGATTGGTCAATGCGGAACGA
>Domain1Oligo9
GTGGTAAAGCTCCGCGGCTTCGCAACGCTTGGGACGGTTCCAATCGGATCCCTTTTTTCCAGTAGTAATT
CCTCTAATGTGATTGGTCAATGCGGAACGA
>Domain1Oligo11
GTGGTAAAGCTCCGCGGCTTCGCAACGCTTGGGACGGTTCCAATCGGATCTGGTGCAAATTGGCTCGTGT
CACTGATAAGGATTGGTCAATGCGGAACGA
>Domain1Oligo13
GTGGTAAAGCTCCGCGGCTTCGCAACGCTTGGGACGGTTCCAATCGGATCATTTTCCATCTGTTACCAAT
CAATTTGGCCGATTGGTCAATGCGGAACGA
>Domain1Oligo15
GTGGTAAAGCTCCGCGGCTTCGCAACGCTTGGGACGGTTCCAATCGGATCTCATCAATTCAGCGATACTT
AGAGATTGAAGATTGGTCAATGCGGAACGA
>Domain1Oligo17
GTGGTAAAGCTCCGCGGCTTCGCAACGCTTGGGACGGTTCCAATCGGATCCATTCTTCCTTATCATGTTA
TGTCTTGCAAGATTGGTCAATGCGGAACGA
>Domain1Oligo19
GTGGTAAAGCTCCGCGGCTTCGCAACGCTTGGGACGGTTCCAATCGGATCGATTTTGTCAAATTTTCACA
CACGTACTTTGATTGGTCAATGCGGAACGA
>Domain1Oligo21
GTGGTAAAGCTCCGCGGCTTCGCAACGCTTGGGACGGTTCCAATCGGATCTCAGTTTTCCCTTCAAAATG
AATTTTTTCGGATTGGTCAATGCGGAACGA
>Domain1Oligo24
GTGGTAAAGCTCCGCGGCTTCGCAACGCTTGGGACGGTTCCAATCGGATCGCTCTATTAAGAAAAATTAT
TTCCTGGACAGATTGGTCAATGCGGAACGA
>Domain1Oligo26
GTGGTAAAGCTCCGCGGCTTCGCAACGCTTGGGACGGTTCCAATCGGATCGAAACTTAGTGCAAAATCTT
TTACGGGGTGGATTGGTCAATGCGGAACGA
>Domain1Oligo29
GTGGTAAAGCTCCGCGGCTTCGCAACGCTTGGGACGGTTCCAATCGGATCCCGGAGTATTTTTTCAAGAA
ATTCTGTTTAGATTGGTCAATGCGGAACGA
>Domain1Oligo31
GTGGTAAAGCTCCGCGGCTTCGCAACGCTTGGGACGGTTCCAATCGGATCTCAAGAATGGTACTGGTCCA
GTTTCGTTTTGATTGGTCAATGCGGAACGA
>Domain1Oligo33
GTGGTAAAGCTCCGCGGCTTCGCAACGCTTGGGACGGTTCCAATCGGATCAAATTGGAAAACATGTCTGT
GCACTCCATAGATTGGTCAATGCGGAACGA
>Domain1Oligo35
GTGGTAAAGCTCCGCGGCTTCGCAACGCTTGGGACGGTTCCAATCGGATCGGTTTTTCGTAGGGATTACT
GTAGAGAATTGATTGGTCAATGCGGAACGA
>Domain1Oligo37
GTGGTAAAGCTCCGCGGCTTCGCAACGCTTGGGACGGTTCCAATCGGATCTCTTATCAGAAAACCTCCCC
GCTTACTGCTGATTGGTCAATGCGGAACGA
>Domain1Oligo39
GTGGTAAAGCTCCGCGGCTTCGCAACGCTTGGGACGGTTCCAATCGGATCATGGTACCTGTGTTTACCTT
AACTGTCACAGATTGGTCAATGCGGAACGA
>Domain1Oligo41
GTGGTAAAGCTCCGCGGCTTCGCAACGCTTGGGACGGTTCCAATCGGATCGATACTACTTTTCCTAAAAA
GAAGCTGTTAGATTGGTCAATGCGGAACGA
>Domain1Oligo43
GTGGTAAAGCTCCGCGGCTTCGCAACGCTTGGGACGGTTCCAATCGGATCCCTGTTTGCCAATTAAAATT
GAAATTCTGAGATTGGTCAATGCGGAACGA
>Domain1Oligo45
GTGGTAAAGCTCCGCGGCTTCGCAACGCTTGGGACGGTTCCAATCGGATCAAAATTTTGTTTGGGCTGTG
CGCCTTTAAAGATTGGTCAATGCGGAACGA
>Domain1Oligo48
GTGGTAAAGCTCCGCGGCTTCGCAACGCTTGGGACGGTTCCAATCGGATCTATGGAACCAATCGTACTCT
CTCCGCTGACGATTGGTCAATGCGGAACGA
>Domain1Oligo50
GTGGTAAAGCTCCGCGGCTTCGCAACGCTTGGGACGGTTCCAATCGGATCGATTTCACTGCTGTTCAAGG
ACGCTTTTGCGATTGGTCAATGCGGAACGA
>Domain1Oligo52
GTGGTAAAGCTCCGCGGCTTCGCAACGCTTGGGACGGTTCCAATCGGATCATCGGCCCCTACATCTTCTC
CGACAGTTCTGATTGGTCAATGCGGAACGA
>Domain1Oligo54
GTGGTAAAGCTCCGCGGCTTCGCAACGCTTGGGACGGTTCCAATCGGATCCTACTGGAACTTTCAAAAAA
TGTTCCTTAAGATTGGTCAATGCGGAACGA
>Domain1Oligo56
GTGGTAAAGCTCCGCGGCTTCGCAACGCTTGGGACGGTTCCAATCGGATCCCTCGAAATTTGAATTTATC
CAGAATTTAGGATTGGTCAATGCGGAACGA
>Domain1Oligo58
GTGGTAAAGCTCCGCGGCTTCGCAACGCTTGGGACGGTTCCAATCGGATCCGAAAAAACACGAATTTTCG
ATAAAAACACGATTGGTCAATGCGGAACGA
>Domain1Oligo60
GTGGTAAAGCTCCGCGGCTTCGCAACGCTTGGGACGGTTCCAATCGGATCACTTATTGCTCGAATTTGCA
CGCGATATCTGATTGGTCAATGCGGAACGA
>Domain1Oligo62
GTGGTAAAGCTCCGCGGCTTCGCAACGCTTGGGACGGTTCCAATCGGATCAATTGTGTCGACCGCTGGAA
GATGAAGATTGATTGGTCAATGCGGAACGA
>Domain1Oligo64
GTGGTAAAGCTCCGCGGCTTCGCAACGCTTGGGACGGTTCCAATCGGATCGCTGTTGAGTTATCACGCAT
TTGTGAGCTAGATTGGTCAATGCGGAACGA
>Domain1Oligo66
GTGGTAAAGCTCCGCGGCTTCGCAACGCTTGGGACGGTTCCAATCGGATCAGATACAAAGCATCATCTCT
AAATTGTTCAGATTGGTCAATGCGGAACGA
>Domain1Oligo69
GTGGTAAAGCTCCGCGGCTTCGCAACGCTTGGGACGGTTCCAATCGGATCATAATAACTATATCGATTGC
TGTTCTCCTCGATTGGTCAATGCGGAACGA
>Domain1Oligo71
GTGGTAAAGCTCCGCGGCTTCGCAACGCTTGGGACGGTTCCAATCGGATCTCTGTGTTCCATTCTCATCT
GGATTCTTTGGATTGGTCAATGCGGAACGA
>Domain1Oligo73
GTGGTAAAGCTCCGCGGCTTCGCAACGCTTGGGACGGTTCCAATCGGATCTTCTGAAGATGTAGTGTACT
CGTAATATATGATTGGTCAATGCGGAACGA
>Domain1Oligo76
GTGGTAAAGCTCCGCGGCTTCGCAACGCTTGGGACGGTTCCAATCGGATCCTGCTTGTGTCGATAGAATA
TTAAAATTGCGATTGGTCAATGCGGAACGA
>Domain1Oligo78
GTGGTAAAGCTCCGCGGCTTCGCAACGCTTGGGACGGTTCCAATCGGATCTACAAACAATATACTGAGAA
TGCGTATTGCGATTGGTCAATGCGGAACGA
>Domain1Oligo80
GTGGTAAAGCTCCGCGGCTTCGCAACGCTTGGGACGGTTCCAATCGGATCCACCATAAAATTTCAACGTT
TGCTTTTTCTGATTGGTCAATGCGGAACGA
>Domain1Oligo82
GTGGTAAAGCTCCGCGGCTTCGCAACGCTTGGGACGGTTCCAATCGGATCATAAGAGCTAGAAAATGGAA
CAAATTTCCGGATTGGTCAATGCGGAACGA
>Domain1Oligo84
GTGGTAAAGCTCCGCGGCTTCGCAACGCTTGGGACGGTTCCAATCGGATCACATATTCGGTGTAGATTTA
CGGGGACACTGATTGGTCAATGCGGAACGA
>Domain1Oligo86
GTGGTAAAGCTCCGCGGCTTCGCAACGCTTGGGACGGTTCCAATCGGATCGTGTGTTCAAGCATTTTGTA
AAATTCTAGAGATTGGTCAATGCGGAACGA
>Domain1Oligo88
GTGGTAAAGCTCCGCGGCTTCGCAACGCTTGGGACGGTTCCAATCGGATCGTAAAAACCTAAACCACAAT
ACGAAAAACTGATTGGTCAATGCGGAACGA
>Domain1Oligo90
GTGGTAAAGCTCCGCGGCTTCGCAACGCTTGGGACGGTTCCAATCGGATCAACGAAGAATTTGAGTTTTC
TAGGCCACCAGATTGGTCAATGCGGAACGA
>Domain1Oligo93
GTGGTAAAGCTCCGCGGCTTCGCAACGCTTGGGACGGTTCCAATCGGATCTTGCCAGTCTATTCAGTATT
ATAATTAGCGGATTGGTCAATGCGGAACGA
>Domain1Oligo95
GTGGTAAAGCTCCGCGGCTTCGCAACGCTTGGGACGGTTCCAATCGGATCTTCTGCTTATTTTTGTCGTT
GGGGGGATGCGATTGGTCAATGCGGAACGA
>Domain1Oligo97
GTGGTAAAGCTCCGCGGCTTCGCAACGCTTGGGACGGTTCCAATCGGATCATATAACTGAAGCTGACATA
TGAAATGAGTGATTGGTCAATGCGGAACGA
>Domain1Oligo99
GTGGTAAAGCTCCGCGGCTTCGCAACGCTTGGGACGGTTCCAATCGGATCGAGCATCGTTTGAATTTTCT
AATTTCTGAAGATTGGTCAATGCGGAACGA
>Domain1Oligo101
GTGGTAAAGCTCCGCGGCTTCGCAACGCTTGGGACGGTTCCAATCGGATCAATCGTGGCCGAGTGGACTT
TAATAAAATTGATTGGTCAATGCGGAACGA
>Domain1Oligo103
GTGGTAAAGCTCCGCGGCTTCGCAACGCTTGGGACGGTTCCAATCGGATCAAAAACCTAGACCACTATGC
CAAAATAGATGATTGGTCAATGCGGAACGA
>Domain1Oligo105
GTGGTAAAGCTCCGCGGCTTCGCAACGCTTGGGACGGTTCCAATCGGATCCCACCAAATAGAAAGTCAGG
CTGCGACATCGATTGGTCAATGCGGAACGA
>Domain1Oligo107
GTGGTAAAGCTCCGCGGCTTCGCAACGCTTGGGACGGTTCCAATCGGATCGTTTTGACCAAAGAAACTTG
TTTTTACCAAGATTGGTCAATGCGGAACGA
>Domain1Oligo109
GTGGTAAAGCTCCGCGGCTTCGCAACGCTTGGGACGGTTCCAATCGGATCCCGTTTTCTTTTAGAAAATT
ACTGACAGAAGATTGGTCAATGCGGAACGA
>Domain1Oligo111
GTGGTAAAGCTCCGCGGCTTCGCAACGCTTGGGACGGTTCCAATCGGATCGAGCTTGAACATGCATTTTA
CTAAACAATTGATTGGTCAATGCGGAACGA
>Domain1Oligo114
GTGGTAAAGCTCCGCGGCTTCGCAACGCTTGGGACGGTTCCAATCGGATCTAGAATTTAGAGGTGGAGTA
CCGTCTGTGGGATTGGTCAATGCGGAACGA
>Domain1Oligo116
GTGGTAAAGCTCCGCGGCTTCGCAACGCTTGGGACGGTTCCAATCGGATCAGTCGCTCGAGCCTCGACCT
TCTCCGACTGGATTGGTCAATGCGGAACGA
>Domain1Oligo118
GTGGTAAAGCTCCGCGGCTTCGCAACGCTTGGGACGGTTCCAATCGGATCAACTATGCATTTGACGACGT
CTACCTGTTTGATTGGTCAATGCGGAACGA
>Domain1Oligo120
GTGGTAAAGCTCCGCGGCTTCGCAACGCTTGGGACGGTTCCAATCGGATCGGTGACAAGTTTGGGATCTG
AGTCCAGTAGGATTGGTCAATGCGGAACGA
>Domain1Oligo122
GTGGTAAAGCTCCGCGGCTTCGCAACGCTTGGGACGGTTCCAATCGGATCACCCCGTGAGAGATTGTTGT
CTGTACTGGAGATTGGTCAATGCGGAACGA
>Domain1Oligo124
GTGGTAAAGCTCCGCGGCTTCGCAACGCTTGGGACGGTTCCAATCGGATCCCAGTCTGGGATGTATCTAT
ACCACTCTATGATTGGTCAATGCGGAACGA
>Domain1Oligo126
GTGGTAAAGCTCCGCGGCTTCGCAACGCTTGGGACGGTTCCAATCGGATCGTTGTTGAAAAGAAACGAAT
TGTATATACGGATTGGTCAATGCGGAACGA
>Domain1Oligo128
GTGGTAAAGCTCCGCGGCTTCGCAACGCTTGGGACGGTTCCAATCGGATCAAAAAACGTTATTGGACTTT
TCAAGGCGGCGATTGGTCAATGCGGAACGA
>Domain1Oligo130
GTGGTAAAGCTCCGCGGCTTCGCAACGCTTGGGACGGTTCCAATCGGATCGCCCCAATGCACATATTCCC
TTCGTGAAGGGATTGGTCAATGCGGAACGA
>Domain1Oligo132
GTGGTAAAGCTCCGCGGCTTCGCAACGCTTGGGACGGTTCCAATCGGATCTAAATGTATTTGTTTTGCAG
CTCAATGCCGGATTGGTCAATGCGGAACGA
>Domain1Oligo134
GTGGTAAAGCTCCGCGGCTTCGCAACGCTTGGGACGGTTCCAATCGGATCCCGAAAATCGATACATTTTC
CAAAAATCAAGATTGGTCAATGCGGAACGA
>Domain1Oligo137
GTGGTAAAGCTCCGCGGCTTCGCAACGCTTGGGACGGTTCCAATCGGATCCGATCATTCAATATTCGATG
CTTTTATGCGGATTGGTCAATGCGGAACGA
>Domain1Oligo139
GTGGTAAAGCTCCGCGGCTTCGCAACGCTTGGGACGGTTCCAATCGGATCGCGTCAATCAGCACATCACT
TTTGTTGCGAGATTGGTCAATGCGGAACGA
>Domain1Oligo141
GTGGTAAAGCTCCGCGGCTTCGCAACGCTTGGGACGGTTCCAATCGGATCGGTACGGCTCGGCGATTGCG
GGATGCGGCGGATTGGTCAATGCGGAACGA
>Domain1Oligo143
GTGGTAAAGCTCCGCGGCTTCGCAACGCTTGGGACGGTTCCAATCGGATCTACCGAACACCCGGCTGTCG
TCGGCAATTCGATTGGTCAATGCGGAACGA
>Domain1Oligo145
GTGGTAAAGCTCCGCGGCTTCGCAACGCTTGGGACGGTTCCAATCGGATCGAGCGCACTTGCCCCCGGTG
AATTTCAAAAGATTGGTCAATGCGGAACGA
>Domain1Oligo147
GTGGTAAAGCTCCGCGGCTTCGCAACGCTTGGGACGGTTCCAATCGGATCGCAAAATTAGTTTTCCACGC
GTGAGTACACGATTGGTCAATGCGGAACGA
>Domain1Oligo149
GTGGTAAAGCTCCGCGGCTTCGCAACGCTTGGGACGGTTCCAATCGGATCAGTATTACATTCTCCTTCAA
CACACGGAATGATTGGTCAATGCGGAACGA
>Domain1Oligo151
GTGGTAAAGCTCCGCGGCTTCGCAACGCTTGGGACGGTTCCAATCGGATCCATTTTCGTTCGGATTGGAC
AATGAAATAAGATTGGTCAATGCGGAACGA
>Domain1Oligo153
GTGGTAAAGCTCCGCGGCTTCGCAACGCTTGGGACGGTTCCAATCGGATCAAAATAGTCAATTTTCAGTG
GAAATCACAGGATTGGTCAATGCGGAACGA
>Domain1Oligo155
GTGGTAAAGCTCCGCGGCTTCGCAACGCTTGGGACGGTTCCAATCGGATCAGACTTCGGCTCAAACATAA
GCTCAGGGGCGATTGGTCAATGCGGAACGA
>Domain1Oligo158
GTGGTAAAGCTCCGCGGCTTCGCAACGCTTGGGACGGTTCCAATCGGATCCGAATAGCACATGGAGCTCT
GACACTTGCTGATTGGTCAATGCGGAACGA
>Domain1Oligo160
GTGGTAAAGCTCCGCGGCTTCGCAACGCTTGGGACGGTTCCAATCGGATCGGCCACCAATAGTTTTTCCT
AGGCCATGTTGATTGGTCAATGCGGAACGA
>Domain1Oligo162
GTGGTAAAGCTCCGCGGCTTCGCAACGCTTGGGACGGTTCCAATCGGATCAATGCTCCAAAAAGTTGAAT
GGTGGCCGAGGATTGGTCAATGCGGAACGA
>Domain1Oligo164
GTGGTAAAGCTCCGCGGCTTCGCAACGCTTGGGACGGTTCCAATCGGATCATTCGTCAAGTGGCCTAGAA
TTCTACTGCGGATTGGTCAATGCGGAACGA
>Domain1Oligo166
GTGGTAAAGCTCCGCGGCTTCGCAACGCTTGGGACGGTTCCAATCGGATCGAATTCTCAAGTGTGGCCTA
GGAAAAATCAGATTGGTCAATGCGGAACGA
>Domain1Oligo168
GTGGTAAAGCTCCGCGGCTTCGCAACGCTTGGGACGGTTCCAATCGGATCTACGGATAAAAACCTATTTT
AAAAGCCGTGGATTGGTCAATGCGGAACGA
>Domain1Oligo170
GTGGTAAAGCTCCGCGGCTTCGCAACGCTTGGGACGGTTCCAATCGGATCTCTACAGAATTGAATGGCTG
GGAATGTGCCGATTGGTCAATGCGGAACGA
>Domain1Oligo172
GTGGTAAAGCTCCGCGGCTTCGCAACGCTTGGGACGGTTCCAATCGGATCCATTTAGTTTTCAACTGAAA
ACCGAGCCGCGATTGGTCAATGCGGAACGA
>Domain1Oligo174
GTGGTAAAGCTCCGCGGCTTCGCAACGCTTGGGACGGTTCCAATCGGATCACAGGAACCGGCGAGTTGAC
CATGGTGCATGATTGGTCAATGCGGAACGA
>Domain1Oligo176
GTGGTAAAGCTCCGCGGCTTCGCAACGCTTGGGACGGTTCCAATCGGATCAAACACAGTGTGGCACATAT
TAAAATCTGCGATTGGTCAATGCGGAACGA
>Domain1Oligo178
GTGGTAAAGCTCCGCGGCTTCGCAACGCTTGGGACGGTTCCAATCGGATCCTGAAAAAATCAACTATTTT
GGCGGCCGCCGATTGGTCAATGCGGAACGA
>Domain1Oligo181
GTGGTAAAGCTCCGCGGCTTCGCAACGCTTGGGACGGTTCCAATCGGATCGTTGAAAAGAAATGGAAAAT
GGAATCGAGGGATTGGTCAATGCGGAACGA
>Domain1Oligo183
GTGGTAAAGCTCCGCGGCTTCGCAACGCTTGGGACGGTTCCAATCGGATCGATTGACGTCATACCTCCCG
AAATAATTCCGATTGGTCAATGCGGAACGA
>Domain1Oligo185
GTGGTAAAGCTCCGCGGCTTCGCAACGCTTGGGACGGTTCCAATCGGATCTAGTCTATAGAAATTAGTCA
GTTTTCTCGAGATTGGTCAATGCGGAACGA
>Domain1Oligo187
GTGGTAAAGCTCCGCGGCTTCGCAACGCTTGGGACGGTTCCAATCGGATCCTGTAGCTTTGAAAATACGC
ATGCACTGGAGATTGGTCAATGCGGAACGA
>Domain1Oligo189
GTGGTAAAGCTCCGCGGCTTCGCAACGCTTGGGACGGTTCCAATCGGATCCAATACACCATATTTGACGA
TCAATTTCAAGATTGGTCAATGCGGAACGA
>Domain1Oligo191
GTGGTAAAGCTCCGCGGCTTCGCAACGCTTGGGACGGTTCCAATCGGATCCACCATGTTTTTGTTTCGAA
AAATCAGATTGATTGGTCAATGCGGAACGA
>Domain1Oligo193
GTGGTAAAGCTCCGCGGCTTCGCAACGCTTGGGACGGTTCCAATCGGATCTTCAGTATTTTACGCACGTG
GTATCAGAGTGATTGGTCAATGCGGAACGA
>Domain1Oligo195
GTGGTAAAGCTCCGCGGCTTCGCAACGCTTGGGACGGTTCCAATCGGATCGACCTCAGCCAGCCGCGTCA
ATCAACGTGGGATTGGTCAATGCGGAACGA
>Domain1Oligo197
GTGGTAAAGCTCCGCGGCTTCGCAACGCTTGGGACGGTTCCAATCGGATCCGTTCAACGCCAAATGATGG
GAGATCAGAAGATTGGTCAATGCGGAACGA
>Domain1Oligo199
GTGGTAAAGCTCCGCGGCTTCGCAACGCTTGGGACGGTTCCAATCGGATCGTCGAACAAATCGGAAATCA
CGAAACCCTAGATTGGTCAATGCGGAACGA
>Domain1Oligo202
GTGGTAAAGCTCCGCGGCTTCGCAACGCTTGGGACGGTTCCAATCGGATCGGGCCGTGTTTCTCATTGCG
GTTTGATCTAGATTGGTCAATGCGGAACGA
>Domain1Oligo204
GTGGTAAAGCTCCGCGGCTTCGCAACGCTTGGGACGGTTCCAATCGGATCACCGAACAGAACGCATAACC
CACGTGGTGCGATTGGTCAATGCGGAACGA
>Domain1Oligo206
GTGGTAAAGCTCCGCGGCTTCGCAACGCTTGGGACGGTTCCAATCGGATCAATACTGAATCTGGGAAATT
TGAAAACTCGGATTGGTCAATGCGGAACGA
>Domain1Oligo208
GTGGTAAAGCTCCGCGGCTTCGCAACGCTTGGGACGGTTCCAATCGGATCAGAAATAGTATTCAGTGGGC
GCAGTGTGCGGATTGGTCAATGCGGAACGA
>Domain1Oligo210
GTGGTAAAGCTCCGCGGCTTCGCAACGCTTGGGACGGTTCCAATCGGATCACTGTAGAATCGCGTTAAAA
ATGAGACCTCGATTGGTCAATGCGGAACGA
>Domain1Oligo212
GTGGTAAAGCTCCGCGGCTTCGCAACGCTTGGGACGGTTCCAATCGGATCCGTCATCCAGCCCACCTCAA
CGACCTCGTTGATTGGTCAATGCGGAACGA
>Domain1Oligo214
GTGGTAAAGCTCCGCGGCTTCGCAACGCTTGGGACGGTTCCAATCGGATCCGAGAAAAACCAATTTATGA
AGCGTCTTCCGATTGGTCAATGCGGAACGA
>Domain1Oligo216
GTGGTAAAGCTCCGCGGCTTCGCAACGCTTGGGACGGTTCCAATCGGATCAGTTCGGTGAAGTCATCCTA
TGGAACGAATGATTGGTCAATGCGGAACGA
>Domain1Oligo218
GTGGTAAAGCTCCGCGGCTTCGCAACGCTTGGGACGGTTCCAATCGGATCTTGAGCCCATTTTTAATCTG
TTAACACTTGGATTGGTCAATGCGGAACGA
>Domain1Oligo220
GTGGTAAAGCTCCGCGGCTTCGCAACGCTTGGGACGGTTCCAATCGGATCACTTGGAGAGGAATTTCGAT
AATATCGAAGGATTGGTCAATGCGGAACGA
>Domain1Oligo222
GTGGTAAAGCTCCGCGGCTTCGCAACGCTTGGGACGGTTCCAATCGGATCGGGAAAAGCGGCCCCGAAGA
ACATCATGTAGATTGGTCAATGCGGAACGA
>Domain1Oligo225
GTGGTAAAGCTCCGCGGCTTCGCAACGCTTGGGACGGTTCCAATCGGATCACAAGATAACCAAGATTCGG
AGACGGACCTGATTGGTCAATGCGGAACGA
>Domain1Oligo227
GTGGTAAAGCTCCGCGGCTTCGCAACGCTTGGGACGGTTCCAATCGGATCAAAATGTCAGAACGCCAATC
CAAATATTTTGATTGGTCAATGCGGAACGA
>Domain1Oligo229
GTGGTAAAGCTCCGCGGCTTCGCAACGCTTGGGACGGTTCCAATCGGATCCCGCGCATCTGATTTCTCGT
GGGAAATTTGGATTGGTCAATGCGGAACGA
>Domain1Oligo231
GTGGTAAAGCTCCGCGGCTTCGCAACGCTTGGGACGGTTCCAATCGGATCGCCATTTTTTCGCTGAAAAA
TCAGAAAAAAGATTGGTCAATGCGGAACGA
>Domain1Oligo233
GTGGTAAAGCTCCGCGGCTTCGCAACGCTTGGGACGGTTCCAATCGGATCGGCCTGATTCCGGACGTGCT
CCTCGAGATAGATTGGTCAATGCGGAACGA
>Domain1Oligo235
GTGGTAAAGCTCCGCGGCTTCGCAACGCTTGGGACGGTTCCAATCGGATCATCGATTACTTTGACATGAA
CTTGATCGAAGATTGGTCAATGCGGAACGA
>Domain1Oligo237
GTGGTAAAGCTCCGCGGCTTCGCAACGCTTGGGACGGTTCCAATCGGATCATGATGGCAATGGCGAGCAT
TCCCACTTCCGATTGGTCAATGCGGAACGA
>Domain1Oligo239
GTGGTAAAGCTCCGCGGCTTCGCAACGCTTGGGACGGTTCCAATCGGATCGAAAATCTTGAAAAATGGAG
GATTTTGCTTGATTGGTCAATGCGGAACGA
>Domain1Oligo241
GTGGTAAAGCTCCGCGGCTTCGCAACGCTTGGGACGGTTCCAATCGGATCCGATATTGTCGCGGAATGTC
ACGTATCGATGATTGGTCAATGCGGAACGA
>Domain1Oligo243
GTGGTAAAGCTCCGCGGCTTCGCAACGCTTGGGACGGTTCCAATCGGATCGAATTTGCATTTCCAAACTA
TCCAAACAATGATTGGTCAATGCGGAACGA
>Domain1Oligo246
GTGGTAAAGCTCCGCGGCTTCGCAACGCTTGGGACGGTTCCAATCGGATCGAGAAACAAAAGTTTGAAAC
TACAGTACTCGATTGGTCAATGCGGAACGA
>Domain1Oligo248
GTGGTAAAGCTCCGCGGCTTCGCAACGCTTGGGACGGTTCCAATCGGATCTTGAATGCCAATAGAGTGTG
CGCCTTTAAGGATTGGTCAATGCGGAACGA
>Domain1Oligo250
GTGGTAAAGCTCCGCGGCTTCGCAACGCTTGGGACGGTTCCAATCGGATCAAAAATGCGAAATTTTGGCG
ATTTTTGCTCGATTGGTCAATGCGGAACGA
>Domain1Oligo252
GTGGTAAAGCTCCGCGGCTTCGCAACGCTTGGGACGGTTCCAATCGGATCGAGCACACCCACCGGGAACA
TGAATTCCATGATTGGTCAATGCGGAACGA
>Domain1Oligo254
GTGGTAAAGCTCCGCGGCTTCGCAACGCTTGGGACGGTTCCAATCGGATCCGAATACGAGAAGCCATTCC
CGGAGATACTGATTGGTCAATGCGGAACGA
>Domain1Oligo256
GTGGTAAAGCTCCGCGGCTTCGCAACGCTTGGGACGGTTCCAATCGGATCTAGGTGTATCAGAAGGTTAA
AAACAAACAAGATTGGTCAATGCGGAACGA
>Domain1Oligo258
GTGGTAAAGCTCCGCGGCTTCGCAACGCTTGGGACGGTTCCAATCGGATCGCATCGCGATAGACGTGAGC
AAGTTCGTTAGATTGGTCAATGCGGAACGA
>Domain1Oligo260
GTGGTAAAGCTCCGCGGCTTCGCAACGCTTGGGACGGTTCCAATCGGATCCAAGCCGGCAGCGAGATACT
CCCCCCAAAAGATTGGTCAATGCGGAACGA
>Domain1Oligo262
GTGGTAAAGCTCCGCGGCTTCGCAACGCTTGGGACGGTTCCAATCGGATCTGGTAGGTTATTCTAGTGAA
TACACCCATGGATTGGTCAATGCGGAACGA
>Domain1Oligo264
GTGGTAAAGCTCCGCGGCTTCGCAACGCTTGGGACGGTTCCAATCGGATCATTTTTTGAGCAGCTTCATT
ACGAAATTCGGATTGGTCAATGCGGAACGA
>Domain1Oligo266
GTGGTAAAGCTCCGCGGCTTCGCAACGCTTGGGACGGTTCCAATCGGATCCGGTTCAAAATGTTGAAAAA
ATTACACTGAGATTGGTCAATGCGGAACGA
>Domain1Oligo269
GTGGTAAAGCTCCGCGGCTTCGCAACGCTTGGGACGGTTCCAATCGGATCGTAAATCGACAAGCCCAAAT
GGCCTAATTCGATTGGTCAATGCGGAACGA
>Domain1Oligo271
GTGGTAAAGCTCCGCGGCTTCGCAACGCTTGGGACGGTTCCAATCGGATCATCCTGGAAATTAACATTTT
AGTCGGGGGGGATTGGTCAATGCGGAACGA
>Domain1Oligo273
GTGGTAAAGCTCCGCGGCTTCGCAACGCTTGGGACGGTTCCAATCGGATCGCGTCTTCGAACAGGAAAGC
CTGGAGTTCGGATTGGTCAATGCGGAACGA
>Domain1Oligo275
GTGGTAAAGCTCCGCGGCTTCGCAACGCTTGGGACGGTTCCAATCGGATCCCGACTGTTTGACTCGACGT
CCGAGCATCGGATTGGTCAATGCGGAACGA
>Domain1Oligo277
GTGGTAAAGCTCCGCGGCTTCGCAACGCTTGGGACGGTTCCAATCGGATCCACGTTGTCGGCTCGCTCGA
GAATCGTATTGATTGGTCAATGCGGAACGA
>Domain1Oligo279
GTGGTAAAGCTCCGCGGCTTCGCAACGCTTGGGACGGTTCCAATCGGATCATAATTCAATTTTAAAGGTA
CACGCCACCAGATTGGTCAATGCGGAACGA
>Domain1Oligo281
GTGGTAAAGCTCCGCGGCTTCGCAACGCTTGGGACGGTTCCAATCGGATCAATTAACGTTTTTCGTGAAG
AGCTTGAAATGATTGGTCAATGCGGAACGA
>Domain1Oligo283
GTGGTAAAGCTCCGCGGCTTCGCAACGCTTGGGACGGTTCCAATCGGATCTTACAAAATATGACCTACCG
TAGAAGAAGAGATTGGTCAATGCGGAACGA
>Domain1Oligo285
GTGGTAAAGCTCCGCGGCTTCGCAACGCTTGGGACGGTTCCAATCGGATCATCTCGGACCAATCAGCGTT
TTGCCACGTCGATTGGTCAATGCGGAACGA
>Domain1Oligo287
GTGGTAAAGCTCCGCGGCTTCGCAACGCTTGGGACGGTTCCAATCGGATCCTGCAGAAATTGCACAAACC
GGTAGAGGAAGATTGGTCAATGCGGAACGA
>Domain1Oligo290
GTGGTAAAGCTCCGCGGCTTCGCAACGCTTGGGACGGTTCCAATCGGATCCCTCATACCTTCTTCTCGAA
AATTATTTTAGATTGGTCAATGCGGAACGA
>Domain1Oligo292
GTGGTAAAGCTCCGCGGCTTCGCAACGCTTGGGACGGTTCCAATCGGATCTTAGGCCACATTTTCTTAGC
CAAAAATGTAGATTGGTCAATGCGGAACGA
>Domain1Oligo294
GTGGTAAAGCTCCGCGGCTTCGCAACGCTTGGGACGGTTCCAATCGGATCCAATTTATAGGCTACAGTTT
CTAGGACACAGATTGGTCAATGCGGAACGA
>Domain1Oligo296
GTGGTAAAGCTCCGCGGCTTCGCAACGCTTGGGACGGTTCCAATCGGATCCTGAAATTCCACACGTTTTT
ATTTAATGAGGATTGGTCAATGCGGAACGA
>Domain1Oligo298
GTGGTAAAGCTCCGCGGCTTCGCAACGCTTGGGACGGTTCCAATCGGATCAAAAAGTTTGGTACTTGTGT
ATTATACCCCGATTGGTCAATGCGGAACGA
>Domain1Oligo300
GTGGTAAAGCTCCGCGGCTTCGCAACGCTTGGGACGGTTCCAATCGGATCCTAAAAGCGTTCGAAACTAC
TATATTTTGAGATTGGTCAATGCGGAACGA
>Domain1Oligo302
GTGGTAAAGCTCCGCGGCTTCGCAACGCTTGGGACGGTTCCAATCGGATCGGTTAGTTGTCTACTTTAAA
CGTTTTTTGTGATTGGTCAATGCGGAACGA
>Domain1Oligo304
GTGGTAAAGCTCCGCGGCTTCGCAACGCTTGGGACGGTTCCAATCGGATCACACTGTAATTAGGAAGGAG
TACACCGCCGGATTGGTCAATGCGGAACGA
>Domain1Oligo306
GTGGTAAAGCTCCGCGGCTTCGCAACGCTTGGGACGGTTCCAATCGGATCCGCTTTACAAAATCTCTCGA
ATTAATTGAAGATTGGTCAATGCGGAACGA
>Domain1Oligo308
GTGGTAAAGCTCCGCGGCTTCGCAACGCTTGGGACGGTTCCAATCGGATCCTACTACAGTTTGTTTCCTG
TGTGTCGTCCGATTGGTCAATGCGGAACGA
>Domain1Oligo310
GTGGTAAAGCTCCGCGGCTTCGCAACGCTTGGGACGGTTCCAATCGGATCTCACCGCCTAAAGTTAGTTA
GCACCTTTTTGATTGGTCAATGCGGAACGA
>Domain1Oligo314
GTGGTAAAGCTCCGCGGCTTCGCAACGCTTGGGACGGTTCCAATCGGATCTTCCCCCTTTTCATATTTTT
TCGGGCAAAGGATTGGTCAATGCGGAACGA
>Domain1Oligo316
GTGGTAAAGCTCCGCGGCTTCGCAACGCTTGGGACGGTTCCAATCGGATCTGAAATACACATTTCGTCGC
GTGGAGTATAGATTGGTCAATGCGGAACGA
>Domain1Oligo318
GTGGTAAAGCTCCGCGGCTTCGCAACGCTTGGGACGGTTCCAATCGGATCAAAAATAATCATTTGGTCCG
TCCGTCGCGAGATTGGTCAATGCGGAACGA
>Domain1Oligo320
GTGGTAAAGCTCCGCGGCTTCGCAACGCTTGGGACGGTTCCAATCGGATCCAAACTTCATTTCTCCGTTG
TTCCCAGTAAGATTGGTCAATGCGGAACGA
>Domain1Oligo322
GTGGTAAAGCTCCGCGGCTTCGCAACGCTTGGGACGGTTCCAATCGGATCAAATTAATCGGCTTTTCTGA
CCCAGGACTCGATTGGTCAATGCGGAACGA
>Domain1Oligo324
GTGGTAAAGCTCCGCGGCTTCGCAACGCTTGGGACGGTTCCAATCGGATCCTTTTGTTCCTCATTTTCAT
TGCTTTTTGAGATTGGTCAATGCGGAACGA
>Domain1Oligo326
GTGGTAAAGCTCCGCGGCTTCGCAACGCTTGGGACGGTTCCAATCGGATCTACATTCAAAGTCGAAGTAG
TGAAAGTCAAGATTGGTCAATGCGGAACGA
>Domain1Oligo328
GTGGTAAAGCTCCGCGGCTTCGCAACGCTTGGGACGGTTCCAATCGGATCACTTGCCATTCGATTCTTTC
TCCAAAAACGGATTGGTCAATGCGGAACGA
>Domain1Oligo330
GTGGTAAAGCTCCGCGGCTTCGCAACGCTTGGGACGGTTCCAATCGGATCCCATCCGTGGCGTTATTGTT
CGGTTACGATGATTGGTCAATGCGGAACGA
>Domain1Oligo332
GTGGTAAAGCTCCGCGGCTTCGCAACGCTTGGGACGGTTCCAATCGGATCCAAATCCTCTGTATTGCATC
CTCTTTCTTAGATTGGTCAATGCGGAACGA
>Domain1Oligo335
GTGGTAAAGCTCCGCGGCTTCGCAACGCTTGGGACGGTTCCAATCGGATCCTCCCTAACCGCTGAAAATT
TCTGAGTTGAGATTGGTCAATGCGGAACGA
>Domain1Oligo337
GTGGTAAAGCTCCGCGGCTTCGCAACGCTTGGGACGGTTCCAATCGGATCGAAAGATCTCACTACTATCA
CCAGAAATCCGATTGGTCAATGCGGAACGA
>Domain1Oligo339
GTGGTAAAGCTCCGCGGCTTCGCAACGCTTGGGACGGTTCCAATCGGATCAGTTGTCAAATTATCGAAAG
CTACTAAGCTGATTGGTCAATGCGGAACGA
>Domain1Oligo341
GTGGTAAAGCTCCGCGGCTTCGCAACGCTTGGGACGGTTCCAATCGGATCCGACGTGATGTAGTTCACAT
TTTTCGGCAGGATTGGTCAATGCGGAACGA
>Domain1Oligo343
GTGGTAAAGCTCCGCGGCTTCGCAACGCTTGGGACGGTTCCAATCGGATCACATCTCATCTGATTCGCAT
GGCTAAGAGCGATTGGTCAATGCGGAACGA
>Domain1Oligo345
GTGGTAAAGCTCCGCGGCTTCGCAACGCTTGGGACGGTTCCAATCGGATCGAGGGGCTTTTTTCGATTTT
TAAATTTGTAGATTGGTCAATGCGGAACGA
>Domain1Oligo347
GTGGTAAAGCTCCGCGGCTTCGCAACGCTTGGGACGGTTCCAATCGGATCTTTTGGAACATCTTCTACGG
CCAGAATGTTGATTGGTCAATGCGGAACGA
>Domain1Oligo349
GTGGTAAAGCTCCGCGGCTTCGCAACGCTTGGGACGGTTCCAATCGGATCGAAAAGTCGCCAGAAGCATA
ATTTTGGTGCGATTGGTCAATGCGGAACGA
>Domain1Oligo351
GTGGTAAAGCTCCGCGGCTTCGCAACGCTTGGGACGGTTCCAATCGGATCTTTATAACCGACCGATTATG
CCTAATTATAGATTGGTCAATGCGGAACGA
>Domain1Oligo353
GTGGTAAAGCTCCGCGGCTTCGCAACGCTTGGGACGGTTCCAATCGGATCCATAATCGATTCAGGGGGAA
TTAACTGTGTGATTGGTCAATGCGGAACGA
>Domain1Oligo355
GTGGTAAAGCTCCGCGGCTTCGCAACGCTTGGGACGGTTCCAATCGGATCCCCTGTTATTCGCATGTTCT
CTCCATTCTCGATTGGTCAATGCGGAACGA
>Domain1Oligo358
GTGGTAAAGCTCCGCGGCTTCGCAACGCTTGGGACGGTTCCAATCGGATCAACCAACTGTCGCCCTTTTG
AACACACACAGATTGGTCAATGCGGAACGA
>Domain1Oligo360
GTGGTAAAGCTCCGCGGCTTCGCAACGCTTGGGACGGTTCCAATCGGATCGTTTGAATTGAGTCATTCAA
GTGTCAGTTGGATTGGTCAATGCGGAACGA
>Domain1Oligo362
GTGGTAAAGCTCCGCGGCTTCGCAACGCTTGGGACGGTTCCAATCGGATCCCGCCAAGACGTGATAACTA
TTTCTCTCAAGATTGGTCAATGCGGAACGA
>Domain1Oligo364
GTGGTAAAGCTCCGCGGCTTCGCAACGCTTGGGACGGTTCCAATCGGATCATAGAAGCCAAAATTTGGGC
GAGGTATGCCGATTGGTCAATGCGGAACGA
>Domain1Oligo366
GTGGTAAAGCTCCGCGGCTTCGCAACGCTTGGGACGGTTCCAATCGGATCGCGCAGATATGATCTACCAA
AGTGAATTTGGATTGGTCAATGCGGAACGA
>Domain1Oligo368
GTGGTAAAGCTCCGCGGCTTCGCAACGCTTGGGACGGTTCCAATCGGATCGAAAAAATTGACCGGTACAT
GTCATTCCGTGATTGGTCAATGCGGAACGA
>Domain1Oligo370
GTGGTAAAGCTCCGCGGCTTCGCAACGCTTGGGACGGTTCCAATCGGATCTTGGAATCGATCTAAGAGAT
GACAATTTTGGATTGGTCAATGCGGAACGA
>Domain1Oligo372
GTGGTAAAGCTCCGCGGCTTCGCAACGCTTGGGACGGTTCCAATCGGATCGAGAGAGATTAATTTGCATA
CAATTACCTCGATTGGTCAATGCGGAACGA
>Domain1Oligo374
GTGGTAAAGCTCCGCGGCTTCGCAACGCTTGGGACGGTTCCAATCGGATCGCCTCCAACTGCAACCATAT
GGTGCTCAATGATTGGTCAATGCGGAACGA
>Domain1Oligo376
GTGGTAAAGCTCCGCGGCTTCGCAACGCTTGGGACGGTTCCAATCGGATCGAATTTATTTGGAAACTCAC
TACTCTCTTTGATTGGTCAATGCGGAACGA
>Domain1Oligo379
GTGGTAAAGCTCCGCGGCTTCGCAACGCTTGGGACGGTTCCAATCGGATCTCTTCCTCTTCATCATCGAA
TATTCCAGAGGATTGGTCAATGCGGAACGA
>Domain1Oligo381
GTGGTAAAGCTCCGCGGCTTCGCAACGCTTGGGACGGTTCCAATCGGATCTCTCCGCCGGGGGCTCCTGT
AAGGTCAGGAGATTGGTCAATGCGGAACGA
>Domain1Oligo383
GTGGTAAAGCTCCGCGGCTTCGCAACGCTTGGGACGGTTCCAATCGGATCTGTCAACGTATGCCGTACAC
AACAAAACAAGATTGGTCAATGCGGAACGA
>Domain1Oligo385
GTGGTAAAGCTCCGCGGCTTCGCAACGCTTGGGACGGTTCCAATCGGATCCGGATGGCATTTATTCGGAT
CCCGGCAGGTGATTGGTCAATGCGGAACGA
>Domain1Oligo387
GTGGTAAAGCTCCGCGGCTTCGCAACGCTTGGGACGGTTCCAATCGGATCTTTTGTGAGAAGAAAACAAC
AAATCCGCAAGATTGGTCAATGCGGAACGA
>Domain1Oligo389
GTGGTAAAGCTCCGCGGCTTCGCAACGCTTGGGACGGTTCCAATCGGATCACTGCTTTGAAAATTTCGAA
TTTCATCTCCGATTGGTCAATGCGGAACGA
>Domain1Oligo391
GTGGTAAAGCTCCGCGGCTTCGCAACGCTTGGGACGGTTCCAATCGGATCAGGTTTTCACCTAGTTTTCT
CTGCGTGTTTGATTGGTCAATGCGGAACGA
>Domain1Oligo393
GTGGTAAAGCTCCGCGGCTTCGCAACGCTTGGGACGGTTCCAATCGGATCTCGCTATAGTTGTCTAGTTT
TGAAATCGTTGATTGGTCAATGCGGAACGA
>Domain1Oligo395
GTGGTAAAGCTCCGCGGCTTCGCAACGCTTGGGACGGTTCCAATCGGATCGACGGCACATTTTTTGGGAA
AATTTTCCGCGATTGGTCAATGCGGAACGA
>Domain1Oligo397
GTGGTAAAGCTCCGCGGCTTCGCAACGCTTGGGACGGTTCCAATCGGATCCAGCAAAATTTCAGTTGAAT
TTTCCCATAAGATTGGTCAATGCGGAACGA
>Domain1Oligo399
GTGGTAAAGCTCCGCGGCTTCGCAACGCTTGGGACGGTTCCAATCGGATCGGATTTTCGAGTTCGAAATT
TTCTGAAAACGATTGGTCAATGCGGAACGA
>Domain1Oligo403
GTGGTAAAGCTCCGCGGCTTCGCAACGCTTGGGACGGTTCCAATCGGATCCTTCGAAAAACACGACAATT
ACACCTATTGGATTGGTCAATGCGGAACGA
>Domain1Oligo405
GTGGTAAAGCTCCGCGGCTTCGCAACGCTTGGGACGGTTCCAATCGGATCTCAGCTGTAAATGTGCTCCG
GATCCGGTGCGATTGGTCAATGCGGAACGA
>Domain1Oligo407
GTGGTAAAGCTCCGCGGCTTCGCAACGCTTGGGACGGTTCCAATCGGATCGGTTTTGCCTGAATTTTCAC
TTAAAACTGCGATTGGTCAATGCGGAACGA
>Domain1Oligo409
GTGGTAAAGCTCCGCGGCTTCGCAACGCTTGGGACGGTTCCAATCGGATCTATGTCGGTCGGCCGCTGCT
AACGGTGACGGATTGGTCAATGCGGAACGA
>Domain1Oligo411
GTGGTAAAGCTCCGCGGCTTCGCAACGCTTGGGACGGTTCCAATCGGATCCTCAAGGGAGCGATTTTTTA
GTGATCATGGGATTGGTCAATGCGGAACGA
>Domain1Oligo413
GTGGTAAAGCTCCGCGGCTTCGCAACGCTTGGGACGGTTCCAATCGGATCAGAAGCAATAAAGGCCTAAT
TATGATGATGGATTGGTCAATGCGGAACGA
>Domain1Oligo415
GTGGTAAAGCTCCGCGGCTTCGCAACGCTTGGGACGGTTCCAATCGGATCATTGTGAAGAATGCGCGCGG
AAGGAGGAGGGATTGGTCAATGCGGAACGA
>Domain1Oligo417
GTGGTAAAGCTCCGCGGCTTCGCAACGCTTGGGACGGTTCCAATCGGATCTATTCCTGGCGGCGGGGCAA
TTGAAAATGAGATTGGTCAATGCGGAACGA
>Domain1Oligo419
GTGGTAAAGCTCCGCGGCTTCGCAACGCTTGGGACGGTTCCAATCGGATCAGAGAAGGAATTAGTTGTTT
ATTAGTACGTGATTGGTCAATGCGGAACGA
>Domain1Oligo422
GTGGTAAAGCTCCGCGGCTTCGCAACGCTTGGGACGGTTCCAATCGGATCGGGAAACTACTGCGAAAACA
AAAATTTATTGATTGGTCAATGCGGAACGA
>Domain1Oligo425
GTGGTAAAGCTCCGCGGCTTCGCAACGCTTGGGACGGTTCCAATCGGATCACCTATTTTCTATTTTTATG
CGTACTGCGCGATTGGTCAATGCGGAACGA
>Domain1Oligo427
GTGGTAAAGCTCCGCGGCTTCGCAACGCTTGGGACGGTTCCAATCGGATCTCTGCATTTTTGAACGAAAT
TCGCCAAAAAGATTGGTCAATGCGGAACGA
>Domain1Oligo429
GTGGTAAAGCTCCGCGGCTTCGCAACGCTTGGGACGGTTCCAATCGGATCCGAAATTTGCCGAAAAACTA
GATTTGTAAAGATTGGTCAATGCGGAACGA
>Domain1Oligo431
GTGGTAAAGCTCCGCGGCTTCGCAACGCTTGGGACGGTTCCAATCGGATCGTATATTTTTGGGTAATTGA
TAATTCGCCAGATTGGTCAATGCGGAACGA
>Domain1Oligo433
GTGGTAAAGCTCCGCGGCTTCGCAACGCTTGGGACGGTTCCAATCGGATCAAGTACCCTATAGATATGCA
CGGGATTCGTGATTGGTCAATGCGGAACGA
>Domain1Oligo435
GTGGTAAAGCTCCGCGGCTTCGCAACGCTTGGGACGGTTCCAATCGGATCCCAATACAGAATATAGTGTT
TACCAAAAACGATTGGTCAATGCGGAACGA
>Domain1Oligo437
GTGGTAAAGCTCCGCGGCTTCGCAACGCTTGGGACGGTTCCAATCGGATCAATATCACTTTAATTGTTAT
TTCCCATGCGGATTGGTCAATGCGGAACGA
>Domain1Oligo439
GTGGTAAAGCTCCGCGGCTTCGCAACGCTTGGGACGGTTCCAATCGGATCGCAGACTATGTAACACTATT
TGTATAAACAGATTGGTCAATGCGGAACGA
>Domain1Oligo441
GTGGTAAAGCTCCGCGGCTTCGCAACGCTTGGGACGGTTCCAATCGGATCACAATAATTCACAAATGGTG
TAGTATCATGGATTGGTCAATGCGGAACGA
>Domain1Oligo443
GTGGTAAAGCTCCGCGGCTTCGCAACGCTTGGGACGGTTCCAATCGGATCGTTTTGTACCAGTTTTAGTC
TATTTAAGCAGATTGGTCAATGCGGAACGA
>Domain1Oligo445
GTGGTAAAGCTCCGCGGCTTCGCAACGCTTGGGACGGTTCCAATCGGATCGAAATTCCAGATTTTAGCAA
AATTTGACTCGATTGGTCAATGCGGAACGA
>Domain1Oligo448
GTGGTAAAGCTCCGCGGCTTCGCAACGCTTGGGACGGTTCCAATCGGATCGGATTTGAATTTTTCTGAAA
TTATCACCCTGATTGGTCAATGCGGAACGA
>Domain1Oligo450
GTGGTAAAGCTCCGCGGCTTCGCAACGCTTGGGACGGTTCCAATCGGATCAACGTGTCCAAAACCACCGA
ATTTCAAAATGATTGGTCAATGCGGAACGA
>Domain1Oligo452
GTGGTAAAGCTCCGCGGCTTCGCAACGCTTGGGACGGTTCCAATCGGATCTAATTTGAAGTTCCACGTGG
AGCCGCGACGGATTGGTCAATGCGGAACGA
>Domain1Oligo454
GTGGTAAAGCTCCGCGGCTTCGCAACGCTTGGGACGGTTCCAATCGGATCAAATTGCACTTGTGTACTTT
GGCCAGGCAGGATTGGTCAATGCGGAACGA
>Domain1Oligo456
GTGGTAAAGCTCCGCGGCTTCGCAACGCTTGGGACGGTTCCAATCGGATCGCTTTAGAATTATTGTCCAG
AGCTCAGAAAGATTGGTCAATGCGGAACGA
>Domain1Oligo458
GTGGTAAAGCTCCGCGGCTTCGCAACGCTTGGGACGGTTCCAATCGGATCGTTTGCCACGTGTCACGATT
CGATGCATCCGATTGGTCAATGCGGAACGA
>Domain1Oligo460
GTGGTAAAGCTCCGCGGCTTCGCAACGCTTGGGACGGTTCCAATCGGATCTTGGATTTTTCCGCGGCATT
TTTAAAATTGGATTGGTCAATGCGGAACGA
>Domain1Oligo462
GTGGTAAAGCTCCGCGGCTTCGCAACGCTTGGGACGGTTCCAATCGGATCGAAAAATTCAGGCGGAACTG
GCCGGAGACGGATTGGTCAATGCGGAACGA
>Domain1Oligo464
GTGGTAAAGCTCCGCGGCTTCGCAACGCTTGGGACGGTTCCAATCGGATCCACAAAAAAGAAGGCAAAGA
AGATGTACAAGATTGGTCAATGCGGAACGA
>Domain1Oligo466
GTGGTAAAGCTCCGCGGCTTCGCAACGCTTGGGACGGTTCCAATCGGATCAATTTCAGCAAAAAGATCCT
GGACGCTCCGGATTGGTCAATGCGGAACGA
>Domain1Oligo469
GTGGTAAAGCTCCGCGGCTTCGCAACGCTTGGGACGGTTCCAATCGGATCGCAAAACGTGCCAAAAGTGA
ACGAGAAGAAGATTGGTCAATGCGGAACGA
>Domain1Oligo471
GTGGTAAAGCTCCGCGGCTTCGCAACGCTTGGGACGGTTCCAATCGGATCCAGAGGACTCGCCGTATCGT
CGCTGGTGAGGATTGGTCAATGCGGAACGA
>Domain1Oligo473
GTGGTAAAGCTCCGCGGCTTCGCAACGCTTGGGACGGTTCCAATCGGATCAAGGCAGACGCTAAAAATGC
CAAAAAAGACGATTGGTCAATGCGGAACGA
>Domain1Oligo475
GTGGTAAAGCTCCGCGGCTTCGCAACGCTTGGGACGGTTCCAATCGGATCTGATAATTTCATCTAGAGAG
CGCAATTACAGATTGGTCAATGCGGAACGA
>Domain1Oligo477
GTGGTAAAGCTCCGCGGCTTCGCAACGCTTGGGACGGTTCCAATCGGATCCAGGGTTCTCTCTGCAAATT
TGTTCACGAAGATTGGTCAATGCGGAACGA
>Domain1Oligo479
GTGGTAAAGCTCCGCGGCTTCGCAACGCTTGGGACGGTTCCAATCGGATCGAGCGTCGTTTGAAAAAATA
TTTTTTGGAAGATTGGTCAATGCGGAACGA
>Domain1Oligo481
GTGGTAAAGCTCCGCGGCTTCGCAACGCTTGGGACGGTTCCAATCGGATCTCGAATAATAAAAAATACGT
TACTCCGCTAGATTGGTCAATGCGGAACGA
>Domain1Oligo483
GTGGTAAAGCTCCGCGGCTTCGCAACGCTTGGGACGGTTCCAATCGGATCGGAGTTTTTGCAAGAAAAAT
ATTGCTTGAAGATTGGTCAATGCGGAACGA
>Domain1Oligo485
GTGGTAAAGCTCCGCGGCTTCGCAACGCTTGGGACGGTTCCAATCGGATCGAAATTTTATAAAATCTACG
ACACTCCGCTGATTGGTCAATGCGGAACGA
>Domain1Oligo487
GTGGTAAAGCTCCGCGGCTTCGCAACGCTTGGGACGGTTCCAATCGGATCAACGTCTTTTGGCTCCGCCC
GAAAACGGGGGATTGGTCAATGCGGAACGA
>Domain1Oligo489
GTGGTAAAGCTCCGCGGCTTCGCAACGCTTGGGACGGTTCCAATCGGATCGGAGTGTCGTTTGAAAAATA
TCCTAAAATTGATTGGTCAATGCGGAACGA
>Domain1Oligo492
GTGGTAAAGCTCCGCGGCTTCGCAACGCTTGGGACGGTTCCAATCGGATCCATTCCGCTTGTTGTTTACC
AATTTCTTTTGATTGGTCAATGCGGAACGA
>Domain1Oligo494
GTGGTAAAGCTCCGCGGCTTCGCAACGCTTGGGACGGTTCCAATCGGATCCGACTGATCGGCGATGTAGG
AAGACTTCTGGATTGGTCAATGCGGAACGA
>Domain1Oligo496
GTGGTAAAGCTCCGCGGCTTCGCAACGCTTGGGACGGTTCCAATCGGATCGTACTGGCAAAATGCTCATC
AACATCTGGCGATTGGTCAATGCGGAACGA
>Domain1Oligo498
GTGGTAAAGCTCCGCGGCTTCGCAACGCTTGGGACGGTTCCAATCGGATCCATTTCTTGTTACCGTGATA
AACGATTTAAGATTGGTCAATGCGGAACGA
>Domain1Oligo500
GTGGTAAAGCTCCGCGGCTTCGCAACGCTTGGGACGGTTCCAATCGGATCATGAATTCTGTAGCGTTTGT
ATCGATTTACGATTGGTCAATGCGGAACGA
>Domain1Oligo502
GTGGTAAAGCTCCGCGGCTTCGCAACGCTTGGGACGGTTCCAATCGGATCGTTAATGCAAATTTAACAGG
TTTCGCAAAAGATTGGTCAATGCGGAACGA
>Domain1Oligo504
GTGGTAAAGCTCCGCGGCTTCGCAACGCTTGGGACGGTTCCAATCGGATCCGCTAAACCGCAACTAAAAA
TGAAAAATTAGATTGGTCAATGCGGAACGA
>Domain1Oligo506
GTGGTAAAGCTCCGCGGCTTCGCAACGCTTGGGACGGTTCCAATCGGATCCTTGTGTTGTGGACCACTAT
TGATTTTTGCGATTGGTCAATGCGGAACGA
>Domain1Oligo508
GTGGTAAAGCTCCGCGGCTTCGCAACGCTTGGGACGGTTCCAATCGGATCCAACATCATTCTGCCTTTTT
TGTTCCCTTGGATTGGTCAATGCGGAACGA
>Domain1Oligo510
GTGGTAAAGCTCCGCGGCTTCGCAACGCTTGGGACGGTTCCAATCGGATCACGAAGGCTTCCAAAAATAG
CATAGAAATAGATTGGTCAATGCGGAACGA
>Domain1Oligo513
GTGGTAAAGCTCCGCGGCTTCGCAACGCTTGGGACGGTTCCAATCGGATCAATGGAAGTAGAGATGCCTG
GAGCACCGAGGATTGGTCAATGCGGAACGA
>Domain1Oligo515
GTGGTAAAGCTCCGCGGCTTCGCAACGCTTGGGACGGTTCCAATCGGATCTTTGCTCATCGATTATTCAA
TATCACATCGGATTGGTCAATGCGGAACGA
>Domain1Oligo517
GTGGTAAAGCTCCGCGGCTTCGCAACGCTTGGGACGGTTCCAATCGGATCTCATCACCGAAGAGGAACAA
TATCAAATCGGATTGGTCAATGCGGAACGA
>Domain1Oligo519
GTGGTAAAGCTCCGCGGCTTCGCAACGCTTGGGACGGTTCCAATCGGATCAAGAGCCCTCTCCTCCCACT
GATGACGTGGGATTGGTCAATGCGGAACGA
>Domain1Oligo521
GTGGTAAAGCTCCGCGGCTTCGCAACGCTTGGGACGGTTCCAATCGGATCTGCTTCCAGCCAGAAATTTA
CAAGCAAATTGATTGGTCAATGCGGAACGA
>Domain1Oligo523
GTGGTAAAGCTCCGCGGCTTCGCAACGCTTGGGACGGTTCCAATCGGATCTTGAATTAGATGGCCGTGAA
AAACCCCGGCGATTGGTCAATGCGGAACGA
>Domain1Oligo525
GTGGTAAAGCTCCGCGGCTTCGCAACGCTTGGGACGGTTCCAATCGGATCACTCACAAAAACAGAGCTAT
AAACTTTTTGGATTGGTCAATGCGGAACGA
>Domain1Oligo527
GTGGTAAAGCTCCGCGGCTTCGCAACGCTTGGGACGGTTCCAATCGGATCTTGTCAGAATTGGGCGTGTC
TTGTAAAGTCGATTGGTCAATGCGGAACGA
>Domain1Oligo529
GTGGTAAAGCTCCGCGGCTTCGCAACGCTTGGGACGGTTCCAATCGGATCAAACTTTACGTCAGAAGTGG
GCGTGTCCGCGATTGGTCAATGCGGAACGA
>Domain1Oligo531
GTGGTAAAGCTCCGCGGCTTCGCAACGCTTGGGACGGTTCCAATCGGATCTGCAAAAATAAAAGTTCAGC
CACCGAACTTGATTGGTCAATGCGGAACGA
>Domain1Oligo533
GTGGTAAAGCTCCGCGGCTTCGCAACGCTTGGGACGGTTCCAATCGGATCCCAATGCCATTTGATAATAC
AATTGGAAATGATTGGTCAATGCGGAACGA
>Domain1Oligo536
GTGGTAAAGCTCCGCGGCTTCGCAACGCTTGGGACGGTTCCAATCGGATCCTCGTGTCAAATTAAGTTGT
GTGATAAGGGGATTGGTCAATGCGGAACGA
>Domain1Oligo538
GTGGTAAAGCTCCGCGGCTTCGCAACGCTTGGGACGGTTCCAATCGGATCGCCGTATTGCACCCCATCAC
ACTTTCGGCGGATTGGTCAATGCGGAACGA
>Domain1Oligo540
GTGGTAAAGCTCCGCGGCTTCGCAACGCTTGGGACGGTTCCAATCGGATCCCTGCTGCATTGCGAAATAG
GCGTACTGCTGATTGGTCAATGCGGAACGA
>Domain1Oligo542
GTGGTAAAGCTCCGCGGCTTCGCAACGCTTGGGACGGTTCCAATCGGATCGTGCAAGCCCAGATGTTCAT
GATCTGGAAGGATTGGTCAATGCGGAACGA
>Domain1Oligo544
GTGGTAAAGCTCCGCGGCTTCGCAACGCTTGGGACGGTTCCAATCGGATCCCCTAAAAACTCACGTATCA
TCAGTAACAAGATTGGTCAATGCGGAACGA
>Domain1Oligo546
GTGGTAAAGCTCCGCGGCTTCGCAACGCTTGGGACGGTTCCAATCGGATCATACCTACATGCCTGCCTTT
AAGTTTACCTGATTGGTCAATGCGGAACGA
>Domain1Oligo548
GTGGTAAAGCTCCGCGGCTTCGCAACGCTTGGGACGGTTCCAATCGGATCTTTAGGGAATCTACGCCGGT
CCAGCTCACAGATTGGTCAATGCGGAACGA
>Domain1Oligo550
GTGGTAAAGCTCCGCGGCTTCGCAACGCTTGGGACGGTTCCAATCGGATCTACCCCAATGTACCCTGTGC
CTATCTACCTGATTGGTCAATGCGGAACGA
>Domain1Oligo552
GTGGTAAAGCTCCGCGGCTTCGCAACGCTTGGGACGGTTCCAATCGGATCACTATGTAGGTCAACTGCCT
GCTTTCAAGGGATTGGTCAATGCGGAACGA
>Domain1Oligo554
GTGGTAAAGCTCCGCGGCTTCGCAACGCTTGGGACGGTTCCAATCGGATCCTTCAAGTGAGACCTATGCT
GGTTTGCCTGGATTGGTCAATGCGGAACGA
>Domain1Oligo557
GTGGTAAAGCTCCGCGGCTTCGCAACGCTTGGGACGGTTCCAATCGGATCGCGAGGCGTCGGCAAACAGG
CAGAATATAGGATTGGTCAATGCGGAACGA
>Domain1Oligo559
GTGGTAAAGCTCCGCGGCTTCGCAACGCTTGGGACGGTTCCAATCGGATCATATTCTTCTTTTTCCTCCT
CAATTGCCACGATTGGTCAATGCGGAACGA
>Domain1Oligo561
GTGGTAAAGCTCCGCGGCTTCGCAACGCTTGGGACGGTTCCAATCGGATCATTCAATTTTATTGGGGCGC
CGAAAATCTTGATTGGTCAATGCGGAACGA
>Domain1Oligo563
GTGGTAAAGCTCCGCGGCTTCGCAACGCTTGGGACGGTTCCAATCGGATCACACGGAAAAATTGCTGCGA
AAGTTGGAAAGATTGGTCAATGCGGAACGA
>Domain1Oligo565
GTGGTAAAGCTCCGCGGCTTCGCAACGCTTGGGACGGTTCCAATCGGATCCTGAAGGCCGGTGGAAAGTG
GAACAGTGCTGATTGGTCAATGCGGAACGA
>Domain1Oligo567
GTGGTAAAGCTCCGCGGCTTCGCAACGCTTGGGACGGTTCCAATCGGATCGGTTTTATCGATTTTTTCTC
TGAAAATGCAGATTGGTCAATGCGGAACGA
>Domain1Oligo569
GTGGTAAAGCTCCGCGGCTTCGCAACGCTTGGGACGGTTCCAATCGGATCAGCGAACTGTATCAAAAGCT
TAAAAAGTACGATTGGTCAATGCGGAACGA
>Domain1Oligo571
GTGGTAAAGCTCCGCGGCTTCGCAACGCTTGGGACGGTTCCAATCGGATCACTAACAATGTTAAAGTATT
AGTTTTCCCCGATTGGTCAATGCGGAACGA
>Domain1Oligo573
GTGGTAAAGCTCCGCGGCTTCGCAACGCTTGGGACGGTTCCAATCGGATCGAATTAAAGTTGGACTCGTC
GCCGGCGCCGGATTGGTCAATGCGGAACGA
>Domain1Oligo575
GTGGTAAAGCTCCGCGGCTTCGCAACGCTTGGGACGGTTCCAATCGGATCCACAAAATATTCGAATTTTC
AGGTCGGCAAGATTGGTCAATGCGGAACGA
>Domain1Oligo577
GTGGTAAAGCTCCGCGGCTTCGCAACGCTTGGGACGGTTCCAATCGGATCGTGCGCGCGACGTTCATTTT
ATTTTTCCGAGATTGGTCAATGCGGAACGA
>Domain1Oligo580
GTGGTAAAGCTCCGCGGCTTCGCAACGCTTGGGACGGTTCCAATCGGATCTAAGCTTATTTCAGTGAGAG
AGAGCATTGTGATTGGTCAATGCGGAACGA
>Domain1Oligo582
GTGGTAAAGCTCCGCGGCTTCGCAACGCTTGGGACGGTTCCAATCGGATCTCTGTGAGCTTAAATTTTCG
ATTATCCCTCGATTGGTCAATGCGGAACGA
>Domain1Oligo584
GTGGTAAAGCTCCGCGGCTTCGCAACGCTTGGGACGGTTCCAATCGGATCGTGTTAATTTGATCAATGCT
TTGTACTTGTGATTGGTCAATGCGGAACGA
>Domain1Oligo586
GTGGTAAAGCTCCGCGGCTTCGCAACGCTTGGGACGGTTCCAATCGGATCGCAGTGATCAATTTAAGGGA
AATACTGCTGGATTGGTCAATGCGGAACGA
>Domain1Oligo588
GTGGTAAAGCTCCGCGGCTTCGCAACGCTTGGGACGGTTCCAATCGGATCATCTCGTTGGTGAGCGCTGT
CGCCGCCGGAGATTGGTCAATGCGGAACGA
>Domain1Oligo590
GTGGTAAAGCTCCGCGGCTTCGCAACGCTTGGGACGGTTCCAATCGGATCCTACCGTGGTCGCCACAAAA
TCGTACCCAGGATTGGTCAATGCGGAACGA
>Domain1Oligo592
GTGGTAAAGCTCCGCGGCTTCGCAACGCTTGGGACGGTTCCAATCGGATCCACTCCAAAACCCCAATTTT
CAGCCCGTATGATTGGTCAATGCGGAACGA
>Domain1Oligo594
GTGGTAAAGCTCCGCGGCTTCGCAACGCTTGGGACGGTTCCAATCGGATCTATCCATCGGGGGTTTTTTG
TTTCGAATTTGATTGGTCAATGCGGAACGA
>Domain1Oligo596
GTGGTAAAGCTCCGCGGCTTCGCAACGCTTGGGACGGTTCCAATCGGATCTGAATGGCTCTGGCATATTT
CCGGATTCTCGATTGGTCAATGCGGAACGA
>Domain1Oligo598
GTGGTAAAGCTCCGCGGCTTCGCAACGCTTGGGACGGTTCCAATCGGATCCTCGAGGTGGCTCCAAAACA
AACGTTTGAGGATTGGTCAATGCGGAACGA
>Domain1Oligo601
GTGGTAAAGCTCCGCGGCTTCGCAACGCTTGGGACGGTTCCAATCGGATCATACTTCTCGCGAACTCCGT
CTTCATATATGATTGGTCAATGCGGAACGA
>Domain1Oligo603
GTGGTAAAGCTCCGCGGCTTCGCAACGCTTGGGACGGTTCCAATCGGATCGACACTGCCTTCCTTGTCTG
GAATTTCATTGATTGGTCAATGCGGAACGA
>Domain1Oligo605
GTGGTAAAGCTCCGCGGCTTCGCAACGCTTGGGACGGTTCCAATCGGATCGCGGCGAGCCCCACAAAATT
GCTCCTCCTCGATTGGTCAATGCGGAACGA
>Domain1Oligo607
GTGGTAAAGCTCCGCGGCTTCGCAACGCTTGGGACGGTTCCAATCGGATCGCCTAGAAATCCCGAAAATT
TCAAATTTTCGATTGGTCAATGCGGAACGA
>Domain1Oligo609
GTGGTAAAGCTCCGCGGCTTCGCAACGCTTGGGACGGTTCCAATCGGATCGGCAATCCACGTGGCCAACA
AGGCGGACACGATTGGTCAATGCGGAACGA
>Domain1Oligo611
GTGGTAAAGCTCCGCGGCTTCGCAACGCTTGGGACGGTTCCAATCGGATCTCCAGCACAATCGACCTATT
CTTGCTGCAAGATTGGTCAATGCGGAACGA
>Domain1Oligo613
GTGGTAAAGCTCCGCGGCTTCGCAACGCTTGGGACGGTTCCAATCGGATCTTTTGAAGCAATTCATCGAA
AGAAGACAGTGATTGGTCAATGCGGAACGA
>Domain1Oligo615
GTGGTAAAGCTCCGCGGCTTCGCAACGCTTGGGACGGTTCCAATCGGATCATTAATAAGGTGAGTTGCAA
TTGCGCTCGAGATTGGTCAATGCGGAACGA
>Domain1Oligo617
GTGGTAAAGCTCCGCGGCTTCGCAACGCTTGGGACGGTTCCAATCGGATCAGAGTGTCATTTTGATTGCA
CATCGATTATGATTGGTCAATGCGGAACGA
>Domain1Oligo619
GTGGTAAAGCTCCGCGGCTTCGCAACGCTTGGGACGGTTCCAATCGGATCAAGCCACGTCGGCGTTGGAC
ACCGAGTCCGGATTGGTCAATGCGGAACGA
>Domain1Oligo621
GTGGTAAAGCTCCGCGGCTTCGCAACGCTTGGGACGGTTCCAATCGGATCAAACGTCGGAGAGAAGGGAA
CACAAATGTCGATTGGTCAATGCGGAACGA
>Domain1Oligo624
GTGGTAAAGCTCCGCGGCTTCGCAACGCTTGGGACGGTTCCAATCGGATCAAGCACGATTAAATGCACCA
TGAGCCAAACGATTGGTCAATGCGGAACGA
>Domain1Oligo626
GTGGTAAAGCTCCGCGGCTTCGCAACGCTTGGGACGGTTCCAATCGGATCCGTCCTGTTCGCTCGTTCTG
TGATGGAAAAGATTGGTCAATGCGGAACGA
>Domain1Oligo628
GTGGTAAAGCTCCGCGGCTTCGCAACGCTTGGGACGGTTCCAATCGGATCAGTAACAACAAAAAACCTCG
AAAACTTCCAGATTGGTCAATGCGGAACGA
>Domain1Oligo630
GTGGTAAAGCTCCGCGGCTTCGCAACGCTTGGGACGGTTCCAATCGGATCATTCTCTCCTTTAAAAACAC
ATTGCCGATCGATTGGTCAATGCGGAACGA
>Domain1Oligo632
GTGGTAAAGCTCCGCGGCTTCGCAACGCTTGGGACGGTTCCAATCGGATCCAATTTTTTGAAATTGACCA
ATTGCGAAGCGATTGGTCAATGCGGAACGA
>Domain1Oligo634
GTGGTAAAGCTCCGCGGCTTCGCAACGCTTGGGACGGTTCCAATCGGATCACCAACCAATCACGGGTGTT
TCTTGCTTTCGATTGGTCAATGCGGAACGA
>Domain1Oligo636
GTGGTAAAGCTCCGCGGCTTCGCAACGCTTGGGACGGTTCCAATCGGATCTTCCGAAATTCTTGCGATTT
CAACCCTGAAGATTGGTCAATGCGGAACGA
>Domain1Oligo638
GTGGTAAAGCTCCGCGGCTTCGCAACGCTTGGGACGGTTCCAATCGGATCTCAGTGAATTTTACACGAAA
AACGTAGCAAGATTGGTCAATGCGGAACGA
>Domain1Oligo640
GTGGTAAAGCTCCGCGGCTTCGCAACGCTTGGGACGGTTCCAATCGGATCCGGATTTTTTGCGGAGTTTA
AACAATAATTGATTGGTCAATGCGGAACGA
>Domain1Oligo642
GTGGTAAAGCTCCGCGGCTTCGCAACGCTTGGGACGGTTCCAATCGGATCAGGGAAAAAGGCAAAAAACT
GGATTTCCAGGATTGGTCAATGCGGAACGA
>Domain1Oligo645
GTGGTAAAGCTCCGCGGCTTCGCAACGCTTGGGACGGTTCCAATCGGATCGAATGGAAATTTTCTGAAAA
ATCGTGCAAAGATTGGTCAATGCGGAACGA
>Domain1Oligo647
GTGGTAAAGCTCCGCGGCTTCGCAACGCTTGGGACGGTTCCAATCGGATCGCGAAAAACGGTTTTTTCAA
GTTTAAAACAGATTGGTCAATGCGGAACGA
>Domain1Oligo649
GTGGTAAAGCTCCGCGGCTTCGCAACGCTTGGGACGGTTCCAATCGGATCGGAAATGAGAGAAATTTGAG
AGCATAAATTGATTGGTCAATGCGGAACGA
>Domain1Oligo651
GTGGTAAAGCTCCGCGGCTTCGCAACGCTTGGGACGGTTCCAATCGGATCGGTGGAGGGAATTGAGGTGG
TTGCAGTGGAGATTGGTCAATGCGGAACGA
>Domain1Oligo653
GTGGTAAAGCTCCGCGGCTTCGCAACGCTTGGGACGGTTCCAATCGGATCGGTCTCCAGATGACGGAATC
CACGTGGCGAGATTGGTCAATGCGGAACGA
>Domain1Oligo655
GTGGTAAAGCTCCGCGGCTTCGCAACGCTTGGGACGGTTCCAATCGGATCGGTAATCGGTTTTAATTGCC
TTTTCTATTAGATTGGTCAATGCGGAACGA
>Domain1Oligo657
GTGGTAAAGCTCCGCGGCTTCGCAACGCTTGGGACGGTTCCAATCGGATCCATTCTGCATTAATCTTGCT
TTTTTACTTCGATTGGTCAATGCGGAACGA
>Domain1Oligo659
GTGGTAAAGCTCCGCGGCTTCGCAACGCTTGGGACGGTTCCAATCGGATCGAAAAATATGCTAGTTTCAG
GTTTGTTGTCGATTGGTCAATGCGGAACGA
>Domain1Oligo661
GTGGTAAAGCTCCGCGGCTTCGCAACGCTTGGGACGGTTCCAATCGGATCGTTGGGAAATGGCTTTCAAA
CATGCCTATGGATTGGTCAATGCGGAACGA
>Domain1Oligo663
GTGGTAAAGCTCCGCGGCTTCGCAACGCTTGGGACGGTTCCAATCGGATCGGAGTGAAGAAATCAAGATT
TTTCAGATTAGATTGGTCAATGCGGAACGA
>Domain1Oligo665
GTGGTAAAGCTCCGCGGCTTCGCAACGCTTGGGACGGTTCCAATCGGATCGAAAATAAATATAGACTGCC
CACACTAGGAGATTGGTCAATGCGGAACGA
>Domain1Oligo668
GTGGTAAAGCTCCGCGGCTTCGCAACGCTTGGGACGGTTCCAATCGGATCGAAATTCCTCGAAAAACCCA
CTATTATTGGGATTGGTCAATGCGGAACGA
>Domain1Oligo670
GTGGTAAAGCTCCGCGGCTTCGCAACGCTTGGGACGGTTCCAATCGGATCCTTTTCCCTGGAATCGAAGA
GCAGTTTGCTGATTGGTCAATGCGGAACGA
>Domain1Oligo672
GTGGTAAAGCTCCGCGGCTTCGCAACGCTTGGGACGGTTCCAATCGGATCGCTGAAAAAATGGAATAAAC
GCTAAATTGAGATTGGTCAATGCGGAACGA
>Domain1Oligo674
GTGGTAAAGCTCCGCGGCTTCGCAACGCTTGGGACGGTTCCAATCGGATCGTGAGGAGGGAGAGCCCAGC
TCGTTGGTGAGATTGGTCAATGCGGAACGA
>Domain1Oligo676
GTGGTAAAGCTCCGCGGCTTCGCAACGCTTGGGACGGTTCCAATCGGATCATAATATTTTTTCCAATGAT
TTCCGTCTCCGATTGGTCAATGCGGAACGA
>Domain1Oligo678
GTGGTAAAGCTCCGCGGCTTCGCAACGCTTGGGACGGTTCCAATCGGATCTTTTAATCTACCCGTTATCC
AACCAAACATGATTGGTCAATGCGGAACGA
>Domain1Oligo680
GTGGTAAAGCTCCGCGGCTTCGCAACGCTTGGGACGGTTCCAATCGGATCTCTAATTAAATATATACGCA
TCCCGTTTTCGATTGGTCAATGCGGAACGA
>Domain1Oligo682
GTGGTAAAGCTCCGCGGCTTCGCAACGCTTGGGACGGTTCCAATCGGATCCGTTGGCCCTTCAAGCCGCA
GAACTCCATCGATTGGTCAATGCGGAACGA
>Domain1Oligo684
GTGGTAAAGCTCCGCGGCTTCGCAACGCTTGGGACGGTTCCAATCGGATCGCAGCTACTTCAGTGAGCTC
AAACGTAAGTGATTGGTCAATGCGGAACGA
>Domain1Oligo686
GTGGTAAAGCTCCGCGGCTTCGCAACGCTTGGGACGGTTCCAATCGGATCCCAGAACTACGCCAGCTGGA
AGTTCCATTGGATTGGTCAATGCGGAACGA
>Domain1Oligo689
GTGGTAAAGCTCCGCGGCTTCGCAACGCTTGGGACGGTTCCAATCGGATCGTCGCCGTGCTGCTACCATC
ATGGAAGTATGATTGGTCAATGCGGAACGA
>Domain1Oligo691
GTGGTAAAGCTCCGCGGCTTCGCAACGCTTGGGACGGTTCCAATCGGATCTAATTGTAACTGAATTTTAA
GGTTCCTGGCGATTGGTCAATGCGGAACGA
>Domain1Oligo693
GTGGTAAAGCTCCGCGGCTTCGCAACGCTTGGGACGGTTCCAATCGGATCTGGATTTCAGAGAGTTGGAG
ACTCCATGTAGATTGGTCAATGCGGAACGA
>Domain1Oligo695
GTGGTAAAGCTCCGCGGCTTCGCAACGCTTGGGACGGTTCCAATCGGATCAGTGTACTTGAAGCCAAATT
GCGATCATGAGATTGGTCAATGCGGAACGA
>Domain1Oligo697
GTGGTAAAGCTCCGCGGCTTCGCAACGCTTGGGACGGTTCCAATCGGATCGGTGATACGGTTAGTCTTCA
ATTATTTAATGATTGGTCAATGCGGAACGA
>Domain1Oligo699
GTGGTAAAGCTCCGCGGCTTCGCAACGCTTGGGACGGTTCCAATCGGATCAAATTATGATCACCGAATGT
TCTCCATGTCGATTGGTCAATGCGGAACGA
>Domain1Oligo701
GTGGTAAAGCTCCGCGGCTTCGCAACGCTTGGGACGGTTCCAATCGGATCTAACTTGAAGGAAGGAATCC
CCATTGGCGGGATTGGTCAATGCGGAACGA
>Domain1Oligo703
GTGGTAAAGCTCCGCGGCTTCGCAACGCTTGGGACGGTTCCAATCGGATCCGAATCAATGAAGACACTGT
CATTTGTGCCGATTGGTCAATGCGGAACGA
>Domain1Oligo705
GTGGTAAAGCTCCGCGGCTTCGCAACGCTTGGGACGGTTCCAATCGGATCATTAAACTCGTCCTTTTCAC
CCCTGAATTTGATTGGTCAATGCGGAACGA
>Domain1Oligo707
GTGGTAAAGCTCCGCGGCTTCGCAACGCTTGGGACGGTTCCAATCGGATCCGTACATCGGGAATGTCCAT
TTTTGAAAACGATTGGTCAATGCGGAACGA
>Domain1Oligo709
GTGGTAAAGCTCCGCGGCTTCGCAACGCTTGGGACGGTTCCAATCGGATCTTCCCTTGATTCCTTGGTCG
GCCATCGCTGGATTGGTCAATGCGGAACGA
>Domain1Oligo712
GTGGTAAAGCTCCGCGGCTTCGCAACGCTTGGGACGGTTCCAATCGGATCCGAACGAGAAGAGCCCGGCT
TTCTTGCCAAGATTGGTCAATGCGGAACGA
>Domain1Oligo714
GTGGTAAAGCTCCGCGGCTTCGCAACGCTTGGGACGGTTCCAATCGGATCCGTGAGAAGATCATTCTCGA
CGCTGAATTGGATTGGTCAATGCGGAACGA
>Domain1Oligo716
GTGGTAAAGCTCCGCGGCTTCGCAACGCTTGGGACGGTTCCAATCGGATCATCGCATCGAGTTGCTTCGA
GTAGTGAGCCGATTGGTCAATGCGGAACGA
>Domain1Oligo718
GTGGTAAAGCTCCGCGGCTTCGCAACGCTTGGGACGGTTCCAATCGGATCATAAGGAATGAGGGAATGGC
ACTGGTGGTGGATTGGTCAATGCGGAACGA
>Domain1Oligo720
GTGGTAAAGCTCCGCGGCTTCGCAACGCTTGGGACGGTTCCAATCGGATCAGCGTATACCCGTTAATGAA
ATCAAGTTAAGATTGGTCAATGCGGAACGA
>Domain1Oligo722
GTGGTAAAGCTCCGCGGCTTCGCAACGCTTGGGACGGTTCCAATCGGATCATGGGAACAAGCCGATGATA
AACTGATAAAGATTGGTCAATGCGGAACGA
>Domain1Oligo724
GTGGTAAAGCTCCGCGGCTTCGCAACGCTTGGGACGGTTCCAATCGGATCGTGAGGGAAAATGGAAATAA
TAAAGTGAAAGATTGGTCAATGCGGAACGA
>Domain1Oligo726
GTGGTAAAGCTCCGCGGCTTCGCAACGCTTGGGACGGTTCCAATCGGATCCCAGTACAATAGTTTTTCAC
GTGTAATATAGATTGGTCAATGCGGAACGA
>Domain1Oligo728
GTGGTAAAGCTCCGCGGCTTCGCAACGCTTGGGACGGTTCCAATCGGATCACTTTTTATTTATGGGAGGG
GGAAATTCTTGATTGGTCAATGCGGAACGA
>Domain1Oligo730
GTGGTAAAGCTCCGCGGCTTCGCAACGCTTGGGACGGTTCCAATCGGATCTTCGCTTCACTAATTCCTGC
TTTGCATTTTGATTGGTCAATGCGGAACGA
>Domain1Oligo732
GTGGTAAAGCTCCGCGGCTTCGCAACGCTTGGGACGGTTCCAATCGGATCAGTCAGTCAACATACATAAA
TTATGTGTGTGATTGGTCAATGCGGAACGA
>Domain1Oligo735
GTGGTAAAGCTCCGCGGCTTCGCAACGCTTGGGACGGTTCCAATCGGATCCCGTGTTTTGTCTCTATTTT
GACAATTTTTGATTGGTCAATGCGGAACGA
>Domain1Oligo737
GTGGTAAAGCTCCGCGGCTTCGCAACGCTTGGGACGGTTCCAATCGGATCGCCTAGGAATCTCTGCGACC
ACCACATGAAGATTGGTCAATGCGGAACGA
>Domain1Oligo739
GTGGTAAAGCTCCGCGGCTTCGCAACGCTTGGGACGGTTCCAATCGGATCATATTTCTGATTGAGAATAG
GTCAAGTGATGATTGGTCAATGCGGAACGA
>Domain1Oligo741
GTGGTAAAGCTCCGCGGCTTCGCAACGCTTGGGACGGTTCCAATCGGATCAATTGCTTCTCCCATGTGTT
TTTGGATGGGGATTGGTCAATGCGGAACGA
>Domain1Oligo743
GTGGTAAAGCTCCGCGGCTTCGCAACGCTTGGGACGGTTCCAATCGGATCATTTCCCCAGTCACTTGGCG
GCTCTCACGCGATTGGTCAATGCGGAACGA
>Domain1Oligo745
GTGGTAAAGCTCCGCGGCTTCGCAACGCTTGGGACGGTTCCAATCGGATCCAGTATTGTGGCCGCGAAAT
TTGAAAACTCGATTGGTCAATGCGGAACGA
>Domain1Oligo747
GTGGTAAAGCTCCGCGGCTTCGCAACGCTTGGGACGGTTCCAATCGGATCCTCGTAGTCTCTCGCGGACT
AGCTTACGGCGATTGGTCAATGCGGAACGA
>Domain1Oligo749
GTGGTAAAGCTCCGCGGCTTCGCAACGCTTGGGACGGTTCCAATCGGATCCTACGGGTGTTTTGACAACA
CAATGGAAAAGATTGGTCAATGCGGAACGA
>Domain1Oligo751
GTGGTAAAGCTCCGCGGCTTCGCAACGCTTGGGACGGTTCCAATCGGATCTCAAAAATCACCTGAGTGTT
CCTTGATTTGGATTGGTCAATGCGGAACGA
>Domain1Oligo753
GTGGTAAAGCTCCGCGGCTTCGCAACGCTTGGGACGGTTCCAATCGGATCCCGTTGAAAATATCGCTTAA
TTGTTTTGTTGATTGGTCAATGCGGAACGA
>Domain1Oligo756
GTGGTAAAGCTCCGCGGCTTCGCAACGCTTGGGACGGTTCCAATCGGATCGGAATGGAAGAATCGAGCGA
AGAGTGTTAAGATTGGTCAATGCGGAACGA
>Domain1Oligo758
GTGGTAAAGCTCCGCGGCTTCGCAACGCTTGGGACGGTTCCAATCGGATCTCTAACGGCAAATTACAATG
CGAGAGTTAAGATTGGTCAATGCGGAACGA
>Domain1Oligo760
GTGGTAAAGCTCCGCGGCTTCGCAACGCTTGGGACGGTTCCAATCGGATCACACGACTTTTCGAACCATC
AACCTATTTGGATTGGTCAATGCGGAACGA
>Domain1Oligo762
GTGGTAAAGCTCCGCGGCTTCGCAACGCTTGGGACGGTTCCAATCGGATCAGAATGTGTGTCGAAGTATT
TGAAAGAGAAGATTGGTCAATGCGGAACGA
>Domain1Oligo764
GTGGTAAAGCTCCGCGGCTTCGCAACGCTTGGGACGGTTCCAATCGGATCCAGAAAGAAGCAAAGACTAT
AAAAATGCAAGATTGGTCAATGCGGAACGA
>Domain1Oligo766
GTGGTAAAGCTCCGCGGCTTCGCAACGCTTGGGACGGTTCCAATCGGATCCGTTATGGCCGAGGTGGGGG
CTCTAGAGAAGATTGGTCAATGCGGAACGA
>Domain1Oligo768
GTGGTAAAGCTCCGCGGCTTCGCAACGCTTGGGACGGTTCCAATCGGATCGAAGAAGTGGACTACGTGGC
AGTTGACCTTGATTGGTCAATGCGGAACGA
>Domain1Oligo770
GTGGTAAAGCTCCGCGGCTTCGCAACGCTTGGGACGGTTCCAATCGGATCTCGGTTTTCATTAATTGAGC
ACTGAGAAGTGATTGGTCAATGCGGAACGA
>Domain1Oligo772
GTGGTAAAGCTCCGCGGCTTCGCAACGCTTGGGACGGTTCCAATCGGATCGACTCCTAATGACCTCAAAA
ATATCATATTGATTGGTCAATGCGGAACGA
>Domain1Oligo774
GTGGTAAAGCTCCGCGGCTTCGCAACGCTTGGGACGGTTCCAATCGGATCAGAATTTTTTATTTTCTCGG
CCAAACAGCAGATTGGTCAATGCGGAACGA
>Domain1Oligo776
GTGGTAAAGCTCCGCGGCTTCGCAACGCTTGGGACGGTTCCAATCGGATCTTCGAAAACACGTGGCCGCG
GACTGAAAAAGATTGGTCAATGCGGAACGA
>Domain1Oligo779
GTGGTAAAGCTCCGCGGCTTCGCAACGCTTGGGACGGTTCCAATCGGATCATCGATTTCTCCGAAATTCG
CGACAGTCCAGATTGGTCAATGCGGAACGA
>Domain1Oligo781
GTGGTAAAGCTCCGCGGCTTCGCAACGCTTGGGACGGTTCCAATCGGATCGCCAGCTCTTAAAAAATCGA
TTAATGATAAGATTGGTCAATGCGGAACGA
>Domain1Oligo783
GTGGTAAAGCTCCGCGGCTTCGCAACGCTTGGGACGGTTCCAATCGGATCAACATTTCATTTTGCTATAC
ATGGACCACTGATTGGTCAATGCGGAACGA
>Domain1Oligo785
GTGGTAAAGCTCCGCGGCTTCGCAACGCTTGGGACGGTTCCAATCGGATCGCTCATTCTTTTGTCTCCAG
AGCTCTGGGGGATTGGTCAATGCGGAACGA
>Domain1Oligo787
GTGGTAAAGCTCCGCGGCTTCGCAACGCTTGGGACGGTTCCAATCGGATCCCGAAAAAGTGACTCACACG
AGAAAGTTTCGATTGGTCAATGCGGAACGA
>Domain1Oligo789
GTGGTAAAGCTCCGCGGCTTCGCAACGCTTGGGACGGTTCCAATCGGATCTTTTGTTTCAAATTTTGACC
CAGTACCTTGGATTGGTCAATGCGGAACGA
>Domain1Oligo791
GTGGTAAAGCTCCGCGGCTTCGCAACGCTTGGGACGGTTCCAATCGGATCGTTTTTGAAAACCTATTCTA
TGAAAACTGCGATTGGTCAATGCGGAACGA
>Domain1Oligo793
GTGGTAAAGCTCCGCGGCTTCGCAACGCTTGGGACGGTTCCAATCGGATCCTGGTCACTCCAGAAATTGA
AGAAATTGAGGATTGGTCAATGCGGAACGA
>Domain1Oligo795
GTGGTAAAGCTCCGCGGCTTCGCAACGCTTGGGACGGTTCCAATCGGATCATTCGGTGGCCGGACTACTT
TGAATCAAATGATTGGTCAATGCGGAACGA
>Domain1Oligo797
GTGGTAAAGCTCCGCGGCTTCGCAACGCTTGGGACGGTTCCAATCGGATCTCGAATGAAAACTTGCTCAG
AAAAAATGCTGATTGGTCAATGCGGAACGA
>Domain1Oligo800
GTGGTAAAGCTCCGCGGCTTCGCAACGCTTGGGACGGTTCCAATCGGATCCAAATTTTGCAAATTTTAAG
CGTTTTCTCGGATTGGTCAATGCGGAACGA
>Domain1Oligo802
GTGGTAAAGCTCCGCGGCTTCGCAACGCTTGGGACGGTTCCAATCGGATCACGAAACACCTTGTTTGCCA
AAAACCTGGAGATTGGTCAATGCGGAACGA
>Domain1Oligo804
GTGGTAAAGCTCCGCGGCTTCGCAACGCTTGGGACGGTTCCAATCGGATCGAGGTCATATTAATAGAAGA
AATACGGTAAGATTGGTCAATGCGGAACGA
>Domain1Oligo806
GTGGTAAAGCTCCGCGGCTTCGCAACGCTTGGGACGGTTCCAATCGGATCTGACTTTGTTGTTCCTAGAG
ATTCTGGTTTGATTGGTCAATGCGGAACGA
>Domain1Oligo808
GTGGTAAAGCTCCGCGGCTTCGCAACGCTTGGGACGGTTCCAATCGGATCCTTCCCTTGTAAGCCGAAGC
CTTAGTCTAAGATTGGTCAATGCGGAACGA
>Domain1Oligo810
GTGGTAAAGCTCCGCGGCTTCGCAACGCTTGGGACGGTTCCAATCGGATCTCGGAGTGATCATTATTTTC
ACTCTTTTATGATTGGTCAATGCGGAACGA
>Domain1Oligo813
GTGGTAAAGCTCCGCGGCTTCGCAACGCTTGGGACGGTTCCAATCGGATCACATATCATTGCTTGATCTA
CATATCTTGAGATTGGTCAATGCGGAACGA
>Domain1Oligo815
GTGGTAAAGCTCCGCGGCTTCGCAACGCTTGGGACGGTTCCAATCGGATCCTCCCCTTTCCAACCTCGCA
AACCCTTTTGGATTGGTCAATGCGGAACGA
>Domain1Oligo817
GTGGTAAAGCTCCGCGGCTTCGCAACGCTTGGGACGGTTCCAATCGGATCTCTTGTTTCCGAATATCTGA
CCTAACTTGGGATTGGTCAATGCGGAACGA
>Domain1Oligo819
GTGGTAAAGCTCCGCGGCTTCGCAACGCTTGGGACGGTTCCAATCGGATCGAATTTCCATCATTTAGTTG
TAACCACACTGATTGGTCAATGCGGAACGA
>Domain1Oligo821
GTGGTAAAGCTCCGCGGCTTCGCAACGCTTGGGACGGTTCCAATCGGATCTGATTTGCCGATTTAGAACA
GCATTTAGCTGATTGGTCAATGCGGAACGA
>Domain1Oligo824
GTGGTAAAGCTCCGCGGCTTCGCAACGCTTGGGACGGTTCCAATCGGATCCCGACGAGCTTTTTCATTCG
GAAGGCGACAGATTGGTCAATGCGGAACGA
>Domain1Oligo826
GTGGTAAAGCTCCGCGGCTTCGCAACGCTTGGGACGGTTCCAATCGGATCATTGTTTTTCGTTTGTATAC
ACACACATCAGATTGGTCAATGCGGAACGA
>Domain1Oligo828
GTGGTAAAGCTCCGCGGCTTCGCAACGCTTGGGACGGTTCCAATCGGATCGTTTATTCCAATGTCATCGA
ATCCTCCCTGGATTGGTCAATGCGGAACGA
>Domain1Oligo830
GTGGTAAAGCTCCGCGGCTTCGCAACGCTTGGGACGGTTCCAATCGGATCCAATCTGGTCAACATTTGAA
AGGCTGTTGGGATTGGTCAATGCGGAACGA
>Domain1Oligo832
GTGGTAAAGCTCCGCGGCTTCGCAACGCTTGGGACGGTTCCAATCGGATCACATTGCGAGCCTCCATTGG
GTCCGCTCCTGATTGGTCAATGCGGAACGA
>Domain1Oligo834
GTGGTAAAGCTCCGCGGCTTCGCAACGCTTGGGACGGTTCCAATCGGATCTACATGCTTGGCAATTGAAA
ATTAGTTTTGGATTGGTCAATGCGGAACGA
>Domain1Oligo836
GTGGTAAAGCTCCGCGGCTTCGCAACGCTTGGGACGGTTCCAATCGGATCCGCTCCAATAAATTAATTCA
AAATTTCGGAGATTGGTCAATGCGGAACGA
>Domain1Oligo838
GTGGTAAAGCTCCGCGGCTTCGCAACGCTTGGGACGGTTCCAATCGGATCCAGTTTCTGAATTTTCCATA
ATTTATCCTCGATTGGTCAATGCGGAACGA
>Domain1Oligo840
GTGGTAAAGCTCCGCGGCTTCGCAACGCTTGGGACGGTTCCAATCGGATCTTCTGTGGTTGCTCTGAATT
TCAGATTATTGATTGGTCAATGCGGAACGA
>Domain1Oligo842
GTGGTAAAGCTCCGCGGCTTCGCAACGCTTGGGACGGTTCCAATCGGATCTGGTTTCGAAGTTCTCGACT
TAGAAATACCGATTGGTCAATGCGGAACGA
>Domain1Oligo845
GTGGTAAAGCTCCGCGGCTTCGCAACGCTTGGGACGGTTCCAATCGGATCGTAGAATTGGGGATTTTTAT
TCAAATGATCGATTGGTCAATGCGGAACGA
>Domain1Oligo847
GTGGTAAAGCTCCGCGGCTTCGCAACGCTTGGGACGGTTCCAATCGGATCTTGAAGCATGTTATTTTTCG
AGTTGTTGGTGATTGGTCAATGCGGAACGA
>Domain1Oligo849
GTGGTAAAGCTCCGCGGCTTCGCAACGCTTGGGACGGTTCCAATCGGATCTTGCTGCCCGTCTGAGTAAG
TCTGAAACAGGATTGGTCAATGCGGAACGA
>Domain1Oligo851
GTGGTAAAGCTCCGCGGCTTCGCAACGCTTGGGACGGTTCCAATCGGATCGTCCATAAGACAACATTTTT
GAACTCAATAGATTGGTCAATGCGGAACGA
>Domain1Oligo853
GTGGTAAAGCTCCGCGGCTTCGCAACGCTTGGGACGGTTCCAATCGGATCATTGCTCCGGTTTTGGCCAA
AGGTTTTCTGGATTGGTCAATGCGGAACGA
>Domain1Oligo855
GTGGTAAAGCTCCGCGGCTTCGCAACGCTTGGGACGGTTCCAATCGGATCTCTGTGAGTATAGTTTTACT
TTAAGTTGCTGATTGGTCAATGCGGAACGA
>Domain1Oligo857
GTGGTAAAGCTCCGCGGCTTCGCAACGCTTGGGACGGTTCCAATCGGATCTGTGATTATCCTATTTTGTT
TCGAGAACCTGATTGGTCAATGCGGAACGA
>Domain1Oligo859
GTGGTAAAGCTCCGCGGCTTCGCAACGCTTGGGACGGTTCCAATCGGATCGATATTTTGCTGTAATTATC
GCACTTGTTTGATTGGTCAATGCGGAACGA
>Domain1Oligo861
GTGGTAAAGCTCCGCGGCTTCGCAACGCTTGGGACGGTTCCAATCGGATCTATGAGGTCTGCTCTGCTCT
CGGGAAGACTGATTGGTCAATGCGGAACGA
>Domain1Oligo863
GTGGTAAAGCTCCGCGGCTTCGCAACGCTTGGGACGGTTCCAATCGGATCAAAATTTGGGTCATGAGATG
GTCCCTGGGTGATTGGTCAATGCGGAACGA
>Domain1Oligo865
GTGGTAAAGCTCCGCGGCTTCGCAACGCTTGGGACGGTTCCAATCGGATCGTTGTTTTTTCTGTGGCCCG
TTCTGCTCGTGATTGGTCAATGCGGAACGA
>Domain1Oligo868
GTGGTAAAGCTCCGCGGCTTCGCAACGCTTGGGACGGTTCCAATCGGATCTACCGATTCTAGTGAGGGGT
TTCCAGCCTTGATTGGTCAATGCGGAACGA
>Domain1Oligo870
GTGGTAAAGCTCCGCGGCTTCGCAACGCTTGGGACGGTTCCAATCGGATCTTGCCGATAAAATTTAAATT
CTGAAGCTTCGATTGGTCAATGCGGAACGA
>Domain1Oligo872
GTGGTAAAGCTCCGCGGCTTCGCAACGCTTGGGACGGTTCCAATCGGATCCCGTTTATGACACCTAAAAT
TGGGGTGAAAGATTGGTCAATGCGGAACGA
>Domain1Oligo874
GTGGTAAAGCTCCGCGGCTTCGCAACGCTTGGGACGGTTCCAATCGGATCTTTTTAGGTCAAAAGTAGGG
ATTTTAAAGCGATTGGTCAATGCGGAACGA
>Domain1Oligo876
GTGGTAAAGCTCCGCGGCTTCGCAACGCTTGGGACGGTTCCAATCGGATCATTAAGGGGATTTTTATGTC
CTACAATTGAGATTGGTCAATGCGGAACGA
>Domain1Oligo878
GTGGTAAAGCTCCGCGGCTTCGCAACGCTTGGGACGGTTCCAATCGGATCTTTTGTCATTTGTACGGCCA
CAGATGACCTGATTGGTCAATGCGGAACGA
>Domain1Oligo880
GTGGTAAAGCTCCGCGGCTTCGCAACGCTTGGGACGGTTCCAATCGGATCACCAAATTCTTAAGAAGAGC
CCCCCACTCGGATTGGTCAATGCGGAACGA
>Domain1Oligo882
GTGGTAAAGCTCCGCGGCTTCGCAACGCTTGGGACGGTTCCAATCGGATCCTAATTACCTTAACCATCAA
AAAAGAAAGGGATTGGTCAATGCGGAACGA
>Domain1Oligo884
GTGGTAAAGCTCCGCGGCTTCGCAACGCTTGGGACGGTTCCAATCGGATCCTGAGGAAGGCTAACAGTAA
TTTTTTCCCAGATTGGTCAATGCGGAACGA
>Domain1Oligo886
GTGGTAAAGCTCCGCGGCTTCGCAACGCTTGGGACGGTTCCAATCGGATCTAATTTTCTTCGAGAAAACC
GGTAAATTACGATTGGTCAATGCGGAACGA
>Domain1Oligo889
GTGGTAAAGCTCCGCGGCTTCGCAACGCTTGGGACGGTTCCAATCGGATCGTGTAAATTTAGAGGTCAAT
TTTCGGAAAAGATTGGTCAATGCGGAACGA
>Domain1Oligo891
GTGGTAAAGCTCCGCGGCTTCGCAACGCTTGGGACGGTTCCAATCGGATCCTGCGGATAGTGGTGAGTTT
ATTATATTATGATTGGTCAATGCGGAACGA
>Domain1Oligo893
GTGGTAAAGCTCCGCGGCTTCGCAACGCTTGGGACGGTTCCAATCGGATCCCTCAATGCTATTGAAATTC
AAATTAGTACGATTGGTCAATGCGGAACGA
>Domain1Oligo895
GTGGTAAAGCTCCGCGGCTTCGCAACGCTTGGGACGGTTCCAATCGGATCGGGAGGAAATAAATAGAAAA
CGATATACTTGATTGGTCAATGCGGAACGA
>Domain1Oligo897
GTGGTAAAGCTCCGCGGCTTCGCAACGCTTGGGACGGTTCCAATCGGATCATAGTTCAAAGATTGGGGAT
TTGAGATATTGATTGGTCAATGCGGAACGA
>Domain1Oligo899
GTGGTAAAGCTCCGCGGCTTCGCAACGCTTGGGACGGTTCCAATCGGATCTATCCGAGTGGTGTTCTCAT
TTTGAAGAGAGATTGGTCAATGCGGAACGA
>Domain1Oligo901
GTGGTAAAGCTCCGCGGCTTCGCAACGCTTGGGACGGTTCCAATCGGATCGACTACTAATTAGGAGGGTG
GTACATGAAAGATTGGTCAATGCGGAACGA
>Domain1Oligo903
GTGGTAAAGCTCCGCGGCTTCGCAACGCTTGGGACGGTTCCAATCGGATCATAGAACACTGACACTCTCT
CAAAGACAAGGATTGGTCAATGCGGAACGA
>Domain1Oligo905
GTGGTAAAGCTCCGCGGCTTCGCAACGCTTGGGACGGTTCCAATCGGATCGATAAGCCAGTTGTAAACAG
TTGTGTGTGTGATTGGTCAATGCGGAACGA
>Domain1Oligo907
GTGGTAAAGCTCCGCGGCTTCGCAACGCTTGGGACGGTTCCAATCGGATCATTAAATTCCACGTCACTCT
AGTGAATCTCGATTGGTCAATGCGGAACGA
>Domain1Oligo909
GTGGTAAAGCTCCGCGGCTTCGCAACGCTTGGGACGGTTCCAATCGGATCTTTTTGGACCATAGCTTGTT
TCGTTATCACGATTGGTCAATGCGGAACGA
>Domain1Oligo912
GTGGTAAAGCTCCGCGGCTTCGCAACGCTTGGGACGGTTCCAATCGGATCCAAGCCGTACGCGTACGCAA
TTTGTCTACCGATTGGTCAATGCGGAACGA
>Domain1Oligo914
GTGGTAAAGCTCCGCGGCTTCGCAACGCTTGGGACGGTTCCAATCGGATCTTCGCAAGTTTTGAAAATTT
CGGTCATGATGATTGGTCAATGCGGAACGA
>Domain1Oligo916
GTGGTAAAGCTCCGCGGCTTCGCAACGCTTGGGACGGTTCCAATCGGATCGGGAACTCATCAATGGTGCC
CAAAAGAGAAGATTGGTCAATGCGGAACGA
>Domain1Oligo918
GTGGTAAAGCTCCGCGGCTTCGCAACGCTTGGGACGGTTCCAATCGGATCGCCCCGCCAATTGCCGATGC
TTCAGAGATGGATTGGTCAATGCGGAACGA
>Domain1Oligo920
GTGGTAAAGCTCCGCGGCTTCGCAACGCTTGGGACGGTTCCAATCGGATCCAAAAGTGTATGTGAGCCGG
AATGTATCTGGATTGGTCAATGCGGAACGA
>Domain1Oligo922
GTGGTAAAGCTCCGCGGCTTCGCAACGCTTGGGACGGTTCCAATCGGATCGCCGTTGATGGGCATCAGAT
CCAGATTCAAGATTGGTCAATGCGGAACGA
>Domain1Oligo924
GTGGTAAAGCTCCGCGGCTTCGCAACGCTTGGGACGGTTCCAATCGGATCTGATTGGTGGAGCGAAGCCA
AAGGTTCTCAGATTGGTCAATGCGGAACGA
>Domain1Oligo926
GTGGTAAAGCTCCGCGGCTTCGCAACGCTTGGGACGGTTCCAATCGGATCGCATCCGTTGAAAGTGGAAA
TCTCGGAGAAGATTGGTCAATGCGGAACGA
>Domain1Oligo928
GTGGTAAAGCTCCGCGGCTTCGCAACGCTTGGGACGGTTCCAATCGGATCGTTGAGAAGGCTCAACTTGA
AGGGCAATCTGATTGGTCAATGCGGAACGA
>Domain1Oligo930
GTGGTAAAGCTCCGCGGCTTCGCAACGCTTGGGACGGTTCCAATCGGATCCTGGACGTGTCGAATAATCG
ACTTGCAAAGGATTGGTCAATGCGGAACGA
>Domain1Oligo933
GTGGTAAAGCTCCGCGGCTTCGCAACGCTTGGGACGGTTCCAATCGGATCTCCCCAAGCACCGCAAACTT
GAAGTCCGTTGATTGGTCAATGCGGAACGA
>Domain1Oligo935
GTGGTAAAGCTCCGCGGCTTCGCAACGCTTGGGACGGTTCCAATCGGATCAAAACTTGGAGATTCTCAAC
GCTGATAACAGATTGGTCAATGCGGAACGA
>Domain1Oligo937
GTGGTAAAGCTCCGCGGCTTCGCAACGCTTGGGACGGTTCCAATCGGATCCAGAAGCTTCCGGCCTCCGA
CGTCTCGACGGATTGGTCAATGCGGAACGA
>Domain1Oligo939
GTGGTAAAGCTCCGCGGCTTCGCAACGCTTGGGACGGTTCCAATCGGATCGAAAACTGCCTTCTTCCTAT
ATTAAATCAAGATTGGTCAATGCGGAACGA
>Domain1Oligo941
GTGGTAAAGCTCCGCGGCTTCGCAACGCTTGGGACGGTTCCAATCGGATCACATGGAGCTAAATCAGACT
TCAAAATTCTGATTGGTCAATGCGGAACGA
>Domain1Oligo943
GTGGTAAAGCTCCGCGGCTTCGCAACGCTTGGGACGGTTCCAATCGGATCAGATAAAGTAGGCTTAAAGT
TGCTCAAAATGATTGGTCAATGCGGAACGA
>Domain1Oligo945
GTGGTAAAGCTCCGCGGCTTCGCAACGCTTGGGACGGTTCCAATCGGATCCCCTTTCGAATTTTGCTCTC
AAAAATTAAAGATTGGTCAATGCGGAACGA
>Domain1Oligo947
GTGGTAAAGCTCCGCGGCTTCGCAACGCTTGGGACGGTTCCAATCGGATCGTGAAAGAATTCCCATTTTA
TCATCAGTTTGATTGGTCAATGCGGAACGA
>Domain1Oligo949
GTGGTAAAGCTCCGCGGCTTCGCAACGCTTGGGACGGTTCCAATCGGATCGAGGAGTTCACAAGCGGGTG
GCCTAACATCGATTGGTCAATGCGGAACGA
>Domain1Oligo951
GTGGTAAAGCTCCGCGGCTTCGCAACGCTTGGGACGGTTCCAATCGGATCCGGATGCTTATGAAGCTTGT
ATTTTAATTTGATTGGTCAATGCGGAACGA
>Domain1Oligo953
GTGGTAAAGCTCCGCGGCTTCGCAACGCTTGGGACGGTTCCAATCGGATCTACCCTGTGTGATCTTCTGT
AATATATATAGATTGGTCAATGCGGAACGA
>Domain1Oligo956
GTGGTAAAGCTCCGCGGCTTCGCAACGCTTGGGACGGTTCCAATCGGATCGATTTTCTTTCTTTTTCTAT
GAATCTTGCCGATTGGTCAATGCGGAACGA
>Domain1Oligo958
GTGGTAAAGCTCCGCGGCTTCGCAACGCTTGGGACGGTTCCAATCGGATCTTTCACCCCCAATTCTTCTG
TGCACAATTTGATTGGTCAATGCGGAACGA
>Domain1Oligo960
GTGGTAAAGCTCCGCGGCTTCGCAACGCTTGGGACGGTTCCAATCGGATCGTTTTCCCGTTTAGGTCACA
GTTTTTAGTAGATTGGTCAATGCGGAACGA
>Domain1Oligo962
GTGGTAAAGCTCCGCGGCTTCGCAACGCTTGGGACGGTTCCAATCGGATCATTCGTCTCAACTATATTCG
GATATCTATGGATTGGTCAATGCGGAACGA
>Domain1Oligo964
GTGGTAAAGCTCCGCGGCTTCGCAACGCTTGGGACGGTTCCAATCGGATCCTGGACACTTTTGCACTCAT
CACTTCCATCGATTGGTCAATGCGGAACGA
>Domain1Oligo966
GTGGTAAAGCTCCGCGGCTTCGCAACGCTTGGGACGGTTCCAATCGGATCGTGGACGCGAATCTGCTGGA
CGATGAGCTCGATTGGTCAATGCGGAACGA
>Domain1Oligo968
GTGGTAAAGCTCCGCGGCTTCGCAACGCTTGGGACGGTTCCAATCGGATCGGTTCCGGACGCCCCAAACT
TCCGCCCGTGGATTGGTCAATGCGGAACGA
>Domain1Oligo970
GTGGTAAAGCTCCGCGGCTTCGCAACGCTTGGGACGGTTCCAATCGGATCATGGCCTAGAATTTCAGAAA
ACTCTACCATGATTGGTCAATGCGGAACGA
>Domain1Oligo972
GTGGTAAAGCTCCGCGGCTTCGCAACGCTTGGGACGGTTCCAATCGGATCCCATGTCGTAAAGAATTGAG
TCAAAATTTAGATTGGTCAATGCGGAACGA
>Domain1Oligo974
GTGGTAAAGCTCCGCGGCTTCGCAACGCTTGGGACGGTTCCAATCGGATCGAAAAATGATACTTTTGGCT
GGGAAGTTTTGATTGGTCAATGCGGAACGA
>Domain1Oligo977
GTGGTAAAGCTCCGCGGCTTCGCAACGCTTGGGACGGTTCCAATCGGATCGTCCAGGAGGAGTACATGGC
CAATTTATCAGATTGGTCAATGCGGAACGA
>Domain1Oligo979
GTGGTAAAGCTCCGCGGCTTCGCAACGCTTGGGACGGTTCCAATCGGATCTAGATTTCTGAAATTGTCCA
CGTGAAGTACGATTGGTCAATGCGGAACGA
>Domain1Oligo981
GTGGTAAAGCTCCGCGGCTTCGCAACGCTTGGGACGGTTCCAATCGGATCAAAAAATTCAGAAATGTACA
GGTAATCGAGGATTGGTCAATGCGGAACGA
>Domain1Oligo983
GTGGTAAAGCTCCGCGGCTTCGCAACGCTTGGGACGGTTCCAATCGGATCGATGTTGTTTTGGTGCATTT
GTAGAGAGTAGATTGGTCAATGCGGAACGA
>Domain1Oligo985
GTGGTAAAGCTCCGCGGCTTCGCAACGCTTGGGACGGTTCCAATCGGATCACAAATCCATTCTTAATTCC
AAAACTTCGAGATTGGTCAATGCGGAACGA
>Domain1Oligo987
GTGGTAAAGCTCCGCGGCTTCGCAACGCTTGGGACGGTTCCAATCGGATCATTTTTCCGATGATTGTATT
ACTGTACTCAGATTGGTCAATGCGGAACGA
>Domain1Oligo989
GTGGTAAAGCTCCGCGGCTTCGCAACGCTTGGGACGGTTCCAATCGGATCCAGCCAATTTGCATTTCCCG
CGAAAAAATTGATTGGTCAATGCGGAACGA
>Domain1Oligo991
GTGGTAAAGCTCCGCGGCTTCGCAACGCTTGGGACGGTTCCAATCGGATCACAATTGTTTTGCCTACCTA
GCAAATTCCGGATTGGTCAATGCGGAACGA
>Domain1Oligo993
GTGGTAAAGCTCCGCGGCTTCGCAACGCTTGGGACGGTTCCAATCGGATCAGTTTTGCTTGGGACCAAGT
CTAGCAGATTGATTGGTCAATGCGGAACGA
>Domain1Oligo995
GTGGTAAAGCTCCGCGGCTTCGCAACGCTTGGGACGGTTCCAATCGGATCATAACTTTTGGGTAGGATTT
TCTGCACTCGGATTGGTCAATGCGGAACGA
>Domain1Oligo997
GTGGTAAAGCTCCGCGGCTTCGCAACGCTTGGGACGGTTCCAATCGGATCATGTAAGCCTACAAGCACAA
AGGTATTCAAGATTGGTCAATGCGGAACGA
>Domain1Oligo1000
GTGGTAAAGCTCCGCGGCTTCGCAACGCTTGGGACGGTTCCAATCGGATCCGGCTCCGTTTCGTATTATG
GGGGGTGGGCGATTGGTCAATGCGGAACGA
>Domain1Oligo1002
GTGGTAAAGCTCCGCGGCTTCGCAACGCTTGGGACGGTTCCAATCGGATCAGTCCTTGGTGGTATCGGTC
GCCTAGAAACGATTGGTCAATGCGGAACGA
>Domain1Oligo1004
GTGGTAAAGCTCCGCGGCTTCGCAACGCTTGGGACGGTTCCAATCGGATCAACATGTAGAAACATACATG
CAAACACGCTGATTGGTCAATGCGGAACGA
>Domain1Oligo1007
GTGGTAAAGCTCCGCGGCTTCGCAACGCTTGGGACGGTTCCAATCGGATCTAAATAGTTCGTGTACTCTA
CGTCGACGACGATTGGTCAATGCGGAACGA
>Domain1Oligo1009
GTGGTAAAGCTCCGCGGCTTCGCAACGCTTGGGACGGTTCCAATCGGATCGTGAAAATCTATGTGAGATT
ATTGACAGAAGATTGGTCAATGCGGAACGA
>Domain1Oligo1011
GTGGTAAAGCTCCGCGGCTTCGCAACGCTTGGGACGGTTCCAATCGGATCTTCTCTTCCATCTCCATAAT
TTCAGAACAAGATTGGTCAATGCGGAACGA
>Domain1Oligo1013
GTGGTAAAGCTCCGCGGCTTCGCAACGCTTGGGACGGTTCCAATCGGATCACGTTGATCAGCTAGACGAA
TGCATTAAGAGATTGGTCAATGCGGAACGA
>Domain1Oligo1015
GTGGTAAAGCTCCGCGGCTTCGCAACGCTTGGGACGGTTCCAATCGGATCATGTTAGCAGTTCGACGAAG
CAATGCAGGAGATTGGTCAATGCGGAACGA
>Domain1Oligo1017
GTGGTAAAGCTCCGCGGCTTCGCAACGCTTGGGACGGTTCCAATCGGATCCGGCGGCTTTGTCGTTACAT
ATGAAAACATGATTGGTCAATGCGGAACGA
>Domain1Oligo1019
GTGGTAAAGCTCCGCGGCTTCGCAACGCTTGGGACGGTTCCAATCGGATCATTGAAAAATCAGTTTTCGT
CGCTTTTTGAGATTGGTCAATGCGGAACGA
>Domain1Oligo1022
GTGGTAAAGCTCCGCGGCTTCGCAACGCTTGGGACGGTTCCAATCGGATCCACAAATGTCTCAAAAATTA
ACAACTTCAGGATTGGTCAATGCGGAACGA
>Domain1Oligo1024
GTGGTAAAGCTCCGCGGCTTCGCAACGCTTGGGACGGTTCCAATCGGATCGACTTCATTTTTGGCATTTT
TCCGTTTTTCGATTGGTCAATGCGGAACGA
>Domain1Oligo1026
GTGGTAAAGCTCCGCGGCTTCGCAACGCTTGGGACGGTTCCAATCGGATCCCTGATACCGAATATAACTG
TAAAAAATGTGATTGGTCAATGCGGAACGA
>Domain1Oligo1028
GTGGTAAAGCTCCGCGGCTTCGCAACGCTTGGGACGGTTCCAATCGGATCCGTAGGCTTTAGGTTTAGGC
TAAAGCGTAGGATTGGTCAATGCGGAACGA
>Domain1Oligo1030
GTGGTAAAGCTCCGCGGCTTCGCAACGCTTGGGACGGTTCCAATCGGATCCGTGTCCGGAATTTTTAAAA
CTATTTTTCTGATTGGTCAATGCGGAACGA
>Domain1Oligo1032
GTGGTAAAGCTCCGCGGCTTCGCAACGCTTGGGACGGTTCCAATCGGATCTGAATTTCCAAGGTGGTGGC
CTAGAAAAAGGATTGGTCAATGCGGAACGA
>Domain1Oligo1034
GTGGTAAAGCTCCGCGGCTTCGCAACGCTTGGGACGGTTCCAATCGGATCCGAATATACCCTCTACTGTA
CTTTATTTACGATTGGTCAATGCGGAACGA
>Domain1Oligo1036
GTGGTAAAGCTCCGCGGCTTCGCAACGCTTGGGACGGTTCCAATCGGATCTATATGCACAATAGAGAACA
CTCAAGACCCGATTGGTCAATGCGGAACGA
>Domain1Oligo1038
GTGGTAAAGCTCCGCGGCTTCGCAACGCTTGGGACGGTTCCAATCGGATCGTCTCTATTGAGCCGAATTC
CCGCGCACGGGATTGGTCAATGCGGAACGA
>Domain1Oligo1040
GTGGTAAAGCTCCGCGGCTTCGCAACGCTTGGGACGGTTCCAATCGGATCAAATTTGGATTTCGCAATTC
AAAATTTGCGGATTGGTCAATGCGGAACGA
>Domain1Oligo1042
GTGGTAAAGCTCCGCGGCTTCGCAACGCTTGGGACGGTTCCAATCGGATCAGAACCCCGTGTGTGATTTT
TGCAACTACAGATTGGTCAATGCGGAACGA
>Domain1Oligo1045
GTGGTAAAGCTCCGCGGCTTCGCAACGCTTGGGACGGTTCCAATCGGATCGCGCCAACTGTTCATCCGTT
TGCACAGAAAGATTGGTCAATGCGGAACGA
>Domain1Oligo1047
GTGGTAAAGCTCCGCGGCTTCGCAACGCTTGGGACGGTTCCAATCGGATCGGAAATTTTGATTTCGAAAA
ATTGCCGATAGATTGGTCAATGCGGAACGA
>Domain1Oligo1049
GTGGTAAAGCTCCGCGGCTTCGCAACGCTTGGGACGGTTCCAATCGGATCACTGTGTCCGTTTTTAAATT
TTTGTGCCGGGATTGGTCAATGCGGAACGA
>Domain1Oligo1051
GTGGTAAAGCTCCGCGGCTTCGCAACGCTTGGGACGGTTCCAATCGGATCTTTCGGTTCGACAAATCGTT
TGCCGGTTTGGATTGGTCAATGCGGAACGA
>Domain1Oligo1053
GTGGTAAAGCTCCGCGGCTTCGCAACGCTTGGGACGGTTCCAATCGGATCATGGAGTTCCGTTGGAAGAA
TTCGAGCATCGATTGGTCAATGCGGAACGA
>Domain1Oligo1055
GTGGTAAAGCTCCGCGGCTTCGCAACGCTTGGGACGGTTCCAATCGGATCGTCTTCGTGCATTTCTTTGC
TTGAGAACTTGATTGGTCAATGCGGAACGA
>Domain1Oligo1057
GTGGTAAAGCTCCGCGGCTTCGCAACGCTTGGGACGGTTCCAATCGGATCCTCTCGTTTACCGTTGAACC
AGGAGAGACTGATTGGTCAATGCGGAACGA
>Domain1Oligo1059
GTGGTAAAGCTCCGCGGCTTCGCAACGCTTGGGACGGTTCCAATCGGATCTCGAGTTCAGAAATGTTCAC
TTCAGTTATCGATTGGTCAATGCGGAACGA
>Domain1Oligo1061
GTGGTAAAGCTCCGCGGCTTCGCAACGCTTGGGACGGTTCCAATCGGATCTGATCGAGAGCCCCAGATTC
AGCACAACGGGATTGGTCAATGCGGAACGA
>Domain1Oligo1063
GTGGTAAAGCTCCGCGGCTTCGCAACGCTTGGGACGGTTCCAATCGGATCGGAGAAGTCTGGACAGGATT
GATGCAATCTGATTGGTCAATGCGGAACGA
>Domain1Oligo1066
GTGGTAAAGCTCCGCGGCTTCGCAACGCTTGGGACGGTTCCAATCGGATCGGCCATCTAGTGCTCACCCA
GAAAATGAAGGATTGGTCAATGCGGAACGA
>Domain1Oligo1068
GTGGTAAAGCTCCGCGGCTTCGCAACGCTTGGGACGGTTCCAATCGGATCGATTCCTCTGGGTCTCCGAA
CTTTTCCAGTGATTGGTCAATGCGGAACGA
>Domain1Oligo1070
GTGGTAAAGCTCCGCGGCTTCGCAACGCTTGGGACGGTTCCAATCGGATCGAGAATAGAGAGAGAAATGT
GAAGTTTATTGATTGGTCAATGCGGAACGA
>Domain1Oligo1073
GTGGTAAAGCTCCGCGGCTTCGCAACGCTTGGGACGGTTCCAATCGGATCGAACGGTTTTTGATATTACT
TGCGATTTTTGATTGGTCAATGCGGAACGA
>Domain1Oligo1075
GTGGTAAAGCTCCGCGGCTTCGCAACGCTTGGGACGGTTCCAATCGGATCCGCCACACATTTTTGGACAA
AAAATTCCCGGATTGGTCAATGCGGAACGA
>Domain1Oligo1077
GTGGTAAAGCTCCGCGGCTTCGCAACGCTTGGGACGGTTCCAATCGGATCAAAATCAACAATAAACCGAC
CGTGCCGCAGGATTGGTCAATGCGGAACGA
>Domain1Oligo1081
GTGGTAAAGCTCCGCGGCTTCGCAACGCTTGGGACGGTTCCAATCGGATCAAAATTGGGGTATCACGTGG
TGTCAGAGAGGATTGGTCAATGCGGAACGA
>Domain1Oligo1083
GTGGTAAAGCTCCGCGGCTTCGCAACGCTTGGGACGGTTCCAATCGGATCGGTCTCGACACGACAAAAAA
TAATAAAAATGATTGGTCAATGCGGAACGA
>Domain1Oligo1085
GTGGTAAAGCTCCGCGGCTTCGCAACGCTTGGGACGGTTCCAATCGGATCTATCGGGATCTTCCACGTCA
TCGACCGCGCGATTGGTCAATGCGGAACGA
>Domain1Oligo1087
GTGGTAAAGCTCCGCGGCTTCGCAACGCTTGGGACGGTTCCAATCGGATCCCTAGAAATCTCTCTTCCAG
GGCTGCAAATGATTGGTCAATGCGGAACGA
>Domain1Oligo1089
GTGGTAAAGCTCCGCGGCTTCGCAACGCTTGGGACGGTTCCAATCGGATCCCTAGAAAAATAAATATTCG
GCCATTACTTGATTGGTCAATGCGGAACGA
>Domain1Oligo1092
GTGGTAAAGCTCCGCGGCTTCGCAACGCTTGGGACGGTTCCAATCGGATCTTGGCGTCTTTTGGGAAAAG
TAACAAGTTCGATTGGTCAATGCGGAACGA
>Domain1Oligo1094
GTGGTAAAGCTCCGCGGCTTCGCAACGCTTGGGACGGTTCCAATCGGATCTGATTTTGTTGCATTTTCTC
CCAGTCGGAGGATTGGTCAATGCGGAACGA
>Domain1Oligo1096
GTGGTAAAGCTCCGCGGCTTCGCAACGCTTGGGACGGTTCCAATCGGATCTTTCCATGTGACGTCACTTG
TGACTTACAAGATTGGTCAATGCGGAACGA
>Domain1Oligo1098
GTGGTAAAGCTCCGCGGCTTCGCAACGCTTGGGACGGTTCCAATCGGATCTTTTTGGGAAAGGAATTTGT
GGCCTAAAAAGATTGGTCAATGCGGAACGA
>Domain1Oligo1100
GTGGTAAAGCTCCGCGGCTTCGCAACGCTTGGGACGGTTCCAATCGGATCCGACACCTTTCGGTTTTAGA
AATATATTTTGATTGGTCAATGCGGAACGA
>Domain1Oligo1102
GTGGTAAAGCTCCGCGGCTTCGCAACGCTTGGGACGGTTCCAATCGGATCTCAGTGGCCGAGTTTTCACG
CGAAATCACAGATTGGTCAATGCGGAACGA
>Domain1Oligo1104
GTGGTAAAGCTCCGCGGCTTCGCAACGCTTGGGACGGTTCCAATCGGATCATTCACGACCAGATCTCTCA
TTATAGCCGAGATTGGTCAATGCGGAACGA
>Domain1Oligo1106
GTGGTAAAGCTCCGCGGCTTCGCAACGCTTGGGACGGTTCCAATCGGATCGACTTGACCGTGCAAAAATT
TTGGTGGCCGGATTGGTCAATGCGGAACGA
>Domain1Oligo1108
GTGGTAAAGCTCCGCGGCTTCGCAACGCTTGGGACGGTTCCAATCGGATCACACTAATTGGGAGTGCAAT
ACTAATTTTCGATTGGTCAATGCGGAACGA
>Domain1Oligo1111
GTGGTAAAGCTCCGCGGCTTCGCAACGCTTGGGACGGTTCCAATCGGATCCTTAATTTTTAGCTGAAACG
ATTTTCCAACGATTGGTCAATGCGGAACGA
>Domain1Oligo1114
GTGGTAAAGCTCCGCGGCTTCGCAACGCTTGGGACGGTTCCAATCGGATCTTTTTCCTCCTTTTGAAAAA
GTGCACAGACGATTGGTCAATGCGGAACGA
>Domain1Oligo1116
GTGGTAAAGCTCCGCGGCTTCGCAACGCTTGGGACGGTTCCAATCGGATCTGAACTTTCCATCGGGAAAA
TGTCATTTCAGATTGGTCAATGCGGAACGA
>Domain1Oligo1118
GTGGTAAAGCTCCGCGGCTTCGCAACGCTTGGGACGGTTCCAATCGGATCCAGTTGTTGACCAAAAATTA
TTTTCCGAGTGATTGGTCAATGCGGAACGA
>Domain1Oligo1120
GTGGTAAAGCTCCGCGGCTTCGCAACGCTTGGGACGGTTCCAATCGGATCCAAAATATTCGTCCCTGTTC
ATGAAAAATGGATTGGTCAATGCGGAACGA
>Domain1Oligo1122
GTGGTAAAGCTCCGCGGCTTCGCAACGCTTGGGACGGTTCCAATCGGATCGACGTGCAATGTCACTCCAT
ATTTTATAAAGATTGGTCAATGCGGAACGA
>Domain1Oligo1124
GTGGTAAAGCTCCGCGGCTTCGCAACGCTTGGGACGGTTCCAATCGGATCCCACGGTTTTCAGCAGCAAA
TTTTTTAATTGATTGGTCAATGCGGAACGA
>Domain1Oligo1126
GTGGTAAAGCTCCGCGGCTTCGCAACGCTTGGGACGGTTCCAATCGGATCCGTCCTTTTTACCCACTTTT
TTAATGAATTGATTGGTCAATGCGGAACGA
>Domain1Oligo1128
GTGGTAAAGCTCCGCGGCTTCGCAACGCTTGGGACGGTTCCAATCGGATCATGAAAACCCTACTCTGAAC
TCGATTTCGCGATTGGTCAATGCGGAACGA
>Domain1Oligo1130
GTGGTAAAGCTCCGCGGCTTCGCAACGCTTGGGACGGTTCCAATCGGATCCGGTTTATGCTACGTGAAAT
TATTTTTTCAGATTGGTCAATGCGGAACGA
>Domain1Oligo1132
GTGGTAAAGCTCCGCGGCTTCGCAACGCTTGGGACGGTTCCAATCGGATCCTAGGGCTTGCATGTATGCG
TTAAAATGGCGATTGGTCAATGCGGAACGA
>Domain1Oligo1134
GTGGTAAAGCTCCGCGGCTTCGCAACGCTTGGGACGGTTCCAATCGGATCAAAGTAATTGAACTGTTGTA
ATTGAGCTGAGATTGGTCAATGCGGAACGA
>Domain1Oligo1137
GTGGTAAAGCTCCGCGGCTTCGCAACGCTTGGGACGGTTCCAATCGGATCGTCGTCGACGACCCATCACA
CCAAATCGGTGATTGGTCAATGCGGAACGA
>Domain1Oligo1139
GTGGTAAAGCTCCGCGGCTTCGCAACGCTTGGGACGGTTCCAATCGGATCTTTGTTCCCATGGTGGACCG
GTATTTTCACGATTGGTCAATGCGGAACGA
>Domain1Oligo1141
GTGGTAAAGCTCCGCGGCTTCGCAACGCTTGGGACGGTTCCAATCGGATCACCAGCCGTGTTTTTCCTTG
AAATTCGAAAGATTGGTCAATGCGGAACGA
>Domain1Oligo1143
GTGGTAAAGCTCCGCGGCTTCGCAACGCTTGGGACGGTTCCAATCGGATCACAAGTACAAAAAAGGATTC
AGGCAGGCGTGATTGGTCAATGCGGAACGA
>Domain1Oligo1145
GTGGTAAAGCTCCGCGGCTTCGCAACGCTTGGGACGGTTCCAATCGGATCTCTTTGTTACGGAGAAAAGA
AGATTGGAGCGATTGGTCAATGCGGAACGA
>Domain1Oligo1147
GTGGTAAAGCTCCGCGGCTTCGCAACGCTTGGGACGGTTCCAATCGGATCTGCACATTAGCCACCCACAA
CAAACTTACGGATTGGTCAATGCGGAACGA
>Domain1Oligo1149
GTGGTAAAGCTCCGCGGCTTCGCAACGCTTGGGACGGTTCCAATCGGATCCACAAAATGGGCCGTATTAT
ACAAAAATAAGATTGGTCAATGCGGAACGA
>Domain1Oligo1151
GTGGTAAAGCTCCGCGGCTTCGCAACGCTTGGGACGGTTCCAATCGGATCCCCTCAAATTCTCTGCCTCT
CTAGTCTTCTGATTGGTCAATGCGGAACGA
>Domain1Oligo1153
GTGGTAAAGCTCCGCGGCTTCGCAACGCTTGGGACGGTTCCAATCGGATCCTCTCTCTTTGTTTCTAAAA
AGAAGGAAAAGATTGGTCAATGCGGAACGA
>Domain1Oligo1155
GTGGTAAAGCTCCGCGGCTTCGCAACGCTTGGGACGGTTCCAATCGGATCCTCATCAATCACTGACGAGG
GCCCCCGGGCGATTGGTCAATGCGGAACGA
>Domain1Oligo1158
GTGGTAAAGCTCCGCGGCTTCGCAACGCTTGGGACGGTTCCAATCGGATCTTTTCCAATGCTGATTCTGA
ATCCATGAAGGATTGGTCAATGCGGAACGA
>Domain1Oligo1160
GTGGTAAAGCTCCGCGGCTTCGCAACGCTTGGGACGGTTCCAATCGGATCTCAGAGTAGAACAATATAGG
TGTAAAATGTGATTGGTCAATGCGGAACGA
>Domain1Oligo1162
GTGGTAAAGCTCCGCGGCTTCGCAACGCTTGGGACGGTTCCAATCGGATCGTTTTACTTGATATTGCCAT
AGGAAATTACGATTGGTCAATGCGGAACGA
>Domain1Oligo1164
GTGGTAAAGCTCCGCGGCTTCGCAACGCTTGGGACGGTTCCAATCGGATCATTGCTGAAATCGCACTAAA
AATACTCAAAGATTGGTCAATGCGGAACGA
>Domain1Oligo1166
GTGGTAAAGCTCCGCGGCTTCGCAACGCTTGGGACGGTTCCAATCGGATCTACCAGTTTAATCGACGTTG
ATCTACAAAAGATTGGTCAATGCGGAACGA
>Domain1Oligo1168
GTGGTAAAGCTCCGCGGCTTCGCAACGCTTGGGACGGTTCCAATCGGATCCCTTTATAAAAAATCGGTGG
CCAAGTTTTCGATTGGTCAATGCGGAACGA
>Domain1Oligo1170
GTGGTAAAGCTCCGCGGCTTCGCAACGCTTGGGACGGTTCCAATCGGATCCAGTATCCTGATTGGAACAT
TTTAATGTTTGATTGGTCAATGCGGAACGA
>Domain1Oligo1172
GTGGTAAAGCTCCGCGGCTTCGCAACGCTTGGGACGGTTCCAATCGGATCGATCTGACAGATTTTAGGAT
TCTTGGAATTGATTGGTCAATGCGGAACGA
>Domain1Oligo1174
GTGGTAAAGCTCCGCGGCTTCGCAACGCTTGGGACGGTTCCAATCGGATCGAAATGCTATTTGGTTGGCT
GGCAGATGTTGATTGGTCAATGCGGAACGA
>Domain1Oligo1176
GTGGTAAAGCTCCGCGGCTTCGCAACGCTTGGGACGGTTCCAATCGGATCCACATACGCAATATCGATGA
GGAGTGGTGGGATTGGTCAATGCGGAACGA
>Domain1Oligo1178
GTGGTAAAGCTCCGCGGCTTCGCAACGCTTGGGACGGTTCCAATCGGATCAAATGAATGAAAGGAATTGG
GAGGGGAACCGATTGGTCAATGCGGAACGA
>Domain1Oligo1181
GTGGTAAAGCTCCGCGGCTTCGCAACGCTTGGGACGGTTCCAATCGGATCCATTAGTGAATGTTCCCCCA
ATAACCATGGGATTGGTCAATGCGGAACGA
>Domain1Oligo1183
GTGGTAAAGCTCCGCGGCTTCGCAACGCTTGGGACGGTTCCAATCGGATCGTTCCGCTTATCTCGTTTTC
TGCTAATTAGGATTGGTCAATGCGGAACGA
>Domain1Oligo1185
GTGGTAAAGCTCCGCGGCTTCGCAACGCTTGGGACGGTTCCAATCGGATCGAGTTGTTATTGTTGTCATA
ATACAACAAGGATTGGTCAATGCGGAACGA
>Domain1Oligo1187
GTGGTAAAGCTCCGCGGCTTCGCAACGCTTGGGACGGTTCCAATCGGATCCGAAAGGGTCCCCCGCGGTA
ATAATTACCCGATTGGTCAATGCGGAACGA
>Domain1Oligo1189
GTGGTAAAGCTCCGCGGCTTCGCAACGCTTGGGACGGTTCCAATCGGATCCGTTTGAGATCGATTGAAAA
GTTCTAAAATGATTGGTCAATGCGGAACGA
>Domain1Oligo1191
GTGGTAAAGCTCCGCGGCTTCGCAACGCTTGGGACGGTTCCAATCGGATCGGCCTCCTAAGGACTATTTT
GCAAGGACCTGATTGGTCAATGCGGAACGA
>Domain1Oligo1193
GTGGTAAAGCTCCGCGGCTTCGCAACGCTTGGGACGGTTCCAATCGGATCCACCTGCTCTGACTCATTTC
CGCGAGCGCGGATTGGTCAATGCGGAACGA
>Domain1Oligo1195
GTGGTAAAGCTCCGCGGCTTCGCAACGCTTGGGACGGTTCCAATCGGATCATACAATTTTTGGACTACTT
TCCCCGCCGCGATTGGTCAATGCGGAACGA
>Domain1Oligo1197
GTGGTAAAGCTCCGCGGCTTCGCAACGCTTGGGACGGTTCCAATCGGATCGATGGAGCGCACTTGAATTA
TTATAATTTTGATTGGTCAATGCGGAACGA
>Domain1Oligo1199
GTGGTAAAGCTCCGCGGCTTCGCAACGCTTGGGACGGTTCCAATCGGATCCATGGGAAAGTCTCAAATTG
CATAAAATTCGATTGGTCAATGCGGAACGA
>Domain1Oligo1202
GTGGTAAAGCTCCGCGGCTTCGCAACGCTTGGGACGGTTCCAATCGGATCTATTCCATTTCTCACTCCTT
GATTGTTGTCGATTGGTCAATGCGGAACGA
>Domain1Oligo1204
GTGGTAAAGCTCCGCGGCTTCGCAACGCTTGGGACGGTTCCAATCGGATCCATTCCATTATAATGATATT
CCGCATACTTGATTGGTCAATGCGGAACGA
>Domain1Oligo1206
GTGGTAAAGCTCCGCGGCTTCGCAACGCTTGGGACGGTTCCAATCGGATCGTCTCCGTGTTGTTCAGGGT
GTTGTCCACCGATTGGTCAATGCGGAACGA
>Domain1Oligo1208
GTGGTAAAGCTCCGCGGCTTCGCAACGCTTGGGACGGTTCCAATCGGATCATTTTTCGGCAGCACCCGGT
CCGAGCCAACGATTGGTCAATGCGGAACGA
>Domain1Oligo1210
GTGGTAAAGCTCCGCGGCTTCGCAACGCTTGGGACGGTTCCAATCGGATCTTAATGTTTCTAGGCCACGT
AAAAAAGCTGGATTGGTCAATGCGGAACGA
>Domain1Oligo1212
GTGGTAAAGCTCCGCGGCTTCGCAACGCTTGGGACGGTTCCAATCGGATCTAGAACCCCCTTTCAAGTCG
ATCGTCAGCAGATTGGTCAATGCGGAACGA
>Domain1Oligo1214
GTGGTAAAGCTCCGCGGCTTCGCAACGCTTGGGACGGTTCCAATCGGATCCGAAATGACCGAAGACGTCC
TAATGCCGTTGATTGGTCAATGCGGAACGA
>Domain1Oligo1216
GTGGTAAAGCTCCGCGGCTTCGCAACGCTTGGGACGGTTCCAATCGGATCCCTCTCAAAACGGCTTAAAA
TTAAGTAAAAGATTGGTCAATGCGGAACGA
>Domain1Oligo1218
GTGGTAAAGCTCCGCGGCTTCGCAACGCTTGGGACGGTTCCAATCGGATCCAGGTACATTTTTCTTGGAA
AATCTAGAAAGATTGGTCAATGCGGAACGA
>Domain1Oligo1220
GTGGTAAAGCTCCGCGGCTTCGCAACGCTTGGGACGGTTCCAATCGGATCCCACACATTTCTCTGTGAAA
TTGTTCGAAGGATTGGTCAATGCGGAACGA
>Domain1Oligo1222
GTGGTAAAGCTCCGCGGCTTCGCAACGCTTGGGACGGTTCCAATCGGATCCCTTTAAGGTACGGGAAATC
TCCGGGAAAAGATTGGTCAATGCGGAACGA
>Domain1Oligo1225
GTGGTAAAGCTCCGCGGCTTCGCAACGCTTGGGACGGTTCCAATCGGATCTGGTTTTCGAGTAGATTTGT
GGTTTTGCACGATTGGTCAATGCGGAACGA
>Domain1Oligo1227
GTGGTAAAGCTCCGCGGCTTCGCAACGCTTGGGACGGTTCCAATCGGATCCTTGAGTATAGAAGGGCCAG
AAGCAGCAGCGATTGGTCAATGCGGAACGA
>Domain1Oligo1229
GTGGTAAAGCTCCGCGGCTTCGCAACGCTTGGGACGGTTCCAATCGGATCTCGTAGAAGAACATGTGTTA
GGCGTGAAGAGATTGGTCAATGCGGAACGA
>Domain1Oligo1231
GTGGTAAAGCTCCGCGGCTTCGCAACGCTTGGGACGGTTCCAATCGGATCGGCCTAAATCACCCTATTTT
TAGCCTAAAAGATTGGTCAATGCGGAACGA
>Domain1Oligo1233
GTGGTAAAGCTCCGCGGCTTCGCAACGCTTGGGACGGTTCCAATCGGATCGGAAAAATCCCAATTTTTGG
CCTTAAAAAAGATTGGTCAATGCGGAACGA
>Domain1Oligo1235
GTGGTAAAGCTCCGCGGCTTCGCAACGCTTGGGACGGTTCCAATCGGATCCAAGAATGTGAAAATGGACA
AATTTGGAAAGATTGGTCAATGCGGAACGA
>Domain1Oligo1237
GTGGTAAAGCTCCGCGGCTTCGCAACGCTTGGGACGGTTCCAATCGGATCGCAATAATTATTGTTACGTG
GCAATTGTAAGATTGGTCAATGCGGAACGA
>Domain1Oligo1239
GTGGTAAAGCTCCGCGGCTTCGCAACGCTTGGGACGGTTCCAATCGGATCGGCAAATCCCAGAATTTATT
TGAAATTCTAGATTGGTCAATGCGGAACGA
>Domain1Oligo1241
GTGGTAAAGCTCCGCGGCTTCGCAACGCTTGGGACGGTTCCAATCGGATCATAGCAGTCACTGTCAACAA
GAGTCACCTCGATTGGTCAATGCGGAACGA
>Domain1Oligo1243
GTGGTAAAGCTCCGCGGCTTCGCAACGCTTGGGACGGTTCCAATCGGATCTGGCTCATTAGGCTAAATGA
TGCGTGATATGATTGGTCAATGCGGAACGA
>Domain1Oligo1246
GTGGTAAAGCTCCGCGGCTTCGCAACGCTTGGGACGGTTCCAATCGGATCAGAATTGAACCCCACACTTT
ACATATGAATGATTGGTCAATGCGGAACGA
>Domain1Oligo1248
GTGGTAAAGCTCCGCGGCTTCGCAACGCTTGGGACGGTTCCAATCGGATCCTCCGTCAGATACTTTATGG
GGTTGTTGTTGATTGGTCAATGCGGAACGA
>Domain1Oligo1250
GTGGTAAAGCTCCGCGGCTTCGCAACGCTTGGGACGGTTCCAATCGGATCTGGCGCATTCAATAATGCCG
CTAATAATAAGATTGGTCAATGCGGAACGA
>Domain1Oligo1252
GTGGTAAAGCTCCGCGGCTTCGCAACGCTTGGGACGGTTCCAATCGGATCAAACTCCACAGTTACAAATG
CTTTGCAAGCGATTGGTCAATGCGGAACGA
>Domain1Oligo1254
GTGGTAAAGCTCCGCGGCTTCGCAACGCTTGGGACGGTTCCAATCGGATCCGTTTATCGAATCTCCACGT
CGCACTGTAAGATTGGTCAATGCGGAACGA
>Domain1Oligo1256
GTGGTAAAGCTCCGCGGCTTCGCAACGCTTGGGACGGTTCCAATCGGATCCGAACATTGAGAAAACCAGA
AATTTTTCAAGATTGGTCAATGCGGAACGA
>Domain1Oligo1258
GTGGTAAAGCTCCGCGGCTTCGCAACGCTTGGGACGGTTCCAATCGGATCTCCAGGCTGTATAGTCGTAA
AACAGGGATTGATTGGTCAATGCGGAACGA
>Domain1Oligo1260
GTGGTAAAGCTCCGCGGCTTCGCAACGCTTGGGACGGTTCCAATCGGATCCCATAACGTTGAAAATAGGC
ACCTACGCCTGATTGGTCAATGCGGAACGA
>Domain1Oligo1262
GTGGTAAAGCTCCGCGGCTTCGCAACGCTTGGGACGGTTCCAATCGGATCACAGCCAAACTCTTTCGAAA
TCAGAATTCTGATTGGTCAATGCGGAACGA
>Domain1Oligo1264
GTGGTAAAGCTCCGCGGCTTCGCAACGCTTGGGACGGTTCCAATCGGATCATTGGTCCTAAATAACCGAA
TTTCGTAATGGATTGGTCAATGCGGAACGA
>Domain1Oligo1266
GTGGTAAAGCTCCGCGGCTTCGCAACGCTTGGGACGGTTCCAATCGGATCGCACCTCTTCATAAATTCAA
TGTATTTAGAGATTGGTCAATGCGGAACGA
>Domain1Oligo1269
GTGGTAAAGCTCCGCGGCTTCGCAACGCTTGGGACGGTTCCAATCGGATCATTGAAAATCAAATTAAAAA
CGCGAATCGCGATTGGTCAATGCGGAACGA
>Domain1Oligo1271
GTGGTAAAGCTCCGCGGCTTCGCAACGCTTGGGACGGTTCCAATCGGATCCACGCTGAAAAAATCTAATA
AAACCCAAAAGATTGGTCAATGCGGAACGA
>Domain1Oligo1273
GTGGTAAAGCTCCGCGGCTTCGCAACGCTTGGGACGGTTCCAATCGGATCGAGCAGTTGACTGGTGGAGT
GCTGGCGAATGATTGGTCAATGCGGAACGA
>Domain1Oligo1275
GTGGTAAAGCTCCGCGGCTTCGCAACGCTTGGGACGGTTCCAATCGGATCGTCGAATGGCTTCAAAAATG
CGAAAAACGCGATTGGTCAATGCGGAACGA
>Domain1Oligo1277
GTGGTAAAGCTCCGCGGCTTCGCAACGCTTGGGACGGTTCCAATCGGATCTTCCAGCTTCCCCAGAACTC
GAAATGCTCGGATTGGTCAATGCGGAACGA
>Domain1Oligo1279
GTGGTAAAGCTCCGCGGCTTCGCAACGCTTGGGACGGTTCCAATCGGATCGGAATTTCCAATTTTTGACC
TTAATTGCAAGATTGGTCAATGCGGAACGA
>Domain1Oligo1281
GTGGTAAAGCTCCGCGGCTTCGCAACGCTTGGGACGGTTCCAATCGGATCGCGACGTGGTAAATATTATA
TTGATTACATGATTGGTCAATGCGGAACGA
>Domain1Oligo1283
GTGGTAAAGCTCCGCGGCTTCGCAACGCTTGGGACGGTTCCAATCGGATCGCGTCAAATATTTTAAAGTC
TTTTGTTCGAGATTGGTCAATGCGGAACGA
>Domain1Oligo1285
GTGGTAAAGCTCCGCGGCTTCGCAACGCTTGGGACGGTTCCAATCGGATCATCCACCTAATATGGGAAAT
GACGTCTTTGGATTGGTCAATGCGGAACGA
>Domain1Oligo1287
GTGGTAAAGCTCCGCGGCTTCGCAACGCTTGGGACGGTTCCAATCGGATCTGAATGCTGGGAGAACGTGA
CGAAGGCCTTGATTGGTCAATGCGGAACGA
>Domain1Oligo1290
GTGGTAAAGCTCCGCGGCTTCGCAACGCTTGGGACGGTTCCAATCGGATCTCGTCGTGACCCAAAAGCTC
ATCCATTCTGGATTGGTCAATGCGGAACGA
>Domain1Oligo1292
GTGGTAAAGCTCCGCGGCTTCGCAACGCTTGGGACGGTTCCAATCGGATCGGCGCTCTCCAAGATCTCCC
TGTCATCGAAGATTGGTCAATGCGGAACGA
>Domain1Oligo1294
GTGGTAAAGCTCCGCGGCTTCGCAACGCTTGGGACGGTTCCAATCGGATCTTGAAATATCTGACACTTCA
TAACAACTCCGATTGGTCAATGCGGAACGA
>Domain1Oligo1296
GTGGTAAAGCTCCGCGGCTTCGCAACGCTTGGGACGGTTCCAATCGGATCAGCTTTTCCTCAATGGAAAT
CGATTTTCCAGATTGGTCAATGCGGAACGA
>Domain1Oligo1298
GTGGTAAAGCTCCGCGGCTTCGCAACGCTTGGGACGGTTCCAATCGGATCGTCGGATAACTCGTTGATCT
CGCTGAGCGGGATTGGTCAATGCGGAACGA
>Domain1Oligo1300
GTGGTAAAGCTCCGCGGCTTCGCAACGCTTGGGACGGTTCCAATCGGATCAACCGGGCTCCGATCCATCC
AACCGAAGGCGATTGGTCAATGCGGAACGA
>Domain1Oligo1302
GTGGTAAAGCTCCGCGGCTTCGCAACGCTTGGGACGGTTCCAATCGGATCCCACAGCTCCGAACTCACAG
CTTCATCGGAGATTGGTCAATGCGGAACGA
>Domain1Oligo1304
GTGGTAAAGCTCCGCGGCTTCGCAACGCTTGGGACGGTTCCAATCGGATCGAGCCTAGACCAGCACATAG
GCCTCTAGGCGATTGGTCAATGCGGAACGA
>Domain1Oligo1306
GTGGTAAAGCTCCGCGGCTTCGCAACGCTTGGGACGGTTCCAATCGGATCATTTATTCTAGGCCACCACC
TGTAAACCTAGATTGGTCAATGCGGAACGA
>Domain1Oligo1308
GTGGTAAAGCTCCGCGGCTTCGCAACGCTTGGGACGGTTCCAATCGGATCCAGTTGCAAAGGCTACAGAT
GCAAATACTGGATTGGTCAATGCGGAACGA
>Domain1Oligo1310
GTGGTAAAGCTCCGCGGCTTCGCAACGCTTGGGACGGTTCCAATCGGATCCCACGAAAATTTTCGGAATT
TAGAAAGAAAGATTGGTCAATGCGGAACGA
>Domain1Oligo1313
GTGGTAAAGCTCCGCGGCTTCGCAACGCTTGGGACGGTTCCAATCGGATCCTTCCGCCAGAAATAATAAA
AGCAACAAAAGATTGGTCAATGCGGAACGA
>Domain1Oligo1315
GTGGTAAAGCTCCGCGGCTTCGCAACGCTTGGGACGGTTCCAATCGGATCTTCTAAGTCACCTATGAAAT
TTCTAGGCTAGATTGGTCAATGCGGAACGA
>Domain1Oligo1317
GTGGTAAAGCTCCGCGGCTTCGCAACGCTTGGGACGGTTCCAATCGGATCCGTAAAGTGTGTATTTTCCA
TATTAGAGAAGATTGGTCAATGCGGAACGA
>Domain1Oligo1319
GTGGTAAAGCTCCGCGGCTTCGCAACGCTTGGGACGGTTCCAATCGGATCCGCGTTTTCCAACAAGAAAA
AACTAAAATTGATTGGTCAATGCGGAACGA
>Domain1Oligo1321
GTGGTAAAGCTCCGCGGCTTCGCAACGCTTGGGACGGTTCCAATCGGATCAAGCGGGGACACAAATACGC
GGGAAATCCGGATTGGTCAATGCGGAACGA
>Domain1Oligo1323
GTGGTAAAGCTCCGCGGCTTCGCAACGCTTGGGACGGTTCCAATCGGATCGGGAAACACGACGATTCGAC
ATTTTTCTGTGATTGGTCAATGCGGAACGA
>Domain1Oligo1325
GTGGTAAAGCTCCGCGGCTTCGCAACGCTTGGGACGGTTCCAATCGGATCGGAGACGCTGGTGACGGAGG
TGATAGCCGTGATTGGTCAATGCGGAACGA
>Domain1Oligo1327
GTGGTAAAGCTCCGCGGCTTCGCAACGCTTGGGACGGTTCCAATCGGATCCTTTTTATTTTGGTGGGTTA
TACCTAGATTGATTGGTCAATGCGGAACGA
>Domain1Oligo1329
GTGGTAAAGCTCCGCGGCTTCGCAACGCTTGGGACGGTTCCAATCGGATCCTACAAAATAAACAATTTTA
GAGGAGTGTCGATTGGTCAATGCGGAACGA
>Domain1Oligo1331
GTGGTAAAGCTCCGCGGCTTCGCAACGCTTGGGACGGTTCCAATCGGATCGAAACCACTATATTTTGCAA
AAGGACAATTGATTGGTCAATGCGGAACGA
>Domain1Oligo1334
GTGGTAAAGCTCCGCGGCTTCGCAACGCTTGGGACGGTTCCAATCGGATCAGACTTTTAGAGACTGCAAT
ACTAATAGAGGATTGGTCAATGCGGAACGA
>Domain1Oligo1337
GTGGTAAAGCTCCGCGGCTTCGCAACGCTTGGGACGGTTCCAATCGGATCAATTTTCGAATGCTATAAAA
CTCCGAAACGGATTGGTCAATGCGGAACGA
>Domain1Oligo1339
GTGGTAAAGCTCCGCGGCTTCGCAACGCTTGGGACGGTTCCAATCGGATCACCTAGATCTTCTGGATAAT
TCCGCATATAGATTGGTCAATGCGGAACGA
>Domain1Oligo1341
GTGGTAAAGCTCCGCGGCTTCGCAACGCTTGGGACGGTTCCAATCGGATCATTTTAAGTCCTCTAGCTAC
AAAATGAACCGATTGGTCAATGCGGAACGA
>Domain1Oligo1343
GTGGTAAAGCTCCGCGGCTTCGCAACGCTTGGGACGGTTCCAATCGGATCCAGTGCAGTGCAGAAATTTT
TATTTCAAAAGATTGGTCAATGCGGAACGA
>Domain1Oligo1345
GTGGTAAAGCTCCGCGGCTTCGCAACGCTTGGGACGGTTCCAATCGGATCCACTGAAACTCTTGTTTAAA
AGTATTCGTTGATTGGTCAATGCGGAACGA
>Domain1Oligo1347
GTGGTAAAGCTCCGCGGCTTCGCAACGCTTGGGACGGTTCCAATCGGATCTTTTCAGAACTCAAGACTGT
GAAATGCCGAGATTGGTCAATGCGGAACGA
>Domain1Oligo1349
GTGGTAAAGCTCCGCGGCTTCGCAACGCTTGGGACGGTTCCAATCGGATCGGTCATTTTCCGTGAGGTCT
CTTTCTTGGGGATTGGTCAATGCGGAACGA
>Domain1Oligo1351
GTGGTAAAGCTCCGCGGCTTCGCAACGCTTGGGACGGTTCCAATCGGATCGCACAGAAAGTCTTTAAAGT
CTGAAAATATGATTGGTCAATGCGGAACGA
>Domain1Oligo1353
GTGGTAAAGCTCCGCGGCTTCGCAACGCTTGGGACGGTTCCAATCGGATCGCCTCCTCTTTTCACTGTAA
AATTTAAAAAGATTGGTCAATGCGGAACGA
>Domain1Oligo1355
GTGGTAAAGCTCCGCGGCTTCGCAACGCTTGGGACGGTTCCAATCGGATCAATGAGCGCCAAAACCTCAC
AAATCTCATAGATTGGTCAATGCGGAACGA
>Domain1Oligo1358
GTGGTAAAGCTCCGCGGCTTCGCAACGCTTGGGACGGTTCCAATCGGATCCGGCCACGTTGTCAAAATTA
TTTTAAAAAAGATTGGTCAATGCGGAACGA
>Domain1Oligo1360
GTGGTAAAGCTCCGCGGCTTCGCAACGCTTGGGACGGTTCCAATCGGATCCCAGAAATCCATTTCCCCAA
ATTGCAAGATGATTGGTCAATGCGGAACGA
>Domain1Oligo1362
GTGGTAAAGCTCCGCGGCTTCGCAACGCTTGGGACGGTTCCAATCGGATCTTTTCCTCCCACAGGGTTCT
GACCTTCCTCGATTGGTCAATGCGGAACGA
>Domain1Oligo1364
GTGGTAAAGCTCCGCGGCTTCGCAACGCTTGGGACGGTTCCAATCGGATCTGTCGTTTCGATTGGGATGG
TCTGTTTCTTGATTGGTCAATGCGGAACGA
>Domain1Oligo1366
GTGGTAAAGCTCCGCGGCTTCGCAACGCTTGGGACGGTTCCAATCGGATCTCTGAGCCATGTGTCTCGGT
TGAAACTTTCGATTGGTCAATGCGGAACGA
>Domain1Oligo1368
GTGGTAAAGCTCCGCGGCTTCGCAACGCTTGGGACGGTTCCAATCGGATCTTATCAGTTCCCATCGTTGA
TCAATTTTCTGATTGGTCAATGCGGAACGA
>Domain1Oligo1370
GTGGTAAAGCTCCGCGGCTTCGCAACGCTTGGGACGGTTCCAATCGGATCGTGTGTGCTCTATGAAAAAA
TTTGCAATTTGATTGGTCAATGCGGAACGA
>Domain1Oligo1372
GTGGTAAAGCTCCGCGGCTTCGCAACGCTTGGGACGGTTCCAATCGGATCATCCTCGTGTATTCCTTCGT
TAGAATGTACGATTGGTCAATGCGGAACGA
>Domain1Oligo1374
GTGGTAAAGCTCCGCGGCTTCGCAACGCTTGGGACGGTTCCAATCGGATCCGACTCATCAATAATAAATA
AATTCCCCATGATTGGTCAATGCGGAACGA
>Domain1Oligo1376
GTGGTAAAGCTCCGCGGCTTCGCAACGCTTGGGACGGTTCCAATCGGATCGGAGCGCATTTCCAACAATT
TCAAACTCAAGATTGGTCAATGCGGAACGA
>Domain1Oligo1379
GTGGTAAAGCTCCGCGGCTTCGCAACGCTTGGGACGGTTCCAATCGGATCCTCTATCGCACTTTTCTCCA
AGTTCCCACTGATTGGTCAATGCGGAACGA
>Domain1Oligo1381
GTGGTAAAGCTCCGCGGCTTCGCAACGCTTGGGACGGTTCCAATCGGATCTCGCTGCGAGACCAGAAATA
TTGTAGGAAAGATTGGTCAATGCGGAACGA
>Domain1Oligo1383
GTGGTAAAGCTCCGCGGCTTCGCAACGCTTGGGACGGTTCCAATCGGATCGTCCAAAATTCAGAGAAAAT
TCTGAAATTGGATTGGTCAATGCGGAACGA
>Domain1Oligo1385
GTGGTAAAGCTCCGCGGCTTCGCAACGCTTGGGACGGTTCCAATCGGATCCTGACTCGAAAAGTCTTAAA
CTTCTGGTTTGATTGGTCAATGCGGAACGA
>Domain1Oligo1387
GTGGTAAAGCTCCGCGGCTTCGCAACGCTTGGGACGGTTCCAATCGGATCGAGAAAATTGCTGAAAATAA
TGCAAAACACGATTGGTCAATGCGGAACGA
>Domain1Oligo1389
GTGGTAAAGCTCCGCGGCTTCGCAACGCTTGGGACGGTTCCAATCGGATCTCAAATTTCAGAGCTAAACG
TCGAAAAAAGGATTGGTCAATGCGGAACGA
>Domain1Oligo1391
GTGGTAAAGCTCCGCGGCTTCGCAACGCTTGGGACGGTTCCAATCGGATCTTTCCTGCGAGAACGTCGAA
GCCGATCGCTGATTGGTCAATGCGGAACGA
>Domain1Oligo1393
GTGGTAAAGCTCCGCGGCTTCGCAACGCTTGGGACGGTTCCAATCGGATCAATTGCCGAGTCCAATGACG
TTGCCGAGGAGATTGGTCAATGCGGAACGA
>Domain1Oligo1395
GTGGTAAAGCTCCGCGGCTTCGCAACGCTTGGGACGGTTCCAATCGGATCAGCGGATCTACTTAGTCTCA
ACTTGTTTTAGATTGGTCAATGCGGAACGA
>Domain1Oligo1397
GTGGTAAAGCTCCGCGGCTTCGCAACGCTTGGGACGGTTCCAATCGGATCGAAATAATCGAATTACCGCC
GCACGTGGTGGATTGGTCAATGCGGAACGA
>Domain1Oligo1399
GTGGTAAAGCTCCGCGGCTTCGCAACGCTTGGGACGGTTCCAATCGGATCTAGATCAAACCGCACCTGAC
ACCACGTGAAGATTGGTCAATGCGGAACGA
>Domain1Oligo1402
GTGGTAAAGCTCCGCGGCTTCGCAACGCTTGGGACGGTTCCAATCGGATCCTCCAGCGAAAACGTTTTTC
TAAAGTTTTGGATTGGTCAATGCGGAACGA
>Domain1Oligo1404
GTGGTAAAGCTCCGCGGCTTCGCAACGCTTGGGACGGTTCCAATCGGATCTCCTCGTCCCAATTATCTTC
GTCGCCTCCAGATTGGTCAATGCGGAACGA
>Domain1Oligo1406
GTGGTAAAGCTCCGCGGCTTCGCAACGCTTGGGACGGTTCCAATCGGATCGCTCCTTGGATCGATGATCT
TCATGATGAAGATTGGTCAATGCGGAACGA
>Domain1Oligo1408
GTGGTAAAGCTCCGCGGCTTCGCAACGCTTGGGACGGTTCCAATCGGATCGTGACCGAAGTTCCCAGATC
ACATGACCTAGATTGGTCAATGCGGAACGA
>Domain1Oligo1410
GTGGTAAAGCTCCGCGGCTTCGCAACGCTTGGGACGGTTCCAATCGGATCTCAGACTATGTCGGATACAG
[truncated: 81,916 more rows]

## Sheet: secondary probe sequences
Secondary{1}	CGCAACGCTTGGGACGGTTCCAATCGGATC
Secondary{2}	CGAATGCTCTGGCCTCGAACGAACGATAGC
Secondary{3}	ACAAATCCGACCAGATCGGACGATCATGGG
Secondary{4}	CAAGTATGCAGCGCGATTGACCGTCTCGTT
Secondary{5}	AAGTCGTACGCCGATGCGCAGCAATTCACT
Secondary{6}	CGAAACATCGGCCACGGTCCCGTTGAACTT
Secondary{7}	ACGAATCCACCGTCCAGCGCGTCAAACAGA
Secondary{8}	CGCGAAATCCCCGTAACGAGCGTCCCTTGC
Secondary{9}	GCATGAGTTGCCTGGCGTTGCGACGACTAA
Secondary{10}	CCGTCGTCTCCGGTCCACCGTTGCGCTTAC
Secondary{11}	GGCCAATGGCCCAGGTCCGTCACGCAATTT
Secondary{12}	TTGATCGAATCGGAGCGTAGCGGAATCTGC
Secondary{13}	CGCGCGGATCCGCTTGTCGGGAACGGATAC
Secondary{14}	GCCTCGATTACGACGGATGTAATTCGGCCG
Secondary{15}	GCCCGTATTCCCGCTTGCGAGTAGGGCAAT
Secondary{16}	GCGGGAAGCACGTGGATTAGGGCATCGACC
Secondary{17}	ATTTGCGTGCCGTGCTAGCCGTTGTTATGG
Secondary{18}	AGGGTCATCGCCGTAAGGTGGGACCGAGGG
Secondary{19}	TTGTGTATCCCGCCGGATCTTTGAATCAAC
Secondary{20}	TGCTAGTTCGATCGCGCAATTGCGTAGTTC
Secondary{21}	GGACACGGGATCGACGGTAGTGGATCGATT
Secondary{22}	CGACCTTAGGTTCCGCGTCATGTACCGGTT
Secondary{23}	TGTTTACGACGTGGGCTGCTGCGATTTCAC
Secondary{24}	GGGAAACGGTTGTCGCTACCGGCTTTGCTA
Secondary{25}	GATGGTCGACTGGCGGTCTTAATATGCCCA
Secondary{26}	ATCCATATGACCGGCGGCCTTTTCTCGGAC
Secondary{27}	ATGATCCACGACCGAGCAGGTTAGTTGACG
Secondary{28}	TAGACGCACCACGCTCGACAAGAACAGGAC
